# Supplementary material for: MicroRNAs Involved in Regulatory Cytoplasmic Male Sterility by Analysis RNA-seq and Small RNA-seq in Soybean
Source: Front Genet. 2021 May 12;12:654146. doi: 10.3389/fgene.2021.654146 (PMC8153375; doi:10.3389/fgene.2021.654146)
Supplement: Supplementary Table 1 — Overview of small RNA sequencing reads from raw data to clean reads. [file Table_1.XLSX]

## Sheet: Sheet1
Table S1 Overview of small RNA sequencing reads from raw data to cleaned reads.
		JLCMS9A_1				JLCMS9A_2				JLCMS9A_3				JLCMS9A				JLCMS9B_1				JLCMS9B_2				JLCMS9B_3				JLCMS9B
lib	type	Total	% of Total	uniq	% of uniq	Total	% of Total	uniq	% of uniq	Total	% of Total	uniq	% of uniq	Total	% of Total	uniq	% of uniq	Total	% of Total	uniq	% of uniq	Total	% of Total	uniq	% of uniq	Total	% of Total	uniq	% of uniq	Total	% of Total	uniq	% of uniq
Raw reads	Sequence type	11029459	100	1934275	100	10111411	100	2178860	100	7596028	100	1883754	100	28736898	100	5996889	100	11929633	100	2252806	100	11259402	100	2242859	100	9788788	100	2902134	100	32977823	100	7397799	100
3ADT&length filter*	Sequence type	4319974	39.17	773119	39.97	3564591	35.25	813614	37.34	1741604	22.93	551809	29.29	9626169	33.4976	2138542	35.6609	5109322	42.83	804172	35.7	4459513	39.61	852100	37.99	1886062	19.27	693015	23.88	11454897	34.7352	2349287	31.7566
Junk reads**	Sequence type	29230	0.27	9185	0.47	22307	0.22	8670	0.4	11464	0.15	6428	0.34	63001	0.219234	24283	0.404927	39135	0.33	10540	0.47	22337	0.2	8781	0.39	19224	0.2	12086	0.42	80696	0.244698	31407	0.424545
Rfam***	RNA class	674153	6.11	13578	0.7	613519	6.07	12778	0.59	884696	11.65	18338	0.97	2172368	7.55951	44694	0.745286	760685	6.38	13914	0.62	770263	6.84	14674	0.65	1003156	10.25	19663	0.68	2534104	7.68427	48251	0.652235
mRNA****	RNA class	3730513	33.82	56261	2.91	3739667	36.98	61695	2.83	3057222	40.25	52255	2.77	10527402	36.6337	170211	2.83832	3239481	27.15	63093	2.8	3553077	31.56	70246	3.13	3643828	37.22	65822	2.27	10436386	31.6467	199161	2.69217
Repeats*****	RNA class	3956	0.04	341	0.02	5794	0.06	395	0.02	30363	0.4	347	0.02	40113	0.139587	1083	0.0180594	6164	0.05	430	0.02	5670	0.05	436	0.02	30067	0.31	366	0.01	41901	0.127058	1232	0.0166536
valid reads	Sequence type	2470087	22.4	1088186	56.26	2361304	23.35	1287935	59.11	2351407	30.96	1263214	67.06	7182798	24.995	3639335	60.687	3005236	25.19	1367218	60.69	2691955	23.91	1303632	58.12	3748396	38.29	2120307	73.06	9445587	28.6422	4791157	64.7646
rRNA	RNA class	536751	4.87	8478	0.08	436171	4.31	7722	0.08	692932	9.12	13304	0.18	1665854	5.79692	29504	0.491988	573645	4.81	8558	0.07	597504	5.31	9072	0.08	785554	8.03	14395	0.15	1956703	5.93339	32025	0.432899
tRNA	RNA class	72443	0.66	1706	0.02	103552	1.02	1808	0.02	129041	1.7	2882	0.04	305036	1.06148	6396	0.106655	113955	0.96	1854	0.02	96450	0.86	1948	0.02	149436	1.53	2965	0.03	359841	1.09116	6767	0.0914732
snoRNA	RNA class	36733	0.33	1524	0.01	39740	0.39	1473	0.01	7263	0.1	572	0.01	83736	0.291388	3569	0.0595142	44152	0.37	1642	0.01	38764	0.34	1563	0.01	8554	0.09	618	0.01	91470	0.277368	3823	0.0516775
snRNA	RNA class	15449	0.14	837	0.01	20430	0.2	801	0.01	2169	0.03	333	0	38048	0.132401	1971	0.032867	16786	0.14	864	0.01	22112	0.2	925	0.01	3143	0.03	442	0	42041	0.127483	2231	0.0301576
other Rfam RNA	RNA class	12777	0.12	1033	0.01	13626	0.13	974	0.01	53291	0.7	1247	0.02	79694	0.277323	3254	0.0542615	12147	0.1	996	0.01	15433	0.14	1166	0.01	56469	0.58	1243	0.01	84049	0.254865	3405	0.0460272
*reads removed due to 3ADT not found and length with <18 nt and >25 nt were removed(for plants); length with<18 and >26 were remove(for animals)
**Junk: >=2N, >=7A, >=8C, >=6G, >=7T, >=10Dimer, >=6Trimer, or >=5Tetramer
***Collection of many common non-coding RNA families except micro RNA; http://rfam.janelia.org
****mRNA_Database:ftp://ftp.ensemblgenomes.org/pub/plants/release-37/fasta/glycine_max/cds/
*****Prototypic sequences representing repetitive DNA from different eukaryotic species; http://www.girinst.org/repbase.
