# Supplementary material for: MicroRNAs Involved in Regulatory Cytoplasmic Male Sterility by Analysis RNA-seq and Small RNA-seq in Soybean
Source: Front Genet. 2021 May 12;12:654146. doi: 10.3389/fgene.2021.654146 (PMC8153375; doi:10.3389/fgene.2021.654146)
Supplement: Supplementary Table 2 — Summary of known and predicted microRNAs (miRNAs) in this study. [file Table_2.XLSX]

## Sheet: Sheet1
Table S2. Summary of known and predicted miRNA in this study.
Item	Description
Pre-miRNA Index	Pre-miRNA Cluster Index
miRNA_Index	mature miRNA
miR_name	The miR_name is composed of the 1st known miR name in a cluster, a underscore, and a matching annotation: such as
	L-n means the miRNA_seq (detected) is n base less than known rep_miRSeq in the left side;
	R-n means the miRNA_seq (detected) is n base less than known rep_miRSeq in the right side;
	L+n means the miRNA_seq (detected) is n base more than known rep_miRSeq in the left side;
	R+n means the miRNA_seq (detected) is n base more than known rep_miRSeq in the right side;
	2ss5TC13TA means 2 substitution (ss), which are T->C at position 5 and T->A at position 13
	if there is no matching annotation, the miRNA_seq (detected) is exactly same as known rep_miRSeq.
	New discovered 5p/3p sequence has been annotated as p3/p5: which is directly differentiate with the reported sequences,
miR_seq	is a read at 5' or 3' of maximum mapped score in each cluster.
len	miR_seq length
genome ID	Reference Genome Information
strand	strand "+" or "-"
start	pre-miRNA start position
end	Pre-miRNA end position
pre-miRNA_seq	pre-miRNA sequence
#mir/MIR	mapped mir numbers in miRbase, the number in this item eaquals to the sum of mirIDs
mirIDs	is all mirID in a cluster, seprated by ,
rep_mirID	is the representative known mirID
rep_mirSeq	is the representative known mir sequence
rep_miRID	is the representative known miRID
rep_miRSeq	is the representative known miR sequence
type	is 5' or 3', which means the cluster appears at 5' or 3' end
Sequence in miRbase	New, miRNA identified in this study and not reported in miRBase,mainly for new reported 5p or 3p sequence; Diff, confirming miRNA sequences in miRBase, but different sequences are reported in our study; and Yes, confirming miRNA sequences in miRBase.
group	gp1a:Reads were mapped to miRNAs/pre-miRNAs of specific species in miRbase and the pre-miRNAs were further mapped to genome & EST.
	gp1b:Reads were mapped to (except for specific species) miRNAs/pre-miRNAs of selected species in miRbase and the pre-miRNAs were further mapped to genome & EST.
	gp2a:Reads were mapped to miRNAs/pre-miRNAs of selected species in miRbase and the mapped pre-miRNAs were not further mapped to genome, but the reads (and of course the miRNAs of the pre-miRNAs) were mapped to genome. The extended genome sequences from the genome loci may form hairpins.
	gp2b:Reads were mapped to miRNAs/pre-miRNAs of selected species in miRbase and the mapped pre-miRNAs were not further mapped to genome, but the reads (and of course the miRNAs of the pre-miRNAs) were mapped to genome. The extended genome sequences from the genome loci may not form hairpins.
	gp3:Reads were mapped to miRNAs/pre-miRNAs of selected species in miRbase and the mapped pre-miRNAs were not further mapped to genome, and the reads were not mapped to genome, either. but the reads were mapped to the miRNAS(Matures)
	gp4:Reads were not mapped to pre-miRNAs of selected species in miRbase. But the reads were mapped to genome & the extended genome sequences from genome may form hairpins.
SS	Secondary Structure
	Criteria:
	1.number of nucleotides in one bulge in stem : <= 12
	2.number of base pairs in the stem region of the predicted hairpin : >= 16
	3.cutoff of free energy : kCal/mol <= -15
	4.length of hairpin : up and down stems + terminal loop >= 50
	5.length of hairpin loop : <= 200
	6.number of nucleotides in one bulge in mature region : <= 4
	7.number of biased errors in one bulge in mature region : <= 2
	8.number of biased bulges in mature region : <= 2
	9.number of errors in mature region : <= 4
	10.number of base pairs in the mature region of the predicted hairpin : >= 12
	11.percent of mature in stem : >= 80
hairpinLen	pre-miRNA length
CG%	GC Content
dG	Free energy
MFEI	MFEI = -dG*100/mirLen/CG%. Reference: Cell. Mol. Life Sci. 63 (2006) 246-254.
raw	Raw data; from #reads(all),is the number of reads for isoform at 5' or 3' end.
norm	Normalized data
Expression Level	High:The number of reads in the following reported miRNAs is higher than the average copy of the data set.Medium:The number of reads in the following reported miRNAs is higher than 10 and less than average copy of the data set.Low:The number of reads in the following reported miRNAs is less than 10
Pre-miRNA Index	miRNA_Index	miR_name	miR_seq	len	genomeID	strand	start	end	pre-miRNA_seq	#mir/MIR	mirIDs,	rep_mirID	rep_mirSeq	rep_miRID	rep_miRSeq	type	Sequence in miRbase	group	SS	hairpinLen	CG%	dG	MFEI	JLCMS9A_1(raw)	JLCMS9A_2(raw)	JLCMS9A_3(raw)	JLCMS9B_1(raw)	JLCMS9B_2(raw)	JLCMS9B_3(raw)	JLCMS9A_1(norm)	JLCMS9A_2(norm)	JLCMS9A_3(norm)	JLCMS9B_1(norm)	JLCMS9B_2(norm)	JLCMS9B_3(norm)	Expression level
1	1	gma-miR156a	TGACAGAAGAGAGTGAGCAC	20	Chr17	+	37469976	37470065	aaatTGACAGAAGAGAGTGAGCACaaagaggcacttgatataaatctatatcactgcttttgtgtgctcactactctttctgtcggtttt	1	gma-MIR156o,	gma-MIR156o	aaatTGACAGAAGAGAGTGAGCACaaagaggcacttgatataaatctatatcactgcttttgtgtgctcactactctttctgtcggtttt	gma-miR156a	TGACAGAAGAGAGTGAGCAC	5'	Yes	gp1a	(((..((((((((((((((((((((.(((((((..(((((((....))))))).))))))).)))))))))).))))).)))))..))).	89	37.8	-46.1	1.4	2.66667	5.91667	16.6667	6.08333	3.75	24.1667	3.85399	5.217	22.556	4.3439	3.84906	19.1682	middle
2	2	gma-miR156a	TGACAGAAGAGAGTGAGCAC	20	Chr14	-	10456738	10456826	aaatTGACAGAAGAGAGTGAGCACaaagaggcacttgatataattctatatcactgcttttgtgtgctcaccactctttctgtcggttt	1	gma-MIR156n,	gma-MIR156n	aaatTGACAGAAGAGAGTGAGCACaaagaggcacttgatataattctatatcactgcttttgtgtgctcaccactctttctgtcggttt	gma-miR156a	TGACAGAAGAGAGTGAGCAC	5'	Yes	gp1a	(((..((((((((((.(((((((((.(((((((..(((((((....))))))).))))))).)))))))))..))))).)))))..)))	89	39.3	-43.2	1.2	2.66667	5.91667	16.6667	6.08333	3.75	24.1667	3.85399	5.217	22.556	4.3439	3.84906	19.1682	middle
3	3	gma-miR156c	TTGACAGAAGATAGAGAGCAC	21	Chr16	-	5359989	5360173	acttgaccactaggcttatctctttccgtttctgagcatgcatactcattcacagcatcaaaatgcacagatcctgatggagattgcacagggcaggtgatgctagattgcaccatactcaactctggactttgtgattgaagtgTTGACAGAAGATAGAGAGCACaacctgagtcaaaggatcc	1	gma-MIR156c,	gma-MIR156c	acttgaccactaggcttatctctttccgtttctgagcatgcatactcattcacagcatcaaaatgcacagatcctgatggagattgcacagggcaggtgatgctagattgcaccatactcaactctggactttgtgattgaagtgTTGACAGAAGATAGAGAGCACaacctgagtcaaaggatcc	gma-miR156c	TTGACAGAAGATAGAGAGCAC	3'	Yes	gp1a	..(((((...((((.....((((((...((((((..((.((((..(((.((((((..((....((((....(((....)))...))))(((((...(((.(((......))).)))......)))))))..)))))).))).)))))).))))))..)))))).....)))).))))).......	176	44.9	-47.5	0.6	36.5536	74.625	272.685	241.431	122.837	949.036	52.8289	65.8003	369.04	172.397	126.082	752.746	middle
4	4	gma-miR156c	TTGACAGAAGATAGAGAGCAC	21	Chr18	-	57144436	57144559	aggaggtgttggtgatgctgCTGACAGAAGATAGAGAGCACtgatgatgaaatgcatgaaagggaatggcatctcactcctttgtgctctctagtcttctgtcatcatccttctccctcccctc	4	gma-MIR156e,rco-MIR156g,ptc-MIR156h,ptc-MIR156g,	gma-MIR156e	aggaggtgttggtgatgctgTTGACAGAAGATAGAGAGCACtgatgatgaaatgcatgaaagggaatggcatctcactcctttgtgctctctagtcttctgtcatcatccttctccctcccctc	gma-miR156c	TTGACAGAAGATAGAGAGCAC	5'	Yes	gp1a	.(((((....((.((((....((((((((((((((((((((..(.(((((.((((((........)).)))).))).)).)..))))))))).))))))))))).))))))....)))))....	119	48.4	-52.1	0.9	36.5536	74.625	272.685	241.431	122.837	949.036	52.8289	65.8003	369.04	172.397	126.082	752.746	middle
5	5	gma-miR156c_R+1_2ss20AT21CT	TTGACAGAAGATAGAGAGCTTT	22					aggaggtgttggtgatgctgTTGACAGAAGATAGAGAGCACtgatgatgaaatgcatgaaagggaatggcatctcactcctttgtgctctctagtcttctgtcatcatccttctccctcccctc	1	gma-MIR156e,	gma-MIR156e	aggaggtgttggtgatgctgTTGACAGAAGATAGAGAGCACtgatgatgaaatgcatgaaagggaatggcatctcactcctttgtgctctctagtcttctgtcatcatccttctccctcccctc	gma-miR156c	TTGACAGAAGATAGAGAGCAC	5'	Diff	gp1a	.(((((....((.((((....((((((((((((((((((((..(.(((((.((((((........)).)))).))).)).)..))))))))).))))))))))).))))))....)))))....	119	47.6	-52.1	0.9	0	0	0	0	0	0.214286	0	0	0	0	0	0.169965	low
6	6	gma-miR156c	TTGACAGAAGATAGAGAGCAC	21	Chr09	-	40438047	40438161	agggttgTTGACAGAAGATAGAGAGCACagatagtgatatgcataaaaatatggaacgggaaagcaattgcatctcactcctttgtGCTCTCTAGGCTTCTGTCATCCacacctt	1	gma-MIR156m,	gma-MIR156m	agggttgTTGACAGAAGATAGAGAGCACagatagtgatatgcataaaaatatggaacgggaaagcaattgcatctcactcctttgtgctctctaggcttctgtcatccacacctt	gma-miR156c	TTGACAGAAGATAGAGAGCAC	5'	Yes	gp1a	(((((((.(((((((((.(((((((((((((.(((((.(((((.........................))))).)))))..)))))))))))))..)))))))))..)).)))))	115	42.6	-49.3	1	36.5536	74.625	272.685	241.431	122.837	949.036	52.8289	65.8003	369.04	172.397	126.082	752.746	middle
6	7	gma-MIR156m-p3	GCTCTCTAGGCTTCTGTCATCC	22	Chr09	-	40438047	40438161	agggttgTTGACAGAAGATAGAGAGCACagatagtgatatgcataaaaatatggaacgggaaagcaattgcatctcactcctttgtGCTCTCTAGGCTTCTGTCATCCacacctt	1	gma-MIR156m,	gma-MIR156m	agggttgTTGACAGAAGATAGAGAGCACagatagtgatatgcataaaaatatggaacgggaaagcaattgcatctcactcctttgtgctctctaggcttctgtcatccacacctt	gma-MIR156m-p3	gctctctaggcttctgtcatcc	3'	New	gp1a	(((((((.(((((((((.(((((((((((((.(((((.(((((.........................))))).)))))..)))))))))))))..)))))))))..)).)))))	115	42.6	-49.3	1	0	3	28	0	0	93	0	2.64524	37.894	0	0	73.7647	middle
7	8	gma-miR156b_L+1R-1	TTGACAGAAGAGAGAGAGCAC	21	Chr02	-	47699715	47699820	atatctcatgTTGACAGAAGAGAGAGAGCACaacccgggaatggttaaaggagtctttgcctttgttgggagtgtGCTCTCTCTTCCTCTGTCATCatcacattca	7	gma-MIR156f,mes-MIR156k,rco-MIR156e,mdm-MIR156w,mdm-MIR156t,mdm-MIR156u,mdm-MIR156v,	gma-MIR156f	atatctcatgtTGACAGAAGAGAGAGAGCACAacccgggaatggttaaaggagtctttgcctttgttgggagtgtgctctctcttcctctgtcatcatcacattca	gma-miR156b	TGACAGAAGAGAGAGAGCACA	5'	Diff	gp1a	.......(((.(((((((.(((((((((((((.((((..((.(((.((((....))))))).))..))))..)))))))))))))..))))))).)))........	91	45.3	-45.3	0.9	136	224	64	166	173.5	58	196.554	197.511	86.6149	118.535	178.083	46.0038	middle
7	9	gma-MIR156f-p3	GCTCTCTCTTCCTCTGTCATC	21	Chr02	-	47699715	47699820	atatctcatgTTGACAGAAGAGAGAGAGCACaacccgggaatggttaaaggagtctttgcctttgttgggagtgtGCTCTCTCTTCCTCTGTCATCatcacattca	7	gma-MIR156f,mes-MIR156k,rco-MIR156e,mdm-MIR156w,mdm-MIR156t,mdm-MIR156u,mdm-MIR156v,	gma-MIR156f	atatctcatgtTGACAGAAGAGAGAGAGCACAacccgggaatggttaaaggagtctttgcctttgttgggagtgtgctctctcttcctctgtcatcatcacattca	gma-MIR156f-p3	gctctctcttcctctgtcatc	3'	New	gp1a	.......(((.(((((((.(((((((((((((.((((..((.(((.((((....))))))).))..))))..)))))))))))))..))))))).)))........	91	45.3	-45.3	0.9	3	0	3	0	3	6	4.33574	0	4.06007	0	3.07925	4.75901	low
8	10	gma-miR156a	TGACAGAAGAGAGTGAGCAC	20	Chr17	-	5885507	5885628	cacaccagattgagagaggcTGACAGAAGAGAGTGAGCACatgctagtggtatttgtatgagggcatacaattgcgggtgcgTGCTCACTTCTCTATCTGTCAGCttcccattcttttttac	1	gma-MIR156a,	gma-MIR156a	cacaccagattgagagaggcTGACAGAAGAGAGTGAGCACatgctagtggtatttgtatgagggcatacaattgcgggtgcgtgctcacttctctatctgtcagcttcccattcttttttac	gma-miR156a	TGACAGAAGAGAGTGAGCAC	5'	Yes	gp1a	......(((.((...(((((((((((((((((((((((((..((..(..((...((((((....))))))))..)..))..)))))))).))))).)))))))))))).)).))).......	109	46.7	-55.5	1	2.66667	5.91667	16.6667	6.08333	3.75	24.1667	3.85399	5.217	22.556	4.3439	3.84906	19.1682	middle
8	11	gma-MIR156a-p3	TGCTCACTTCTCTATCTGTCAGC	23	Chr17	-	5885507	5885628	cacaccagattgagagaggcTGACAGAAGAGAGTGAGCACatgctagtggtatttgtatgagggcatacaattgcgggtgcgTGCTCACTTCTCTATCTGTCAGCttcccattcttttttac	1	gma-MIR156a,	gma-MIR156a	cacaccagattgagagaggcTGACAGAAGAGAGTGAGCACatgctagtggtatttgtatgagggcatacaattgcgggtgcgtgctcacttctctatctgtcagcttcccattcttttttac	gma-MIR156a-p3	tgctcacttctctatctgtcagc	3'	New	gp1a	......(((.((...(((((((((((((((((((((((((..((..(..((...((((((....))))))))..)..))..)))))))).))))).)))))))))))).)).))).......	109	46.7	-55.5	1	4.5	3.5	1.5	6.5	7.5	3	6.50361	3.08611	2.03004	4.64143	7.69812	2.37951	low
9	12	gma-miR156a	TGACAGAAGAGAGTGAGCAC	20	Chr06	+	4047089	4047194	ctaagggagaTGACAGAAGAGAGTGAGCACacatggtattttcttgcacgatgacgattcatgcttgaagctatgtgtgcttactctctatctgtcatcccatcac	10	gma-MIR156w,mtr-MIR156c,cpa-MIR156c,mes-MIR156g,mes-MIR156c,mdm-MIR156o,mdm-MIR156b,mdm-MIR156i,stu-MIR156g,stu-MIR156h,	gma-MIR156w	ctaagggagaTGACAGAAGAGAGTGAGCACacatggtattttcttgcacgatgacgattcatgcttgaagctatgtgtgcttactctctatctgtcatcccatcac	gma-miR156a	TGACAGAAGAGAGTGAGCAC	5'	Yes	gp1a	.....((.(((((((((((((((((((((((((((((...(((..(((.((.......)).)))..))))))))))))))))))))))).))))))))))).....	96	44.3	-58.4	1.2	2.66667	5.91667	16.6667	6.08333	3.75	24.1667	3.85399	5.217	22.556	4.3439	3.84906	19.1682	middle
10	13	gma-miR156c	TTGACAGAAGATAGAGAGCAC	21	Chr08	+	3897496	3897646	ctacttggtaattaaggttgTTGACAGAAGATAGAGAGCACagatgatgatatgcatattatataatatatagcagggaactcatgatgaattgtgcatcttactcctttgtGCTCTCTATACTTCTGTCATCaccttcagcctccatttc	1	gma-MIR156d,	gma-MIR156d	ctacttggtaattaaggttgTTGACAGAAGATAGAGAGCACagatgatgatatgcatattatataatatatagcagggaactcatgatgaattgtgcatcttactcctttgtgctctctatacttctgtcatcaccttcagcctccatttc	gma-miR156c	TTGACAGAAGATAGAGAGCAC	5'	Yes	gp1a	......(((....((((.((.(((((((((((((((((((((((.(((((.(((((((.(((((...)))))..((....))..........))))))).))).)).)))))))))))))).))))))))).))))))..)))........	137	37.1	-53.9	1	36.5536	74.625	272.685	241.431	122.837	949.036	52.8289	65.8003	369.04	172.397	126.082	752.746	middle
10	14	gma-MIR156d-p3	GCTCTCTATACTTCTGTCATC	21	Chr08	+	3897496	3897646	ctacttggtaattaaggttgTTGACAGAAGATAGAGAGCACagatgatgatatgcatattatataatatatagcagggaactcatgatgaattgtgcatcttactcctttgtGCTCTCTATACTTCTGTCATCaccttcagcctccatttc	1	gma-MIR156d,	gma-MIR156d	ctacttggtaattaaggttgTTGACAGAAGATAGAGAGCACagatgatgatatgcatattatataatatatagcagggaactcatgatgaattgtgcatcttactcctttgtgctctctatacttctgtcatcaccttcagcctccatttc	gma-MIR156d-p3	gctctctatacttctgtcatc	3'	New	gp1a	......(((....((((.((.(((((((((((((((((((((((.(((((.(((((((.(((((...)))))..((....))..........))))))).))).)).)))))))))))))).))))))))).))))))..)))........	137	37.1	-53.9	1	0	3	0	1.5	0	4	0	2.64524	0	1.0711	0	3.17268	low
11	15	gma-miR156a	TGACAGAAGAGAGTGAGCAC	20	Chr04	-	5047194	5047294	cttagaaatTGACAGAAGAGAGTGAGCACacagaagcacttggtatagttatatactgttgcttttgcgTGCTCACTTCTCTTTCTGTCAACttccagtgc	5	gma-MIR156h,vun-MIR156a,mtr-MIR156d,cpa-MIR156a,vvi-MIR156b,	gma-MIR156h	cttagaaatTGACAGAAGAGAGTGAGCACacagaagcacttggtatagttatatactgttgcttttgcgtgctcacttctctttctgtca	gma-miR156a	TGACAGAAGAGAGTGAGCAC	5'	Yes	gp1a	....(((.(((((((((((((((((((((.((((((((...((((((....))))))..)))))))).)))))))).)))).))))))))).)))......	91	41.6	-50.4	1.2	2.66667	5.91667	16.6667	6.08333	3.75	24.1667	3.85399	5.217	22.556	4.3439	3.84906	19.1682	middle
11	16	vun-MIR156a-p3	TGCTCACTTCTCTTTCTGTCAAC	23	Chr04	-	5047194	5047294	cttagaaatTGACAGAAGAGAGTGAGCACacagaagcacttggtatagttatatactgttgcttttgcgTGCTCACTTCTCTTTCTGTCAACttccagtgc	5	gma-MIR156h,vun-MIR156a,mtr-MIR156d,cpa-MIR156a,vvi-MIR156b,	vun-MIR156a	gaaatTGACAGAAGAGAGTGAGCACacagaggcacctggtatagtcatacactgttacttttgcgtgctcacttctctttctgtcaacttccag	vun-MIR156a-p3	tgctcacttctctttctgtcaac	3'	New	gp1a	....(((.(((((((((((((((((((((.((((((((...((((((....))))))..)))))))).)))))))).)))).))))))))).)))......	91	41.6	-50.4	1.2	2.5	4.5	0	3	4	7.5	3.61312	3.96786	0	2.1422	4.10566	5.94877	low
12	17	gma-miR156a	TGACAGAAGAGAGTGAGCAC	20	Chr17	-	4021217	4021350	cttcaggtttgttaatttgtggaggTGACAGAAGAGAGTGAGCACttggctctttcctagcatggatctttcgtgctaaaagctgtgTGCTCATTCTCTATCTGTCACCacctccttttactccctctcctctt	1	gma-MIR156s,	gma-MIR156s	cttcaggtttgttaatttgtggaggTGACAGAAGAGAGTGAGCACttggctctttcctagcatggatctttcgtgctaaaagctgtgtgctcattctctatctgtcaccacctccttttactccctctcctctt	gma-miR156a	TGACAGAAGAGAGTGAGCAC	5'	Yes	gp1a	....(((...((........((.((((((((((((((((((((((..((((......(((((((((...)))))))))..))))..))))))))))))).))))))))).)).......))..)))........	92	45.5	-56.1	0.9	2.66667	5.91667	16.6667	6.08333	3.75	24.1667	3.85399	5.217	22.556	4.3439	3.84906	19.1682	middle
12	18	gma-MIR156s-p3	TGCTCATTCTCTATCTGTCACC	22	Chr17	-	4021217	4021350	cttcaggtttgttaatttgtggaggTGACAGAAGAGAGTGAGCACttggctctttcctagcatggatctttcgtgctaaaagctgtgTGCTCATTCTCTATCTGTCACCacctccttttactccctctcctctt	1	gma-MIR156s,	gma-MIR156s	cttcaggtttgttaatttgtggaggTGACAGAAGAGAGTGAGCACttggctctttcctagcatggatctttcgtgctaaaagctgtgtgctcattctctatctgtcaccacctccttttactccctctcctctt	gma-MIR156s-p3	tgctcattctctatctgtcacc	3'	New	gp1a	....(((...((........((.((((((((((((((((((((((..((((......(((((((((...)))))))))..))))..))))))))))))).))))))))).)).......))..)))........	92	45.5	-56.1	0.9	6.5	0	0	3	2	0	9.39411	0	0	2.1422	2.05283	0	low
13	19	gma-miR156p	TTGACAGAAGAAAGGGAGCAC	21	Chr11	-	462200	462299	ctttgggagaTTGACAGAAGAAAGGGAGCACatgctgcaattatatcaacacatacctttgccgtgCGTGCTCTCTTTTCTTCCTGTCaatctcgaatca	1	gma-MIR156p,	gma-MIR156p	ctttgggagaTTGACAGAAGAAAGGGAGCACatgctgcaattatatcaacacatacctttgccgtgcgtgctctcttttcttcctgtcaatctcgaatca	gma-miR156p	TTGACAGAAGAAAGGGAGCAC	5'	Yes	gp1a	......(((((((((((((((((((((((((..((.((((...(((......)))...)))).))..)))))).)))))))).)))))))))))......	88	44	-43.8	1	22	30.5	27.5	94.5	22	54.5	31.7954	26.8932	37.2174	67.4792	22.5811	43.2277	middle
13	20	gma-MIR156p-p3	CGTGCTCTCTTTTCTTCCTGTC	22	Chr11	-	462200	462299	ctttgggagaTTGACAGAAGAAAGGGAGCACatgctgcaattatatcaacacatacctttgccgtgCGTGCTCTCTTTTCTTCCTGTCaatctcgaatca	1	gma-MIR156p,	gma-MIR156p	ctttgggagaTTGACAGAAGAAAGGGAGCACatgctgcaattatatcaacacatacctttgccgtgcgtgctctcttttcttcctgtcaatctcgaatca	gma-MIR156p-p3	cgtgctctcttttcttcctgtc	3'	New	gp1a	......(((((((((((((((((((((((((..((.((((...(((......)))...)))).))..)))))).)))))))).)))))))))))......	88	44	-43.8	1	7	10	0	17	11	0	10.1167	8.81746	0	12.1391	11.2906	0	middle
14	21	gma-miR156p	TTGACAGAAGAAAGGGAGCAC	21	Chr01	+	56198669	56198768	cttttagagaTTGACAGAAGAAAGGGAGCACatactgcaattatatgaacacatacctttgccgtgCGTGCTCTCTTTTCTTGCTGTCaatctcgtatta	1	gma-MIR156t,	gma-MIR156t	cttttagagaTTGACAGAAGAAAGGGAGCACatactgcaattatatgaacacatacctttgccgtgcgtgctctcttttcttgctgtcaatctcgtatta	gma-miR156p	TTGACAGAAGAAAGGGAGCAC	5'	Yes	gp1a	......(((((((((((((((((((((((((..((.((((...((((....))))...)))).))..)))))).)))))))).)))))))))))......	88	40	-46.4	1.2	22	30.5	27.5	94.5	22	54.5	31.7954	26.8932	37.2174	67.4792	22.5811	43.2277	middle
14	22	gma-MIR156t-p3	CGTGCTCTCTTTTCTTGCTGTC	22	Chr01	+	56198669	56198768	cttttagagaTTGACAGAAGAAAGGGAGCACatactgcaattatatgaacacatacctttgccgtgCGTGCTCTCTTTTCTTGCTGTCaatctcgtatta	1	gma-MIR156t,	gma-MIR156t	cttttagagaTTGACAGAAGAAAGGGAGCACatactgcaattatatgaacacatacctttgccgtgcgtgctctcttttcttgctgtcaatctcgtatta	gma-MIR156t-p3	cgtgctctcttttcttgctgtc	3'	New	gp1a	......(((((((((((((((((((((((((..((.((((...((((....))))...)))).))..)))))).)))))))).)))))))))))......	88	40	-46.4	1.2	7	0	0	21	0	0	10.1167	0	0	14.9954	0	0	middle
15	23	gma-miR156a	TGACAGAAGAGAGTGAGCAC	20	Chr02	+	38792955	38793054	gagagaggcTGACAGAAGAGAGTGAGCACatactagtggagattgtatgagggcatacaattgcgggtgcgTGCTCACTTCTCTATCTGTCAGCttccca	1	gma-MIR156u,	gma-MIR156u	gagagaggcTGACAGAAGAGAGTGAGCACatactagtggagattgtatgagggcatacaattgcgggtgcgtgctcacttctctatctgtcagcttccca	gma-miR156a	TGACAGAAGAGAGTGAGCAC	5'	Yes	gp1a	....(((((((((((((((((((((((((..(((......(((((((((....)))))))))...)))..)))))))).))))).))))))))))))...	93	50	-54	1.1	2.66667	5.91667	16.6667	6.08333	3.75	24.1667	3.85399	5.217	22.556	4.3439	3.84906	19.1682	middle
15	24	gma-MIR156u-p3	TGCTCACTTCTCTATCTGTCAGC	23	Chr02	+	38792955	38793054	gagagaggcTGACAGAAGAGAGTGAGCACatactagtggagattgtatgagggcatacaattgcgggtgcgTGCTCACTTCTCTATCTGTCAGCttccca	1	gma-MIR156u,	gma-MIR156u	gagagaggcTGACAGAAGAGAGTGAGCACatactagtggagattgtatgagggcatacaattgcgggtgcgtgctcacttctctatctgtcagcttccca	gma-MIR156u-p3	tgctcacttctctatctgtcagc	3'	New	gp1a	....(((((((((((((((((((((((((..(((......(((((((((....)))))))))...)))..)))))))).))))).))))))))))))...	93	50	-54	1.1	4.5	3.5	1.5	6.5	7.5	3	6.50361	3.08611	2.03004	4.64143	7.69812	2.37951	low
16	25	gma-miR156a	TGACAGAAGAGAGTGAGCAC	20	Chr14	+	9223981	9224092	gggtaagagaggTGACAGAAGAGAGTGAGCACacatggtattttcttggatgatataagatttcatgcttgaaactatgcgTGCTCATTCTCTATCTGTCACCcatcatcat	4	gma-MIR156x,stu-MIR156j,stu-MIR156k,stu-MIR156i,	gma-MIR156x	gggtaagagaggTGACAGAAGAGAGTGAGCACacatggtattttcttggatgatataagatttcatgcttgaaactatgcgtgctcattctctatctgtcacccatcatcat	gma-miR156a	TGACAGAAGAGAGTGAGCAC	5'	Yes	gp1a	......((..((((((((((((((((((((((.((((((...(((..((((((.........)))).)).))))))))).))))))))))))).)))))))))..)).....	101	41.1	-51.6	1.1	2.66667	5.91667	16.6667	6.08333	3.75	24.1667	3.85399	5.217	22.556	4.3439	3.84906	19.1682	middle
16	26	stu-miR156h-3p_L+1_2ss7CT9G-	TGCTCATTCTCTATCTGTCACC	22	Chr14	+	9223981	9224092	gggtaagagaggTGACAGAAGAGAGTGAGCACacatggtattttcttggatgatataagatttcatgcttgaaactatgcgTGCTCATTCTCTATCTGTCACCcatcatcat	4	gma-MIR156x,stu-MIR156j,stu-MIR156k,stu-MIR156i,	stu-MIR156i	TGACAGAAGAGAGTGAGCACacatgatgttttctcgcatgatgtttatatgcttgaaactatgtgtGCTCACTGCTCTATCTGTCACC	stu-miR156h-3p	GCTCACTGCTCTATCTGTCACC	3'	Diff	gp1a	......((..((((((((((((((((((((((.((((((...(((..((((((.........)))).)).))))))))).))))))))))))).)))))))))..)).....	101	41.1	-51.6	1.1	6.5	0	0	3	2	0	9.39411	0	0	2.1422	2.05283	0	low
17	27	gma-miR156a	TGACAGAAGAGAGTGAGCAC	20	Chr17	-	38139717	38139825	gggtaagggaggTGACAGAAGAGAGTGAGCACacatagtactttcttgaatgatataaggtttcatgcttgaagttatgcgtgcttactctctatctgtcacccatcac	3	gma-MIR156y,ghr-MIR156a,ppe-MIR156d,	gma-MIR156y	taagggaggTGACAGAAGAGAGTGAGCACacatagtactttcttgaatgatataaggtttcatgcttgaagttatgcgtgcttactctctatctgtcacccatcac	gma-miR156a	TGACAGAAGAGAGTGAGCAC	5'	Yes	gp1a	......((..((((((((((((((((((((((.((((..(((((.....((((.........))))....))))))))).))))))))))))).)))))))))..))..	101	43.1	-48.5	1	2.66667	5.91667	16.6667	6.08333	3.75	24.1667	3.85399	5.217	22.556	4.3439	3.84906	19.1682	middle
18	28	gma-miR156c	TTGACAGAAGATAGAGAGCAC	21	Chr07	+	9384146	9384266	ggtaaggttgTTGACAGAAGATAGAGAGCACagatgatgatatgcacatatacatggaacaggaatttaagcaattgcatctcactcctttgtGCTCTCTAAGCTTCTGTCATCCacctcc	1	gma-MIR156l,	gma-MIR156l	ggtaaggttgTTGACAGAAGATAGAGAGCACagatgatgatatgcacatatacatggaacaggaatttaagcaattgcatctcactcctttgtgctctctaagcttctgtcatccacctcc	gma-miR156c	TTGACAGAAGATAGAGAGCAC	5'	Yes	gp1a	....((((...(((((((((.(((((((((((((.(((((.(((((.............................))))).))).)).)))))))))))))..)))))))))...))))..	115	42.1	-45.8	0.9	36.5536	74.625	272.685	241.431	122.837	949.036	52.8289	65.8003	369.04	172.397	126.082	752.746	middle
18	29	gma-MIR156l-p3	GCTCTCTAAGCTTCTGTCATCC	22	Chr07	+	9384146	9384266	ggtaaggttgTTGACAGAAGATAGAGAGCACagatgatgatatgcacatatacatggaacaggaatttaagcaattgcatctcactcctttgtGCTCTCTAAGCTTCTGTCATCCacctcc	1	gma-MIR156l,	gma-MIR156l	ggtaaggttgTTGACAGAAGATAGAGAGCACagatgatgatatgcacatatacatggaacaggaatttaagcaattgcatctcactcctttgtgctctctaagcttctgtcatccacctcc	gma-MIR156l-p3	gctctctaagcttctgtcatcc	3'	New	gp1a	....((((...(((((((((.(((((((((((((.(((((.(((((.............................))))).))).)).)))))))))))))..)))))))))...))))..	115	42.1	-45.8	0.9	0	0	3	0	0	5	0	0	4.06007	0	0	3.96584	low
19	30	gma-miR156c	TTGACAGAAGATAGAGAGCAC	21	Chr02	+	7901956	7902058	ggtgatgctgTTGACAGAAGATAGAGAGCACagatgatgaaatgcaagaaaggaaatggcatcttactcttttgtgctctctagtcttcttgtcatcatcatt	3	gma-MIR156j,mtr-MIR156h,mes-MIR156h,	gma-MIR156j	ggtgatgctgTTGACAGAAGATAGAGAGCACagatgatgaaatgcaagaaaggaaatggcatcttactcttttgtgctctctagtcttcttgtcatcatcatt	gma-miR156c	TTGACAGAAGATAGAGAGCAC	5'	Yes	gp1a	.((((((....(((((((((((((((((((((((.(((((.((((.............)))).))).)).))))))))))))).)))))).)))).)))))).	101	39.8	-42.4	1	36.5536	74.625	272.685	241.431	122.837	949.036	52.8289	65.8003	369.04	172.397	126.082	752.746	middle
20	31	gma-MIR156aa-p3_1ss6GC	TTGGACTGAAGGGAGCTCCG	20	Chr16	-	2833375	2833561	taaactcaagttggagctctctgcactccagtgttgaaggaggtgatggtaaaccctagctgctaattcatggttacctttggcttcccataaggaagcatgtgaaagtcatgggtttacatgaatatggagacggggttgccttgatcttttggtaTTGGAGTGAAGGGAGCTCCGaattaggcct	1	gma-MIR156aa,	gma-MIR156aa	taaactcaagttggagctctctgcactccagtgttgaaggaggtgatggtaaaccctagctgctaattcatggttacctttggcttcccataaggaagcatgtgaaagtcatgggtttacatgaatatggagacggggttgccttgatcttttggtATTGGAGTGAAGGGAGCTccgaattaggcct	gma-MIR156aa-p3	TTGGAGTGAAGGGAGCTccg	3'	New	gp1a	....(..((.((((((((((((.((((((((((..((((((......(((((.((((..((.((((((((((...((((...((((((.....))))))..(((.....)))))))...))))))).)))))..)))))))))....))))))..)))))))))).)))))))))))).))..)...	180	46	-82.6	1	0	0	0	0.25	0.333333	0	0	0	0	0.178517	0.342139	0	low
21	32	gma-miR156a	TGACAGAAGAGAGTGAGCAC	20	Chr04	+	4306348	4306451	taagggaggTGACAGAAGAGAGTGAGCACacataatactttcttgtaagataaagattcatgcttgaagttatgtgtgctcactctctatctgtcaccccacca	3	gma-MIR156v,mtr-MIR156b,bra-MIR156d,	gma-MIR156v	taagggaggTGACAGAAGAGAGTGAGCACacataatactttcttgtaagataaagattcatgcttgaagttatgtgtgctcactctctatctgtcaccccacca	gma-miR156a	TGACAGAAGAGAGTGAGCAC	5'	Yes	gp1a	....((.(((((((((((((((((((((((((((((...(((..(((.((.......)).)))..))))))))))))))))))))))).)))))))))))....	96	41.3	-58.6	1.4	2.66667	5.91667	16.6667	6.08333	3.75	24.1667	3.85399	5.217	22.556	4.3439	3.84906	19.1682	middle
22	33	gma-miR156c	TTGACAGAAGATAGAGAGCAC	21	Chr19	-	8868796	8868913	tgaacaatatcttgaacagtttgTTGACAGAAGATAGAGAGCACaggtgatcatacccaaaaaagcttttgtgtgtgagcagttttgTGCTCTCTATCTTCTGTCAATgtacttctca	1	gma-MIR156g,	gma-MIR156g	tgaacaatatcttgaacagtttgTTGACAGAAGATAGAGAGCACaggtgatcatacccaaaaaagcttttgtgtgtgagcagttttgtgctctctatcttctgtcaatgtacttctca	gma-miR156c	TTGACAGAAGATAGAGAGCAC	5'	Yes	gp1a	............(((..(((..((((((((((((((((((((((((.((.((((((.(((((....))))).)))))).))...))))))))))))))))))))))))..)))..)))	106	38.1	-53.8	1.2	36.5536	74.625	272.685	241.431	122.837	949.036	52.8289	65.8003	369.04	172.397	126.082	752.746	middle
22	34	gma-MIR156g-p3	TGCTCTCTATCTTCTGTCAAT	21	Chr19	-	8868796	8868913	tgaacaatatcttgaacagtttgTTGACAGAAGATAGAGAGCACaggtgatcatacccaaaaaagcttttgtgtgtgagcagttttgTGCTCTCTATCTTCTGTCAATgtacttctca	1	gma-MIR156g,	gma-MIR156g	tgaacaatatcttgaacagtttgTTGACAGAAGATAGAGAGCACaggtgatcatacccaaaaaagcttttgtgtgtgagcagttttgtgctctctatcttctgtcaatgtacttctca	gma-MIR156g-p3	tgctctctatcttctgtcaat	3'	New	gp1a	............(((..(((..((((((((((((((((((((((((.((.((((((.(((((....))))).)))))).))...))))))))))))))))))))))))..)))..)))	106	38.1	-53.8	1.2	0	0	0	4	0	0	0	0	0	2.85626	0	0	low
23	35	gma-miR156b_L+1R-1	TTGACAGAAGAGAGAGAGCAC	21	Chr14	+	992155	992274	tgatgtgagatatctcatgTTGACAGAAGAGAGAGAGCACaacccgggaatggctaaaggagtctttgcctttgttgggagtgtGCCCTCTCTTCCTCTGTCATCatcacattcacatgc	1	gma-MIR156b,	gma-MIR156b	tgatgtgagatatctcatgtTGACAGAAGAGAGAGAGCACAacccgggaatggctaaaggagtctttgcctttgttgggagtgtgccctctcttcctctgtcatcatcacattcacatgc	gma-miR156b	TGACAGAAGAGAGAGAGCACA	5'	Diff	gp1a	..(((((((.......(((.(((((((.(((((((.(((((.((((..((.(((.((((....))))))).))..))))..))))).)))))))..))))))).)))....)))))))..	116	47.5	-48.1	0.8	136	224	64	166	173.5	58	196.554	197.511	86.6149	118.535	178.083	46.0038	middle
23	36	gma-MIR156b-p3	GCCCTCTCTTCCTCTGTCATC	21	Chr14	+	992155	992274	tgatgtgagatatctcatgTTGACAGAAGAGAGAGAGCACaacccgggaatggctaaaggagtctttgcctttgttgggagtgtGCCCTCTCTTCCTCTGTCATCatcacattcacatgc	1	gma-MIR156b,	gma-MIR156b	tgatgtgagatatctcatgtTGACAGAAGAGAGAGAGCACAacccgggaatggctaaaggagtctttgcctttgttgggagtgtgccctctcttcctctgtcatcatcacattcacatgc	gma-MIR156b-p3	gccctctcttcctctgtcatc	3'	New	gp1a	..(((((((.......(((.(((((((.(((((((.(((((.((((..((.(((.((((....))))))).))..))))..))))).)))))))..))))))).)))....)))))))..	116	47.5	-48.1	0.8	3	6	8	0	0	8	4.33574	5.29048	10.8269	0	0	6.34535	middle
24	37	gma-miR156c	TTGACAGAAGATAGAGAGCAC	21	Chr05	+	41728607	41728736	ttaaggttgTTGACAGAAGATAGAGAGCACagatgatgatatgcatattatataaaaagcagctagggaactcatgaattgtgcatctcactcctttgtGCTCTCTATACTTCTGTCATCacccttcagc	1	gma-MIR156i,	gma-MIR156i	ttaaggttgTTGACAGAAGATAGAGAGCACagatgatgatatgcatattatataaaaagcagctagggaactcatgaattgtgcatctcactcctttgtgctctctatacttctgtcatcacccttcagc	gma-miR156c	TTGACAGAAGATAGAGAGCAC	5'	Yes	gp1a	..((((.((.(((((((((((((((((((((((.(((((.(((((((............((...((....))..))...))))))).))).)).)))))))))))))).))))))))).)).))))....	124	39.2	-53.9	1.1	36.5536	74.625	272.685	241.431	122.837	949.036	52.8289	65.8003	369.04	172.397	126.082	752.746	middle
24	38	gma-MIR156i-p3	GCTCTCTATACTTCTGTCATC	21	Chr05	+	41728607	41728736	ttaaggttgTTGACAGAAGATAGAGAGCACagatgatgatatgcatattatataaaaagcagctagggaactcatgaattgtgcatctcactcctttgtGCTCTCTATACTTCTGTCATCacccttcagc	1	gma-MIR156i,	gma-MIR156i	ttaaggttgTTGACAGAAGATAGAGAGCACagatgatgatatgcatattatataaaaagcagctagggaactcatgaattgtgcatctcactcctttgtgctctctatacttctgtcatcacccttcagc	gma-MIR156i-p3	gctctctatacttctgtcatc	3'	New	gp1a	..((((.((.(((((((((((((((((((((((.(((((.(((((((............((...((....))..))...))))))).))).)).)))))))))))))).))))))))).)).))))....	124	39.2	-53.9	1.1	0	3	0	1.5	0	4	0	2.64524	0	1.0711	0	3.17268	low
25	39	gma-miR156a	TGACAGAAGAGAGTGAGCAC	20	Chr06	-	4705075	4705190	ttcttgggacatagaaatTGACAGAAGAGAGTGAGCACacagaggcacttggtatagtatatatactattgcttttgcgTGCTCACTTCTCTTTCTGTCAACttccagtgctggaa	9	gma-MIR156k,cme-MIR156j,mes-MIR156e,mes-MIR156f,rco-MIR156b,tcc-MIR156g,ppe-MIR156e,ptc-MIR156c,ptc-MIR156e,	gma-MIR156k	gaaatTGACAGAAGAGAGTGAGCACacagaggcacttggtatagtatatatactattgcttttgcgtgctcacttctctttctgtcaacttc	gma-miR156a	TGACAGAAGAGAGTGAGCAC	5'	Yes	gp1a	...(..(.((...(((.(((((((((((((((((((((.((((((((..(((((((.....))))))).)))))))).)))))))).)))).))))))))).)))..)).)..)..	111	41.4	-55.9	1.2	2.66667	5.91667	16.6667	6.08333	3.75	24.1667	3.85399	5.217	22.556	4.3439	3.84906	19.1682	middle
25	40	gma-MIR156k-p3	TGCTCACTTCTCTTTCTGTCAAC	23	Chr06	-	4705075	4705190	ttcttgggacatagaaatTGACAGAAGAGAGTGAGCACacagaggcacttggtatagtatatatactattgcttttgcgTGCTCACTTCTCTTTCTGTCAACttccagtgctggaa	9	gma-MIR156k,cme-MIR156j,mes-MIR156e,mes-MIR156f,rco-MIR156b,tcc-MIR156g,ppe-MIR156e,ptc-MIR156c,ptc-MIR156e,	gma-MIR156k	gaaatTGACAGAAGAGAGTGAGCACacagaggcacttggtatagtatatatactattgcttttgcgtgctcacttctctttctgtcaacttc	gma-MIR156k-p3	tgctcacttctctttctgtcaac	3'	New	gp1a	...(..(.((...(((.(((((((((((((((((((((.((((((((..(((((((.....))))))).)))))))).)))))))).)))).))))))))).)))..)).)..)..	111	41.4	-55.9	1.2	2.5	4.5	0	3	4	7.5	3.61312	3.96786	0	2.1422	4.10566	5.94877	low
26	41	gma-miR156r	CTGACAGAAGATAGAGAGCAT	21	Chr16	+	6633951	6634116	ttgttaattgcttttttctcttctagttatatggggttcgtgatcataatatgatgacaatcctaatgcataatattctttcgtattttatgcagagagagtgaaggatcaagcacatgcataagatagagcctgCTGACAGAAGATAGAGAGCATagctgaacat	1	gma-MIR156r,	gma-MIR156r	ttgttaattgcttttttctcttctagttatatggggttcgtgatcataatatgatgacaatcctaatgcataatattctttcgtattttatgcagagagagtgaaggatcaagcacatgcataagatagagcctgCTGACAGAAGATAGAGAGCATagctgaacat	gma-miR156r	CTGACAGAAGATAGAGAGCAT	3'	Yes	gp1a	.((((...((((((((..((((((.((((..(((((((.((.(((((...))))).)))))))))..............(((.(((((((((((.......(((....)))......)))))))))))))).....)))))))))).))))))))......)))).	164	35.5	-43.9	0.7	5	5	19.6667	85.5556	7.44444	15.1111	7.22624	4.40873	26.616	61.0923	7.6411	11.9857	middle
27	42	gma-miR156a	TGACAGAAGAGAGTGAGCAC	20	Chr13	+	22074983	22075087	tttgtggaggTGACAGAAGAGAGTGAGCACttggctctttcctagcatggatctaagttcacgccaaaagccgtgtgctctctctctatctgtcaccacctcctt	1	gma-MIR156q,	gma-MIR156q	tttgtggaggTGACAGAAGAGAGTGAGCACttggctctttcctagcatggatctaagttcacgccaaaagccgtgtgctctctctctatctgtcaccacctcctt	gma-miR156a	TGACAGAAGAGAGTGAGCAC	5'	Yes	gp1a	.....((.(((((((((((((((.((((((..((((.(((....((.(((((....))))).)).)))))))..)))))).)))))).))))))))).)).....	95	49.5	-49.4	0.9	2.66667	5.91667	16.6667	6.08333	3.75	24.1667	3.85399	5.217	22.556	4.3439	3.84906	19.1682	middle
28	43	gma-MIR159b-p3_1ss6GC	TTGGACTGAAGGGAGCTCCA	20	Chr07	-	5424789	5424974	aaacccaacttggagttccctgcactccaagtctgaaaggatatgatggtaaacctctactgctagttcatggatacctctgacttcttaacaacatgcgttcgaagtcaagggtttgcatgccctgggagatgagtttaccttgatcttttggtaTTGGAGTGAAGGGAGCTCCAgagggtattc	1	gma-MIR159b,	gma-MIR159b	aaacccaacttgGAGTTCCCTGCACTCCAAGTCtgaaaggatatgatggtaaacctctactgctagttcatggatacctctgacttcttaacaacatgcgttcgaagtcaagggtttgcatgccctgggagatgagtttaccttgatcttttggtATTGGAGTGAAGGGAGCTccagagggtattc	gma-MIR159b-p3	TTGGAGTGAAGGGAGCTcca	3'	New	gp1a	..((((...((((((((((((.((((((((..((.(((((((.....(((((((.((..((.((((..((((...(((..(((((((..(((.......))).)))))))..)))...))))..)))).))..)))))))))...)))))))))..)))))))).)))))))))))).))))....	180	45.7	-83.8	1	0.5	3.33333	10.4167	11.5833	0.583333	10.75	0.722624	2.93915	14.0975	8.27127	0.598743	8.52656	middle
29	44	gma-MIR159a-p5	AGCTGCTTAGCTATGGATCCC	21	Chr09	+	40267013	40267226	aattaaaggggattatgaagtggagctccttgaagtccaattgaggatcttactgggtgaattgAGCTGCTTAGCTATGGATCCCacagttctacccatcaataagtgcttttgtggtagtcttgtggcttccatatctggggagcttcatttgcctttatagtattaaccttcTTTGGATTGAAGGGAGCTCTAcacccttctcttcttttct	1	gma-MIR159a,	gma-MIR159a	aattaaaggggattatgaagtgGAGCTCCTTGAAGTCCAATTGaggatcttactgggtgaattgagctgcttagctatggatcccacagttctacccatcaataagtgcttttgtggtagtcttgtggcttccatatttggggagcttcatttgcctttatagtattaaccttcTTTGGATTGAAGGGAGCTCTAcacccttctcttcttttct	gma-MIR159a-p5	agctgcttagctatggatccc	5'	New	gp1a	....((((..((.......((((((((((((..(((((((..((((....(((((((..(((..((((.(..((.((((((..((((((..(((((((..............)).)))))..))))))..)))))).))..).))))..)))..)))....))))....))))..)))))))..)))))))))))).......))..))))...	177	42.1	-90.2	1	50.3333	107.667	127.5	69.8333	66.8333	234.167	72.7441	94.9346	172.553	49.8656	68.5988	185.734	middle
29	45	gma-miR159a-3p	TTTGGATTGAAGGGAGCTCTA	21	Chr09	+	40267013	40267226	aattaaaggggattatgaagtggagctccttgaagtccaattgaggatcttactgggtgaattgAGCTGCTTAGCTATGGATCCCacagttctacccatcaataagtgcttttgtggtagtcttgtggcttccatatctggggagcttcatttgcctttatagtattaaccttcTTTGGATTGAAGGGAGCTCTAcacccttctcttcttttct	1	gma-MIR159a,	gma-MIR159a	aattaaaggggattatgaagtgGAGCTCCTTGAAGTCCAATTGaggatcttactgggtgaattgagctgcttagctatggatcccacagttctacccatcaataagtgcttttgtggtagtcttgtggcttccatatttggggagcttcatttgcctttatagtattaaccttcTTTGGATTGAAGGGAGCTCTAcacccttctcttcttttct	gma-miR159a-3p	TTTGGATTGAAGGGAGCTCTA	3'	Yes	gp1a	....((((..((.......((((((((((((..(((((((..((((....(((((((..(((..((((.(..((.((((((..((((((..(((((((..............)).)))))..))))))..)))))).))..).))))..)))..)))....))))....))))..)))))))..)))))))))))).......))..))))...	177	42.1	-90.2	1	24951	47276.5	12164.8	56875	29255	19503.2	36060.4	41685.9	16463.3	40612.5	30027.8	15469.4	high
30	46	gma-MIR159c-p3_1ss6GC	TTGGACTGAAGGGAGCTCCG	20	Chr16	-	2830034	2830218	acccaagttggagctctctacactccaagtctgaaggaagtgacggtagacccttgctgctaattcatggttacctttggattcagataaggaagcatgtgaaagtcatgggtctgcatgaatttgaagacggggctaccttgatcttttagtaTTGGAGTGAAGGGAGCTCCGaattaggcctt	1	gma-MIR159c,	gma-MIR159c	acccaagttggagctctctacactccaagtctgaaggaagtgacggtagacccttgctgctaattcatggttacctttggattcagataaggaagcatgtgaaagtcatgggtctgcatgaatttgaagacggggctaccttgatcttttagtATTGGAGTGAAGGGAGCTccgaattaggcctt	gma-MIR159c-p3	TTGGAGTGAAGGGAGCTccg	3'	New	gp1a	.((.((.((((((((((((.((((((((..((((((((...((.(((((.((((..((...((((((((...(((..(((.((((.((........)).))))..)))..)))...))))))))...))..)))))))))))..))))))))..)))))))).)))))))))))).)).))....	180	45.9	-76.7	0.9	0	0	0	0.25	0.333333	0	0	0	0	0.178517	0.342139	0	low
31	47	gma-MIR159f-p3_1ss6GC	TTGGACTGAAGGGAGCTCCA	20	Chr16	-	2819636	2819815	acccaagttggagttccctgcactccaagtctgaaaggatatgatggtaaacctctgctgctagttcatggatacctctggcctcgtaacaacatgcgttcgaagtcaagggtttgcatgacctgggagatgagtttaccttgaccttttggtaTTGGAGTGAAGGGAGCTCCAgagggt	1	gma-MIR159f,	gma-MIR159f	acccaagttgGAGTTCCCTGCACTCCAAGTCtgaaaggatatgatggtaaacctctgctgctagttcatggatacctctggcctcgtaacaacatgcgttcgaagtcaagggtttgcatgacctgggagatgagtttaccttgaccttttggtATTGGAGTGAAGGGAGCTccagagggt	gma-MIR159f-p3	TTGGAGTGAAGGGAGCTcca	3'	New	gp1a	((((...((((((((((((.((((((((..(..(((((.......(((((((.((..((.((((.(((((...(((..((((.(((.(((.......)))))).))))..)))...))))).)))).))..)))))))))....)))))..)..)))))))).)))))))))))).))))	180	48.9	-85.6	1	0.5	3.33333	10.4167	11.5833	0.583333	10.75	0.722624	2.93915	14.0975	8.27127	0.598743	8.52656	middle
32	48	gma-MIR159e-p5	AGCTGCTTAGCTATGGATCCC	21	Chr07	-	9561934	9562144	caaagggggttatggagtggagctccttgaagtccaattgaggatcttactgggtggattgAGCTGCTTAGCTATGGATCCCacagttctacccatcattaagtgcttttgtggtagtcttgtggcttccatatctggggagcttcatttgcctttatagtattatccttcTTTGGATTGAAGGGAGCTCTAcacccttctccccttttgt	2	gma-MIR159e,pvu-MIR159a,	gma-MIR159e	caaagggggttatggagtgGAGCTCCTTGAAGTCCAATTGaggatcttactgggtggattgagctgcttagctatggatcccacagttctacccatcattaagtgcttttgtggtagtcttgtggcttccatatctggggagcttcatttgcctttatagtattatccttcTTTGGATTGAAGGGAGCTCTAcacccttctccccttttgt	gma-MIR159e-p5	agctgcttagctatggatccc	5'	New	gp1a	(((((((((....((.((((((((((((..(((((((..((((((..(((((((..(((..((((.(..((.((((((..((((((..(((((((..............)).)))))..))))))..)))))).))..).))))..)))..)))....))))..))))))..)))))))..)))))))))))).)).....))))))))).	210	45.5	-106	1.1	50.3333	107.667	127.5	69.8333	66.8333	234.167	72.7441	94.9346	172.553	49.8656	68.5988	185.734	middle
32	49	gma-miR159a-3p	TTTGGATTGAAGGGAGCTCTA	21	Chr07	-	9561934	9562144	caaagggggttatggagtggagctccttgaagtccaattgaggatcttactgggtggattgAGCTGCTTAGCTATGGATCCCacagttctacccatcattaagtgcttttgtggtagtcttgtggcttccatatctggggagcttcatttgcctttatagtattatccttcTTTGGATTGAAGGGAGCTCTAcacccttctccccttttgt	2	gma-MIR159e,pvu-MIR159a,	gma-MIR159e	caaagggggttatggagtgGAGCTCCTTGAAGTCCAATTGaggatcttactgggtggattgagctgcttagctatggatcccacagttctacccatcattaagtgcttttgtggtagtcttgtggcttccatatctggggagcttcatttgcctttatagtattatccttcTTTGGATTGAAGGGAGCTCTAcacccttctccccttttgt	gma-miR159a-3p	TTTGGATTGAAGGGAGCTCTA	3'	Yes	gp1a	(((((((((....((.((((((((((((..(((((((..((((((..(((((((..(((..((((.(..((.((((((..((((((..(((((((..............)).)))))..))))))..)))))).))..).))))..)))..)))....))))..))))))..)))))))..)))))))))))).)).....))))))))).	210	45.5	-106	1.1	24951	47276.5	12164.8	56875	29255	19503.2	36060.4	41685.9	16463.3	40612.5	30027.8	15469.4	high
33	50	gma-miR159d	AGCTGCTTAGCTATGGATCCC	21	Chr09	+	40267067	40267169	gggtgaattgAGCTGCTTAGCTATGGATCCCacagttctacccatcaataagtgcttttgtggtagtcttgtggCTTCCATATCTGGGGAGCTTCatttgcct	1	gma-MIR159d,	gma-MIR159d	gggtgaattgAGCTGCTTAGCTATGGATCCCacagttctacccatcaataagtgcttttgtggtagtcttgtggcttccatatctggggagcttcatttgcct	gma-miR159d	AGCTGCTTAGCTATGGATCCC	5'	Yes	gp1a	(((..(((..((((.(..((.((((((..((((((..(((((((..............)).)))))..))))))..)))))).))..).))))..)))..)))	103	46.6	-45.2	0.9	50.3333	107.667	127.5	69.8333	66.8333	234.167	72.7441	94.9346	172.553	49.8656	68.5988	185.734	middle
33	51	gma-MIR159d-p3	CTTCCATATCTGGGGAGCTTC	21	Chr09	+	40267067	40267169	gggtgaattgAGCTGCTTAGCTATGGATCCCacagttctacccatcaataagtgcttttgtggtagtcttgtggCTTCCATATCTGGGGAGCTTCatttgcct	1	gma-MIR159d,	gma-MIR159d	gggtgaattgAGCTGCTTAGCTATGGATCCCacagttctacccatcaataagtgcttttgtggtagtcttgtggcttccatatctggggagcttcatttgcct	gma-MIR159d-p3	cttccatatctggggagcttc	3'	New	gp1a	(((..(((..((((.(..((.((((((..((((((..(((((((..............)).)))))..))))))..)))))).))..).))))..)))..)))	103	46.6	-45.2	0.9	49.5	134	57	139.5	78	87.5	71.5397	118.154	77.1414	99.6122	80.0604	69.4023	middle
34	52	gma-miR160a-5p	TGCCTGGCTCCCTGTATGCCA	21	Chr20	+	41672370	41672459	atgtgtatgTGCCTGGCTCCCTGTATGCCAtttgcatagttcattgagcatcaatgatctttgtgaatgGCGTATGAGGAGCCAAGCATA	4	gma-MIR160b,cpa-MIR160c,cpa-MIR160f,aqc-MIR160b,	gma-MIR160b	atgtgtatgTGCCTGGCTCCCTGTATGCCAtttgcatagttcattgagcatcaatgatctttgtgaatgGCGTATGAGGAGCCAAGCATA	gma-miR160a-5p	TGCCTGGCTCCCTGTATGCCA	5'	Yes	gp1a	.......(((((.(((((((..((((((((((..((.((.((((((.....)))))).)).))..))))))))))..))))))).)))))	83	44.4	-49.8	1.2	842.75	1588.83	238.25	2244.33	1408.33	328.167	1217.98	1400.95	322.438	1602.6	1445.54	260.292	high
34	53	gma-miR160a-3p	GCGTATGAGGAGCCAAGCATA	21	Chr20	+	41672370	41672459	atgtgtatgTGCCTGGCTCCCTGTATGCCAtttgcatagttcattgagcatcaatgatctttgtgaatgGCGTATGAGGAGCCAAGCATA	4	gma-MIR160b,cpa-MIR160c,cpa-MIR160f,aqc-MIR160b,	gma-MIR160b	atgtgtatgTGCCTGGCTCCCTGTATGCCAtttgcatagttcattgagcatcaatgatctttgtgaatgGCGTATGAGGAGCCAAGCATA	gma-miR160a-3p	GCGTATGAGGAGCCAAGCATA	3'	Yes	gp1a	.......(((((.(((((((..((((((((((..((.((.((((((.....)))))).)).))..))))))))))..))))))).)))))	83	44.4	-49.8	1.2	4	13	37	32.5	15	72	5.78099	11.4627	50.0743	23.2071	15.3962	57.1082	middle
35	54	gma-miR160a-5p	TGCCTGGCTCCCTGTATGCCA	21	Chr10	-	44431708	44431826	catgcatacatatgtgtatgTGCCTGGCTCCCTGTATGCCAtttgtagagctcatcgaagcatcaatgacctttgtggatgGCGTATGAGGAGCCAAGCATAtttcatatacatacatg	7	gma-MIR160a,mtr-MIR160b,mtr-MIR160e,mes-MIR160h,mdm-MIR160c,mdm-MIR160e,stu-MIR160a,	gma-MIR160a	catgcatacatatgtgtatgTGCCTGGCTCCCTGTATGCCAtttgtagagctcatcgaagcatcaatgacctttgtggatgGCGTATGAGGAGCCAAGCATAtttcatatacatacatg	gma-miR160a-5p	TGCCTGGCTCCCTGTATGCCA	5'	Yes	gp1a	((((.((..(((((...((((((.(((((((..((((((((((..(((((.((((.((....)).)))).)))))..))))))))))..))))))).))))))..)))))..)).))))	119	43.7	-55.3	1.1	842.75	1588.83	238.25	2244.33	1408.33	328.167	1217.98	1400.95	322.438	1602.6	1445.54	260.292	high
35	55	gma-miR160a-3p	GCGTATGAGGAGCCAAGCATA	21	Chr10	-	44431708	44431826	catgcatacatatgtgtatgTGCCTGGCTCCCTGTATGCCAtttgtagagctcatcgaagcatcaatgacctttgtggatgGCGTATGAGGAGCCAAGCATAtttcatatacatacatg	7	gma-MIR160a,mtr-MIR160b,mtr-MIR160e,mes-MIR160h,mdm-MIR160c,mdm-MIR160e,stu-MIR160a,	gma-MIR160a	catgcatacatatgtgtatgTGCCTGGCTCCCTGTATGCCAtttgtagagctcatcgaagcatcaatgacctttgtggatgGCGTATGAGGAGCCAAGCATAtttcatatacatacatg	gma-miR160a-3p	GCGTATGAGGAGCCAAGCATA	3'	Yes	gp1a	((((.((..(((((...((((((.(((((((..((((((((((..(((((.((((.((....)).)))).)))))..))))))))))..))))))).))))))..)))))..)).))))	119	43.7	-55.3	1.1	4	13	37	32.5	15	72	5.78099	11.4627	50.0743	23.2071	15.3962	57.1082	middle
36	56	gma-miR160a-5p	TGCCTGGCTCCCTGTATGCCA	21	Chr10	-	4750208	4750304	tacattgtgTGCCTGGCTCCCTGTATGCCAtttgtagaccccatcacaatggtgatggccttatcaaatgGCGTATGAGGAGTCATGCATGctgtgt	2	gma-MIR160f,mtr-MIR160d,	gma-MIR160f	tacattgtgTGCCTGGCTCCCTGTATGCCAtttgtagaccccatcacaatggtgatggccttatcaaatggcgtatgaggagtcatgcatgctgtgt	gma-miR160a-5p	TGCCTGGCTCCCTGTATGCCA	5'	Yes	gp1a	.(((..(..(((.(((((((..((((((((((((......(((((((....)))))))......))))))))))))..))))))).)))..)..)))	96	48.5	-51.1	1.1	842.75	1588.83	238.25	2244.33	1408.33	328.167	1217.98	1400.95	322.438	1602.6	1445.54	260.292	high
36	57	gma-MIR160f-p3	GCGTATGAGGAGTCATGCATG	21	Chr10	-	4750208	4750304	tacattgtgTGCCTGGCTCCCTGTATGCCAtttgtagaccccatcacaatggtgatggccttatcaaatgGCGTATGAGGAGTCATGCATGctgtgt	2	gma-MIR160f,mtr-MIR160d,	gma-MIR160f	tacattgtgTGCCTGGCTCCCTGTATGCCAtttgtagaccccatcacaatggtgatggccttatcaaatggcgtatgaggagtcatgcatgctgtgt	gma-MIR160f-p3	gcgtatgaggagtcatgcatg	3'	New	gp1a	.(((..(..(((.(((((((..((((((((((((......(((((((....)))))))......))))))))))))..))))))).)))..)..)))	96	48.5	-51.1	1.1	0	0	0	0	0	2.5	0	0	0	0	0	1.98292	low
37	58	gma-miR160a-5p	TGCCTGGCTCCCTGTATGCCA	21	Chr03	-	39256140	39256247	tacttggcgTGCCTGGCTCCCTGTATGCCAtttgcagagcccatcaggacagtgatggccttaacgaatggcgtgcgaggagccatgcatgctgtgtgttattattaa	3	gma-MIR160e,vun-MIR160,cpa-MIR160a,	gma-MIR160e	tacttggcgTGCCTGGCTCCCTGTATGCCAtttgcagagcccatcaggacagtgatggccttaacgaatggcgtgcgaggagccatgcat	gma-miR160a-5p	TGCCTGGCTCCCTGTATGCCA	5'	Yes	gp1a	(((..(((((((.(((((((..((((((((((((..(((.((((((......)))))).)))..))))))))))))..))))))).)))))))..)))..........	98	51.9	-57.8	1	842.75	1588.83	238.25	2244.33	1408.33	328.167	1217.98	1400.95	322.438	1602.6	1445.54	260.292	high
38	59	gma-miR160a-5p	TGCCTGGCTCCCTGTATGCCA	21	Chr19	-	43999522	43999612	TGCCTGGCTCCCTGTATGCCAtttgcagagcccatcaggacagtgatggccttaacgaatggcgtgcgaggagccatgcatgttgtgcgtt	1	gma-MIR160c,	gma-MIR160c	TGCCTGGCTCCCTGTATGCCAtttgcagagcccatcaggacagtgatggccttaacgaatggcgtgcgaggagccatgcatgttgtgcgtt	gma-miR160a-5p	TGCCTGGCTCCCTGTATGCCA	5'	Yes	gp1a	(((.(((((((..((((((((((((..(((.((((((......)))))).)))..))))))))))))..))))))).)))...........	80	56	-47.8	0.9	842.75	1588.83	238.25	2244.33	1408.33	328.167	1217.98	1400.95	322.438	1602.6	1445.54	260.292	high
39	60	gma-miR160a-5p	TGCCTGGCTCCCTGTATGCCA	21	Chr13	-	25235556	25235646	TGCCTGGCTCCCTGTATGCCAtttgtagaccccattacaaaggtgatggccttagcaaatgGCGTATGAGGAGTCATGCATGctgtgtttt	1	gma-MIR160d,	gma-MIR160d	TGCCTGGCTCCCTGTATGCCAtttgtagaccccattacaaaggtgatggccttagcaaatggcgtatgaggagtcatgcatgctgtgtttt	gma-miR160a-5p	TGCCTGGCTCCCTGTATGCCA	5'	Yes	gp1a	(((.(((((((..(((((((((((((..(..(((((((....)))))))..)..)))))))))))))..))))))).)))...........	80	48.4	-44	1	842.75	1588.83	238.25	2244.33	1408.33	328.167	1217.98	1400.95	322.438	1602.6	1445.54	260.292	high
39	61	gma-MIR160d-p3	GCGTATGAGGAGTCATGCATG	21	Chr13	-	25235556	25235646	TGCCTGGCTCCCTGTATGCCAtttgtagaccccattacaaaggtgatggccttagcaaatgGCGTATGAGGAGTCATGCATGctgtgtttt	1	gma-MIR160d,	gma-MIR160d	TGCCTGGCTCCCTGTATGCCAtttgtagaccccattacaaaggtgatggccttagcaaatggcgtatgaggagtcatgcatgctgtgtttt	gma-MIR160d-p3	gcgtatgaggagtcatgcatg	3'	New	gp1a	(((.(((((((..(((((((((((((..(..(((((((....)))))))..)..)))))))))))))..))))))).)))...........	80	48.4	-44	1	0	0	0	0	0	2.5	0	0	0	0	0	1.98292	low
40	62	gma-MIR162c-p5	TGGAGGCAGCGGTTCATCGATC	22	Chr05	+	1431942	1432063	gagatgaggtgaagtcacTGGAGGCAGCGGTTCATCGATCtcttcctgaatttggttgtggaagaacacaaagcaagaatcggTCGATAAACCTCTGCATCCAGcgctcactttgcctctct	9	gma-MIR162c,gma-MIR162b,vun-MIR162,aau-MIR162,mes-MIR162,rco-MIR162,mdm-MIR162a,mdm-MIR162b,vvi-MIR162,	gma-MIR162c	gagatgaggtgaagtcactggaggcagcggttcatcgatctcttcctgaatttggttgtggaagaacacaaagcaagaatcggTCGATAAACCTCTGCATCCAgcgctcactttgcctc	gma-MIR162c-p5	tggaggcagcggttcatcgatc	5'	New	gp1a	.(((.((((..((((..(((((.((((.((((.(((((((..(((.((.......(((((......)))))..)).)))..))))))).)))).)))).))))).....))))..)))))))	121	49.2	-50.9	0.8	51	93	62.5	109.5	91.5	125.5	73.7076	82.0024	84.5849	78.1902	93.9171	99.5427	middle
40	63	gma-miR162a_R+1	TCGATAAACCTCTGCATCCAG	21	Chr05	+	1431942	1432063	gagatgaggtgaagtcacTGGAGGCAGCGGTTCATCGATCtcttcctgaatttggttgtggaagaacacaaagcaagaatcggTCGATAAACCTCTGCATCCAGcgctcactttgcctctct	9	gma-MIR162c,gma-MIR162b,vun-MIR162,aau-MIR162,mes-MIR162,rco-MIR162,mdm-MIR162a,mdm-MIR162b,vvi-MIR162,	gma-MIR162b	tgaggtgaagtcactggaggcagcggttcatcgatctcttcctgaatttggttgtggaagaacacaaagcaagaatcggTCGATAAACCTCTGCATCCAgcgctcacttt	gma-miR162a	TCGATAAACCTCTGCATCCA	3'	Diff	gp1a	.(((.((((..((((..(((((.((((.((((.(((((((..(((.((.......(((((......)))))..)).)))..))))))).)))).)))).))))).....))))..)))))))	121	49.2	-50.9	0.8	88	105	100.5	198	113	235	127.182	92.5833	136.013	141.385	115.985	186.395	middle
41	64	gma-MIR162a-p5	GGATGCAGCGGTTCATCGATC	21	Chr06	-	20376385	20376486	gtgaagtcactGGATGCAGCGGTTCATCGATCtcttcctgaatcgttgtttaacatcagaaccatgaatcgaTCGATAAACCTCTGCATCCAGcgctcactc	1	gma-MIR162a,	gma-MIR162a	gtgaagtcactggatgcagcggttcatcgatctcttcctgaatcgttgtttaacatcagaaccatgaatcgaTCGATAAACCTCTGCATCCAgcgctcactc	gma-MIR162a-p5	ggatgcagcggttcatcgatc	5'	New	gp1a	(((.(((..((((((((((.((((.(((((((..(((.((..((..((.....))...))..)).)))..))))))).)))).)))))))))).))))))..	100	47.1	-43.2	0.9	0	2	2.5	1.5	1.5	1.5	0	1.76349	3.3834	1.0711	1.53962	1.18975	low
41	65	gma-miR162a_R+1	TCGATAAACCTCTGCATCCAG	21	Chr06	-	20376385	20376486	gtgaagtcactGGATGCAGCGGTTCATCGATCtcttcctgaatcgttgtttaacatcagaaccatgaatcgaTCGATAAACCTCTGCATCCAGcgctcactc	1	gma-MIR162a,	gma-MIR162a	gtgaagtcactggatgcagcggttcatcgatctcttcctgaatcgttgtttaacatcagaaccatgaatcgaTCGATAAACCTCTGCATCCAgcgctcactc	gma-miR162a	TCGATAAACCTCTGCATCCA	3'	Diff	gp1a	(((.(((..((((((((((.((((.(((((((..(((.((..((..((.....))...))..)).)))..))))))).)))).)))))))))).))))))..	100	47.1	-43.2	0.9	88	105	100.5	198	113	235	127.182	92.5833	136.013	141.385	115.985	186.395	middle
42	66	gma-miR164a	TGGAGAAGCAGGGCACGTGCA	21	Chr19	+	49681662	49681756	agctccttgtTGGAGAAGCAGGGCACGTGCAagtctcttggatctcaaatgccactgaaccctttgCACGTGCTCCCCTTCTCCAACacgggttt	1	gma-MIR164a,	gma-MIR164a	agctccttgtTGGAGAAGCAGGGCACGTGCAagtctcttggatctcaaatgccactgaaccctttgcacgtgctccccttctccaacacgggttt	gma-miR164a	TGGAGAAGCAGGGCACGTGCA	5'	Yes	gp1a	(((.((.(((((((((((..(((((((((((((..((.(((..........)))..))....)))))))))))))..))))))))))).))))).	94	53.7	-45	0.9	464.136	1127.08	232.008	701.485	833.705	343.106	670.792	993.801	313.989	500.907	855.728	272.141	high
42	67	gma-MIR164a-p3	CACGTGCTCCCCTTCTCCAAC	21	Chr19	+	49681662	49681756	agctccttgtTGGAGAAGCAGGGCACGTGCAagtctcttggatctcaaatgccactgaaccctttgCACGTGCTCCCCTTCTCCAACacgggttt	1	gma-MIR164a,	gma-MIR164a	agctccttgtTGGAGAAGCAGGGCACGTGCAagtctcttggatctcaaatgccactgaaccctttgcacgtgctccccttctccaacacgggttt	gma-MIR164a-p3	cacgtgctccccttctccaac	3'	New	gp1a	(((.((.(((((((((((..(((((((((((((..((.(((..........)))..))....)))))))))))))..))))))))))).))))).	94	53.7	-45	0.9	45.3333	134.167	12.8333	58.3333	92	21.1667	65.5179	118.301	17.3681	41.6539	94.4303	16.7887	middle
43	68	gma-miR164a	TGGAGAAGCAGGGCACGTGCA	21	Chr20	-	46916054	46916162	aggtcctgtTGGAGAAGCAGGGCACGTGCAactcagttctagttctagctctattatagctgctctagtttatctgattttgCACGTGCTCCCCTTCTCCAACacgatt	1	gma-MIR164k,	gma-MIR164k	aggtcctgtTGGAGAAGCAGGGCACGTGCAactcagttctagttctagctctattatagctgctctagtttatctgattttgcacgtgctccccttctccaacacgatt	gma-miR164a	TGGAGAAGCAGGGCACGTGCA	5'	Yes	gp1a	..(((.(((((((((((..((((((((((((.((((..((((...(((((.......)))))..)))).....))))..))))))))))))..))))))))))).))).	106	46.8	-53.7	1.1	464.136	1127.08	232.008	701.485	833.705	343.106	670.792	993.801	313.989	500.907	855.728	272.141	high
43	69	gma-MIR164k-p3	CACGTGCTCCCCTTCTCCAAC	21	Chr20	-	46916054	46916162	aggtcctgtTGGAGAAGCAGGGCACGTGCAactcagttctagttctagctctattatagctgctctagtttatctgattttgCACGTGCTCCCCTTCTCCAACacgatt	1	gma-MIR164k,	gma-MIR164k	aggtcctgtTGGAGAAGCAGGGCACGTGCAactcagttctagttctagctctattatagctgctctagtttatctgattttgcacgtgctccccttctccaacacgatt	gma-MIR164k-p3	cacgtgctccccttctccaac	3'	New	gp1a	..(((.(((((((((((..((((((((((((.((((..((((...(((((.......)))))..)))).....))))..))))))))))))..))))))))))).))).	106	46.8	-53.7	1.1	45.3333	134.167	12.8333	58.3333	92	21.1667	65.5179	118.301	17.3681	41.6539	94.4303	16.7887	middle
44	70	gma-miR164a	TGGAGAAGCAGGGCACGTGCA	21	Chr19	+	48279156	48279243	aggtcttgcTGGAGAAGCAGGGCACGTGCAacattcctgatgcttgctccagcttattttgCACGTGCTCTCCTTTTCCAGCttgatt	1	gma-MIR164j,	gma-MIR164j	aggtcttgcTGGAGAAGCAGGGCACGTGCAacattcctgatgcttgctccagcttattttgcacgtgctctccttttccagcttgatt	gma-miR164a	TGGAGAAGCAGGGCACGTGCA	5'	Yes	gp1a	..(((..((((((((((.(((((((((((((.((..(((..........)))...)).))))))))))))).))))))))))..))).	85	50	-44.7	1	464.136	1127.08	232.008	701.485	833.705	343.106	670.792	993.801	313.989	500.907	855.728	272.141	high
44	71	gma-MIR164j-p3	CACGTGCTCTCCTTTTCCAGC	21	Chr19	+	48279156	48279243	aggtcttgcTGGAGAAGCAGGGCACGTGCAacattcctgatgcttgctccagcttattttgCACGTGCTCTCCTTTTCCAGCttgatt	1	gma-MIR164j,	gma-MIR164j	aggtcttgcTGGAGAAGCAGGGCACGTGCAacattcctgatgcttgctccagcttattttgcacgtgctctccttttccagcttgatt	gma-MIR164j-p3	cacgtgctctccttttccagc	3'	New	gp1a	..(((..((((((((((.(((((((((((((.((..(((..........)))...)).))))))))))))).))))))))))..))).	85	50	-44.7	1	9.5	8.5	5	28	13	8.5	13.7298	7.49484	6.76679	19.9939	13.3434	6.74193	middle
45	72	gma-miR164a	TGGAGAAGCAGGGCACGTGCA	21	Chr03	+	43533426	43533528	aggtcttgcTGGAGAAGCAGGGCACGTGCAacttccctctcactcagagactctatgcttgttcaagctgattttgCACGTGCTCTCCTTTTCCAGCttgatt	1	gma-MIR164f,	gma-MIR164f	aggtcttgcTGGAGAAGCAGGGCACGTGCAacttccctctcactcagagactctatgcttgttcaagctgattttgcacgtgctctccttttccagcttgatt	gma-miR164a	TGGAGAAGCAGGGCACGTGCA	5'	Yes	gp1a	..(((..((((((((((.(((((((((((((..((..((((.....))))......((((....)))).))..))))))))))))).))))))))))..))).	100	49.5	-51.8	1	464.136	1127.08	232.008	701.485	833.705	343.106	670.792	993.801	313.989	500.907	855.728	272.141	high
45	73	gma-MIR164f-p3	CACGTGCTCTCCTTTTCCAGC	21	Chr03	+	43533426	43533528	aggtcttgcTGGAGAAGCAGGGCACGTGCAacttccctctcactcagagactctatgcttgttcaagctgattttgCACGTGCTCTCCTTTTCCAGCttgatt	1	gma-MIR164f,	gma-MIR164f	aggtcttgcTGGAGAAGCAGGGCACGTGCAacttccctctcactcagagactctatgcttgttcaagctgattttgcacgtgctctccttttccagcttgatt	gma-MIR164f-p3	cacgtgctctccttttccagc	3'	New	gp1a	..(((..((((((((((.(((((((((((((..((..((((.....))))......((((....)))).))..))))))))))))).))))))))))..))).	100	49.5	-51.8	1	9.5	8.5	5	28	13	8.5	13.7298	7.49484	6.76679	19.9939	13.3434	6.74193	middle
46	74	gma-miR164a	TGGAGAAGCAGGGCACGTGCA	21	Chr03	-	5194846	5194935	ctgagcaagaTGGAGAAGCAGGGCACGTGCAattctaactcatgaaaccatagaatcatagaaaatcacttgtttttttcttcttctttt	1	gma-MIR164c,	gma-MIR164c	ctgagcaagaTGGAGAAGCAGGGCACGTGCAattctaactcatgaaaccatagaatcatagaaaatcacttgtttttttcttcttctttt	gma-miR164a	TGGAGAAGCAGGGCACGTGCA	5'	Yes	gp1a	......((((.(((((((.(..(((.(((...(((((..(((((....))).))....)))))...))).)))..)))))))).))))..	82	36.7	-19.4	0.6	464.136	1127.08	232.008	701.485	833.705	343.106	670.792	993.801	313.989	500.907	855.728	272.141	high
47	75	gma-miR164a	TGGAGAAGCAGGGCACGTGCA	21	Chr02	+	1535426	1535520	gctacttgtTGGAGAAGCAGGGCACGTGCAactctctcggctctctttaagcgccattgaaccctttgCACGTGCTCCCCTTCTCCAACacggct	1	gma-MIR164e,	gma-MIR164e	gctacttgtTGGAGAAGCAGGGCACGTGCAactctctcggctctctttaagcgccattgaaccctttgcacgtgctccccttctccaacacggct	gma-miR164a	TGGAGAAGCAGGGCACGTGCA	5'	Yes	gp1a	(((...(((((((((((..((((((((((((...((..(((.((.....)).)))...)).....))))))))))))..))))))))))).))).	94	55.8	-46	0.9	464.136	1127.08	232.008	701.485	833.705	343.106	670.792	993.801	313.989	500.907	855.728	272.141	high
47	76	gma-MIR164e-p3	CACGTGCTCCCCTTCTCCAAC	21	Chr02	+	1535426	1535520	gctacttgtTGGAGAAGCAGGGCACGTGCAactctctcggctctctttaagcgccattgaaccctttgCACGTGCTCCCCTTCTCCAACacggct	1	gma-MIR164e,	gma-MIR164e	gctacttgtTGGAGAAGCAGGGCACGTGCAactctctcggctctctttaagcgccattgaaccctttgcacgtgctccccttctccaacacggct	gma-MIR164e-p3	cacgtgctccccttctccaac	3'	New	gp1a	(((...(((((((((((..((((((((((((...((..(((.((.....)).)))...)).....))))))))))))..))))))))))).))).	94	55.8	-46	0.9	45.3333	134.167	12.8333	58.3333	92	21.1667	65.5179	118.301	17.3681	41.6539	94.4303	16.7887	middle
48	77	gma-miR164a	TGGAGAAGCAGGGCACGTGCA	21	Chr03	+	44895640	44895731	gctccttgtTGGAGAAGCAGGGCACGTGCAagtctcttggctctcaaatgccactgaaccctttgCACGTGCTCCCCTTCTCCAACacgggt	2	gma-MIR164g,mes-MIR164b,	gma-MIR164g	gctccttgtTGGAGAAGCAGGGCACGTGCAagtctcttggctctcaaatgccactgaaccctttgcacgtgctccccttctccaacacgggt	gma-miR164a	TGGAGAAGCAGGGCACGTGCA	5'	Yes	gp1a	..(((.(((((((((((..(((((((((((((..((.((((........))))..))....)))))))))))))..))))))))))).))).	89	56.5	-49.6	1	464.136	1127.08	232.008	701.485	833.705	343.106	670.792	993.801	313.989	500.907	855.728	272.141	high
48	78	gma-MIR164g-p3	CACGTGCTCCCCTTCTCCAAC	21	Chr03	+	44895640	44895731	gctccttgtTGGAGAAGCAGGGCACGTGCAagtctcttggctctcaaatgccactgaaccctttgCACGTGCTCCCCTTCTCCAACacgggt	2	gma-MIR164g,mes-MIR164b,	gma-MIR164g	gctccttgtTGGAGAAGCAGGGCACGTGCAagtctcttggctctcaaatgccactgaaccctttgcacgtgctccccttctccaacacgggt	gma-MIR164g-p3	cacgtgctccccttctccaac	3'	New	gp1a	..(((.(((((((((((..(((((((((((((..((.((((........))))..))....)))))))))))))..))))))))))).))).	89	56.5	-49.6	1	45.3333	134.167	12.8333	58.3333	92	21.1667	65.5179	118.301	17.3681	41.6539	94.4303	16.7887	middle
49	79	gma-miR164a	TGGAGAAGCAGGGCACGTGCA	21	Chr10	+	1558472	1558583	gggtgagaagctccttgtTGGAGAAGCAGGGCACGTGCAactctctaggctctcttaagcgccattgaaccctttgCACGTGCTCCCCTTCTCCAACacggcttcctcaccc	2	gma-MIR164b,mes-MIR164c,	gma-MIR164b	gctccttgtTGGAGAAGCAGGGCACGTGCAactctctaggctctcttaagcgccattgaaccctttgcacgtgctccccttctccaacac	gma-miR164a	TGGAGAAGCAGGGCACGTGCA	5'	Yes	gp1a	((((((((((((...(((((((((((..((((((((((((...((..(((.((....)).)))...)).....))))))))))))..))))))))))).)))))).))))))	112	57.1	-61.8	1	464.136	1127.08	232.008	701.485	833.705	343.106	670.792	993.801	313.989	500.907	855.728	272.141	high
49	80	gma-MIR164b-p3	CACGTGCTCCCCTTCTCCAAC	21	Chr10	+	1558472	1558583	gggtgagaagctccttgtTGGAGAAGCAGGGCACGTGCAactctctaggctctcttaagcgccattgaaccctttgCACGTGCTCCCCTTCTCCAACacggcttcctcaccc	2	gma-MIR164b,mes-MIR164c,	gma-MIR164b	gctccttgtTGGAGAAGCAGGGCACGTGCAactctctaggctctcttaagcgccattgaaccctttgcacgtgctccccttctccaacac	gma-MIR164b-p3	cacgtgctccccttctccaac	3'	New	gp1a	((((((((((((...(((((((((((..((((((((((((...((..(((.((....)).)))...)).....))))))))))))..))))))))))).)))))).))))))	112	57.1	-61.8	1	45.3333	134.167	12.8333	58.3333	92	21.1667	65.5179	118.301	17.3681	41.6539	94.4303	16.7887	middle
50	81	gma-miR164a	TGGAGAAGCAGGGCACGTGCA	21	Chr10	+	38618021	38618110	gttaactcctgtTGGAGAAGCAGGGCACGTGCAactcacttctagttaatctgattttgCACGTGCTCCCCTTCTCCAACacgattttcc	1	gma-MIR164d,	gma-MIR164d	gttaactcctgtTGGAGAAGCAGGGCACGTGCAactcacttctagttaatctgattttgcacgtgctccccttctccaacacgattttcc	gma-miR164a	TGGAGAAGCAGGGCACGTGCA	5'	Yes	gp1a	......((.(((((((((((..((((((((((((.(((.............)))..))))))))))))..))))))))))).))......	78	47.8	-39.7	0.9	464.136	1127.08	232.008	701.485	833.705	343.106	670.792	993.801	313.989	500.907	855.728	272.141	high
50	82	gma-MIR164d-p3	CACGTGCTCCCCTTCTCCAAC	21	Chr10	+	38618021	38618110	gttaactcctgtTGGAGAAGCAGGGCACGTGCAactcacttctagttaatctgattttgCACGTGCTCCCCTTCTCCAACacgattttcc	1	gma-MIR164d,	gma-MIR164d	gttaactcctgtTGGAGAAGCAGGGCACGTGCAactcacttctagttaatctgattttgcacgtgctccccttctccaacacgattttcc	gma-MIR164d-p3	cacgtgctccccttctccaac	3'	New	gp1a	......((.(((((((((((..((((((((((((.(((.............)))..))))))))))))..))))))))))).))......	78	47.8	-39.7	0.9	45.3333	134.167	12.8333	58.3333	92	21.1667	65.5179	118.301	17.3681	41.6539	94.4303	16.7887	middle
51	83	gma-miR164a	TGGAGAAGCAGGGCACGTGCA	21	Chr18	+	49506475	49506631	ttgtgcaagaTGGAGAAGCAGGGCACGTGCAatactaactcatgaacactacacggggcgtgaactcggagaatcatattctcttctgcttcatttcaccaacaagagagatcctattagttagttcttCATGTGCCCCTCTTCCCCATCatgacaa	1	gma-MIR164i,	gma-MIR164i	ttgtgcaagaTGGAGAAGCAGGGCACGTGCAatactaactcatgaacactacacggggcgtgaactcggagaatcatattctcttctgcttcatttcaccaacaagagagatcctattagttagttcttcatgtgcccctcttccccatcatgacaa	gma-miR164a	TGGAGAAGCAGGGCACGTGCA	5'	Yes	gp1a	((((.((.(((((.((((..(((((((((....(((((((.(((..........(..(((.((....(((((((...))))))))))))..).((((........)))).....))).)))))))....)))))))))..)))).))))).))))))	157	45.2	-53.2	0.7	464.136	1127.08	232.008	701.485	833.705	343.106	670.792	993.801	313.989	500.907	855.728	272.141	high
51	84	gma-MIR164i-p3	CATGTGCCCCTCTTCCCCATC	21	Chr18	+	49506475	49506631	ttgtgcaagaTGGAGAAGCAGGGCACGTGCAatactaactcatgaacactacacggggcgtgaactcggagaatcatattctcttctgcttcatttcaccaacaagagagatcctattagttagttcttCATGTGCCCCTCTTCCCCATCatgacaa	1	gma-MIR164i,	gma-MIR164i	ttgtgcaagaTGGAGAAGCAGGGCACGTGCAatactaactcatgaacactacacggggcgtgaactcggagaatcatattctcttctgcttcatttcaccaacaagagagatcctattagttagttcttcatgtgcccctcttccccatcatgacaa	gma-MIR164i-p3	catgtgcccctcttccccatc	3'	New	gp1a	((((.((.(((((.((((..(((((((((....(((((((.(((..........(..(((.((....(((((((...))))))))))))..).((((........)))).....))).)))))))....)))))))))..)))).))))).))))))	157	45.2	-53.2	0.7	211	577	58	181	359	92	304.947	508.767	78.4948	129.246	368.483	72.9715	middle
52	85	gma-miR164a	TGGAGAAGCAGGGCACGTGCA	21	Chr09	-	49457268	49457425	ttgtgcaagaTGGAGAAGCAGGGCACGTGCAatactacctcatgaacacacggcgtgtgagctcggagatcaatcacattcttttctgcttcatttgaccaacccagagagatcctatgagttagtccttCATGTGCCCCCCTTCCCCATCatgacaa	1	gma-MIR164h,	gma-MIR164h	ttgtgcaagaTGGAGAAGCAGGGCACGTGCAatactacctcatgaacacacggcgtgtgagctcggagatcaatcacattcttttctgcttcatttgaccaacccagagagatcctatgagttagtccttcatgtgccccccttccccatcatgacaa	gma-miR164a	TGGAGAAGCAGGGCACGTGCA	5'	Yes	gp1a	((((.((.(((((.((((..(((((((((....((((.((((((..........((((((.............))))))..(((((((................)))))))....)))))).))))....)))))))))..)))).))))).))))))	158	48.7	-50.5	0.7	464.136	1127.08	232.008	701.485	833.705	343.106	670.792	993.801	313.989	500.907	855.728	272.141	high
52	86	gma-MIR164h-p3	CATGTGCCCCCCTTCCCCATC	21	Chr09	-	49457268	49457425	ttgtgcaagaTGGAGAAGCAGGGCACGTGCAatactacctcatgaacacacggcgtgtgagctcggagatcaatcacattcttttctgcttcatttgaccaacccagagagatcctatgagttagtccttCATGTGCCCCCCTTCCCCATCatgacaa	1	gma-MIR164h,	gma-MIR164h	ttgtgcaagaTGGAGAAGCAGGGCACGTGCAatactacctcatgaacacacggcgtgtgagctcggagatcaatcacattcttttctgcttcatttgaccaacccagagagatcctatgagttagtccttcatgtgccccccttccccatcatgacaa	gma-MIR164h-p3	catgtgccccccttccccatc	3'	New	gp1a	((((.((.(((((.((((..(((((((((....((((.((((((..........((((((.............))))))..(((((((................)))))))....)))))).))))....)))))))))..)))).))))).))))))	158	48.7	-50.5	0.7	41	137	28	36	73	49	59.2551	120.799	37.894	25.7064	74.9284	38.8653	middle
53	87	gma-MIR166p-p5	GGAATGTCATCTGGTTCGAGA	21	Chr03	-	37501929	37502050	aaaagttgaggGGAATGTCATCTGGTTCGAGAtcattcatttattcaattagtctcaaacacgaaaatgcggacccagttcttttgtgtgattTCGGACCAGGCTTCATTCCCCtgagctat	1	gma-MIR166p,	gma-MIR166p	aaaagttgaggggaatgtcatctggttcgagatcattcatttattcaattagtctcaaacacgaaaatgcggacccagttcttttgtgtgattTCGGACCAGGCTTCATTCCCCtgagctat	gma-MIR166p-p5	ggaatgtcatctggttcgaga	5'	New	gp1a	...((((.(((((((((...((((((((((((((......(((......)))......((((((((..((.......))..))))))))))))))))))))))...))))))))).))))..	117	41.8	-49.6	1	0	0	29	3	0	42	0	0	39.2474	2.1422	0	33.3131	middle
53	88	gma-miR166a-3p	TCGGACCAGGCTTCATTCCCC	21	Chr03	-	37501929	37502050	aaaagttgaggGGAATGTCATCTGGTTCGAGAtcattcatttattcaattagtctcaaacacgaaaatgcggacccagttcttttgtgtgattTCGGACCAGGCTTCATTCCCCtgagctat	1	gma-MIR166p,	gma-MIR166p	aaaagttgaggggaatgtcatctggttcgagatcattcatttattcaattagtctcaaacacgaaaatgcggacccagttcttttgtgtgattTCGGACCAGGCTTCATTCCCCtgagctat	gma-miR166a-3p	TCGGACCAGGCTTCATTCCCC	3'	Yes	gp1a	...((((.(((((((((...((((((((((((((......(((......)))......((((((((..((.......))..))))))))))))))))))))))...))))))))).))))..	117	41.8	-49.6	1	5977.79	10187.4	18476.4	15692.6	8407.18	30518.2	8639.38	8982.67	25005.2	11205.5	8629.26	24206.1	high
54	89	gma-MIR166g-p5	GGAATGTCGTTTGGTTCGAGA	21	Chr10	-	2913323	2913432	aaaagttgaggGGAATGTCGTTTGGTTCGAGAtcattcatgcaagtagtctcagacataactcttctgagtgattTCGGACCAGGCTTCATTCCCCtcagctaccaagca	1	gma-MIR166g,	gma-MIR166g	aaaagttgaggggaatgtcgtttggttcgagatcattcatgcaagtagtctcagacataactcttctgagtgattTCGGACCAGGCTTCATTCCCCtcagctaccaagca	gma-MIR166g-p5	ggaatgtcgtttggttcgaga	5'	New	gp1a	...((((((((((((((..(..(((((((((((((((((....(((.(((...)))...)))....)))))))))))))))))..)..))))))))))))))........	99	45.5	-56.1	1.1	0	4	72	26	0	130	0	3.52698	97.4418	18.5657	0	103.112	middle
54	90	gma-miR166a-3p	TCGGACCAGGCTTCATTCCCC	21	Chr10	-	2913323	2913432	aaaagttgaggGGAATGTCGTTTGGTTCGAGAtcattcatgcaagtagtctcagacataactcttctgagtgattTCGGACCAGGCTTCATTCCCCtcagctaccaagca	1	gma-MIR166g,	gma-MIR166g	aaaagttgaggggaatgtcgtttggttcgagatcattcatgcaagtagtctcagacataactcttctgagtgattTCGGACCAGGCTTCATTCCCCtcagctaccaagca	gma-miR166a-3p	TCGGACCAGGCTTCATTCCCC	3'	Yes	gp1a	...((((((((((((((..(..(((((((((((((((((....(((.(((...)))...)))....)))))))))))))))))..)..))))))))))))))........	99	45.5	-56.1	1.1	5977.79	10187.4	18476.4	15692.6	8407.18	30518.2	8639.38	8982.67	25005.2	11205.5	8629.26	24206.1	high
55	91	gma-MIR166s-p5	TGGGGAATGTCGCCTTGGCTC	21	Chr07	+	10246809	10246932	aatgagggtgTGGGGAATGTCGCCTTGGCTCgagagatctatatgatatgatgtgtccatgcattcactaatcatcagtttgtgagtgttttcTCGGACCAGGCTTCATTCCCCtcactccctc	1	gma-MIR166s,	gma-MIR166s	aatgagggtgtggggaatgtcgccttggctcgagagatctatatgatatgatgtgtccatgcattcactaatcatcagtttgtgagtgttttcTCGGACCAGGCTTCATTCCCCtcactccctc	gma-MIR166s-p5	tggggaatgtcgccttggctc	5'	New	gp1a	...(((((.((((((((((..(((.(((..(((((((.......(((((...)))))...((((((((.(((.....))).)))))))))))))))..))))))..))))))))..)).)))))	121	47.6	-54.5	0.9	0	0	5	2	2	14	0	0	6.76679	1.42813	2.05283	11.1044	middle
55	92	gma-miR166a-3p	TCGGACCAGGCTTCATTCCCC	21	Chr07	+	10246809	10246932	aatgagggtgTGGGGAATGTCGCCTTGGCTCgagagatctatatgatatgatgtgtccatgcattcactaatcatcagtttgtgagtgttttcTCGGACCAGGCTTCATTCCCCtcactccctc	1	gma-MIR166s,	gma-MIR166s	aatgagggtgtggggaatgtcgccttggctcgagagatctatatgatatgatgtgtccatgcattcactaatcatcagtttgtgagtgttttcTCGGACCAGGCTTCATTCCCCtcactccctc	gma-miR166a-3p	TCGGACCAGGCTTCATTCCCC	3'	Yes	gp1a	...(((((.((((((((((..(((.(((..(((((((.......(((((...)))))...((((((((.(((.....))).)))))))))))))))..))))))..))))))))..)).)))))	121	47.6	-54.5	0.9	5977.79	10187.4	18476.4	15692.6	8407.18	30518.2	8639.38	8982.67	25005.2	11205.5	8629.26	24206.1	high
56	93	gma-miR166a-5p	GGAATGTTGTCTGGCTCGAGG	21	Chr16	-	1934911	1935056	acggaagctttgtcttttgaggGGAATGTTGTCTGGCTCGAGGacccttcttcatcttgatcttgtgtagactactatgcttgtggtcaaggaatacatagtgttgTCGGACCAGGCTTCATTCCCCccaattatatgcttccaaa	1	gma-MIR166a,	gma-MIR166a	acggaagctttgtcttttgaggGGAATGTTGTCTGGCTCGAGGacccttcttcatcttgatcttgtgtagactactatgcttgtggtcaaggaatacatagtgttgTCGGACCAGGCTTCATTCCCCccaattatatgcttccaaa	gma-miR166a-5p	GGAATGTTGTCTGGCTCGAGG	5'	Yes	gp1a	..((((((..(((...(((.((((((((..((((((..(((..((.((......((((((((..(..(((....)))..)....)))))))).......)).))..)))..))))))..)))))))).)))..))).))))))...	141	45.2	-59.7	0.9	2	6.88889	656.985	5.93056	4.66667	1138.66	2.89049	6.07425	889.135	4.23481	4.78994	903.15	high
56	94	gma-miR166a-3p	TCGGACCAGGCTTCATTCCCC	21	Chr16	-	1934911	1935056	acggaagctttgtcttttgaggGGAATGTTGTCTGGCTCGAGGacccttcttcatcttgatcttgtgtagactactatgcttgtggtcaaggaatacatagtgttgTCGGACCAGGCTTCATTCCCCccaattatatgcttccaaa	1	gma-MIR166a,	gma-MIR166a	acggaagctttgtcttttgaggGGAATGTTGTCTGGCTCGAGGacccttcttcatcttgatcttgtgtagactactatgcttgtggtcaaggaatacatagtgttgTCGGACCAGGCTTCATTCCCCccaattatatgcttccaaa	gma-miR166a-3p	TCGGACCAGGCTTCATTCCCC	3'	Yes	gp1a	..((((((..(((...(((.((((((((..((((((..(((..((.((......((((((((..(..(((....)))..)....)))))))).......)).))..)))..))))))..)))))))).)))..))).))))))...	141	45.2	-59.7	0.9	5977.79	10187.4	18476.4	15692.6	8407.18	30518.2	8639.38	8982.67	25005.2	11205.5	8629.26	24206.1	high
57	95	gma-MIR166d-p5	GGAATGGTGTCTGGTTCGAGA	21	Chr20	-	44230844	44230953	aggagttgaggGGAATGGTGTCTGGTTCGAGAccattcttctgaagcaaagatcatcatcatcacccttgagaatgatcTCGGACCAGGCTTCATTCCCCctagctcaaa	1	gma-MIR166d,	gma-MIR166d	aggagttgaggggaatggtgtctggttcgagaccattcttctgaagcaaagatcatcatcatcacccttgagaatgatcTCGGACCAGGCTTCATTCCCCctagctcaaa	gma-MIR166d-p5	ggaatggtgtctggttcgaga	5'	New	gp1a	..(((((..((((((((..(((((((((((((.(((((((...(((....(((.......)))...)))))))))).)))))))))))))..))))))))..)))))...	105	48.2	-53.6	1	0	7.5	5.5	7	2.5	19.5	0	6.61309	7.44347	4.99846	2.56604	15.4668	middle
57	96	gma-miR166a-3p	TCGGACCAGGCTTCATTCCCC	21	Chr20	-	44230844	44230953	aggagttgaggGGAATGGTGTCTGGTTCGAGAccattcttctgaagcaaagatcatcatcatcacccttgagaatgatcTCGGACCAGGCTTCATTCCCCctagctcaaa	1	gma-MIR166d,	gma-MIR166d	aggagttgaggggaatggtgtctggttcgagaccattcttctgaagcaaagatcatcatcatcacccttgagaatgatcTCGGACCAGGCTTCATTCCCCctagctcaaa	gma-miR166a-3p	TCGGACCAGGCTTCATTCCCC	3'	Yes	gp1a	..(((((..((((((((..(((((((((((((.(((((((...(((....(((.......)))...)))))))))).)))))))))))))..))))))))..)))))...	105	48.2	-53.6	1	5977.79	10187.4	18476.4	15692.6	8407.18	30518.2	8639.38	8982.67	25005.2	11205.5	8629.26	24206.1	high
58	97	gma-MIR166t-p5	TGGGGAATGTCGCCTTGGCTC	21	Chr09	-	39699100	39699235	agggtgTGGGGAATGTCGCCTTGGCTCgagagagatatatgcatgatgtgtccatgcattcaccaatgaatcaaatgatattatatcagtttgaattgtgaatgttttcTCGGACCAGGCTTCATTCCCCtcactc	1	gma-MIR166t,	gma-MIR166t	agggtgtggggaatgtcgccttggctcgagagagatatatgcatgatgtgtccatgcattcaccaatgaatcaaatgatattatatcagtttgaattgtgaatgttttcTCGGACCAGGCTTCATTCCCCtcactc	gma-MIR166t-p5	tggggaatgtcgccttggctc	5'	New	gp1a	.(((((.((((((((..(((.(((..((((((((((((((.....)))))))...((((((((.(((...((((((((((...))))).)))))))))))))))))))))))..))))))..)))))))).)))))	135	43.4	-60	1	0	0	5	2	2	14	0	0	6.76679	1.42813	2.05283	11.1044	middle
58	98	gma-miR166a-3p	TCGGACCAGGCTTCATTCCCC	21	Chr09	-	39699100	39699235	agggtgTGGGGAATGTCGCCTTGGCTCgagagagatatatgcatgatgtgtccatgcattcaccaatgaatcaaatgatattatatcagtttgaattgtgaatgttttcTCGGACCAGGCTTCATTCCCCtcactc	1	gma-MIR166t,	gma-MIR166t	agggtgtggggaatgtcgccttggctcgagagagatatatgcatgatgtgtccatgcattcaccaatgaatcaaatgatattatatcagtttgaattgtgaatgttttcTCGGACCAGGCTTCATTCCCCtcactc	gma-miR166a-3p	TCGGACCAGGCTTCATTCCCC	3'	Yes	gp1a	.(((((.((((((((..(((.(((..((((((((((((((.....)))))))...((((((((.(((...((((((((((...))))).)))))))))))))))))))))))..))))))..)))))))).)))))	135	43.4	-60	1	5977.79	10187.4	18476.4	15692.6	8407.18	30518.2	8639.38	8982.67	25005.2	11205.5	8629.26	24206.1	high
59	99	gma-MIR166e-p5	GGAATGTTGGCTGGCTCGAGG	21	Chr04	+	47978919	47979028	aggtgttgaggGGAATGTTGGCTGGCTCGAGGcttttcaaagaggaggttctcactggcaagaactataaggctTCGGACCAGGCTTCATTCCCCtcaaaaattgtgttt	1	gma-MIR166e,	gma-MIR166e	aggtgttgaggggaatgttggctggctcgaggcttttcaaagaggaggttctcactggcaagaactataaggctTCGGACCAGGCTTCATTCCCCtcaaaaattgtgttt	gma-MIR166e-p5	ggaatgttggctggctcgagg	5'	New	gp1a	.....((((((((((((..((((((..(((((((((..........((((((........))))))..)))))))))..))).))).))))))))))))...........	94	48.2	-45.3	0.9	65	84	3599.51	191.375	104	5537.71	93.9411	74.0667	4871.42	136.654	106.747	4392.34	high
59	100	gma-miR166a-3p	TCGGACCAGGCTTCATTCCCC	21	Chr04	+	47978919	47979028	aggtgttgaggGGAATGTTGGCTGGCTCGAGGcttttcaaagaggaggttctcactggcaagaactataaggctTCGGACCAGGCTTCATTCCCCtcaaaaattgtgttt	1	gma-MIR166e,	gma-MIR166e	aggtgttgaggggaatgttggctggctcgaggcttttcaaagaggaggttctcactggcaagaactataaggctTCGGACCAGGCTTCATTCCCCtcaaaaattgtgttt	gma-miR166a-3p	TCGGACCAGGCTTCATTCCCC	3'	Yes	gp1a	.....((((((((((((..((((((..(((((((((..........((((((........))))))..)))))))))..))).))).))))))))))))...........	94	48.2	-45.3	0.9	5977.79	10187.4	18476.4	15692.6	8407.18	30518.2	8639.38	8982.67	25005.2	11205.5	8629.26	24206.1	high
60	101	gma-miR166a-5p	GGAATGTTGTCTGGCTCGAGG	21	Chr05	-	38037266	38037408	aggttgagaGGAATGTTGTCTGGCTCGAGGtcatggaggaagaggagagtactgagatcagtgaaagtttccaatggaaatttaccctcttaacacacacacagaaaaaatgattcTCGGACCAGGCTTCATTCCCCccaccc	1	gma-MIR166n,	gma-MIR166n	aggttgagaGGAATGTTGTCTGGCTCGAGGtcatggaggaagaggagagtactgagatcagtgaaagtttccaatggaaatttaccctcttaacacacacacagaaaaaatgattcTCGGACCAGGCTTCATTCCCCccaccc	gma-miR166a-5p	GGAATGTTGTCTGGCTCGAGG	5'	Yes	gp1a	.(((.....((((((..((((((..(((((((((.....((((((....(((((....))))).((((((((...))))))))..))))))..................))))).))))..))))))..))))))....))).	141	46.9	-47.9	0.7	2	6.88889	656.985	5.93056	4.66667	1138.66	2.89049	6.07425	889.135	4.23481	4.78994	903.15	high
60	102	gma-miR166a-3p	TCGGACCAGGCTTCATTCCCC	21	Chr05	-	38037266	38037408	aggttgagaGGAATGTTGTCTGGCTCGAGGtcatggaggaagaggagagtactgagatcagtgaaagtttccaatggaaatttaccctcttaacacacacacagaaaaaatgattcTCGGACCAGGCTTCATTCCCCccaccc	1	gma-MIR166n,	gma-MIR166n	aggttgagaGGAATGTTGTCTGGCTCGAGGtcatggaggaagaggagagtactgagatcagtgaaagtttccaatggaaatttaccctcttaacacacacacagaaaaaatgattcTCGGACCAGGCTTCATTCCCCccaccc	gma-miR166a-3p	TCGGACCAGGCTTCATTCCCC	3'	Yes	gp1a	.(((.....((((((..((((((..(((((((((.....((((((....(((((....))))).((((((((...))))))))..))))))..................))))).))))..))))))..))))))....))).	141	46.9	-47.9	0.7	5977.79	10187.4	18476.4	15692.6	8407.18	30518.2	8639.38	8982.67	25005.2	11205.5	8629.26	24206.1	high
61	103	gma-MIR166f-p5	GGAATGGTGTCTGGTTCGAGA	21	Chr10	+	41798829	41798938	atgaaggagttgaggGGAATGGTGTCTGGTTCGAGAccattcttctgaagcaaagatcatcatcacccttgagaatgatcTCGGACCAGGCTTCATTCCCCctagctcaa	2	gma-MIR166f,ppe-MIR166a,	gma-MIR166f	atgaaggagttgaggggaatggtgtctggttcgagaccattcttctgaagcaaagatcatcatcacccttgagaatgatcTCGGACCAGGCTTCATTCCCCctagctcaa	gma-MIR166f-p5	ggaatggtgtctggttcgaga	5'	New	gp1a	......(((((..((((((((..(((((((((((((.(((((((...(((....(((....)))...)))))))))).)))))))))))))..))))))))..)))))..	102	48.2	-53.9	1	0	7.5	5.5	7	2.5	19.5	0	6.61309	7.44347	4.99846	2.56604	15.4668	middle
61	104	gma-miR166a-3p	TCGGACCAGGCTTCATTCCCC	21	Chr10	+	41798829	41798938	atgaaggagttgaggGGAATGGTGTCTGGTTCGAGAccattcttctgaagcaaagatcatcatcacccttgagaatgatcTCGGACCAGGCTTCATTCCCCctagctcaa	2	gma-MIR166f,ppe-MIR166a,	gma-MIR166f	atgaaggagttgaggggaatggtgtctggttcgagaccattcttctgaagcaaagatcatcatcacccttgagaatgatcTCGGACCAGGCTTCATTCCCCctagctcaa	gma-miR166a-3p	TCGGACCAGGCTTCATTCCCC	3'	Yes	gp1a	......(((((..((((((((..(((((((((((((.(((((((...(((....(((....)))...)))))))))).)))))))))))))..))))))))..)))))..	102	48.2	-53.9	1	5977.79	10187.4	18476.4	15692.6	8407.18	30518.2	8639.38	8982.67	25005.2	11205.5	8629.26	24206.1	high
62	105	gma-miR166a-5p	GGAATGTTGTCTGGCTCGAGG	21	Chr06	-	13019740	13019884	atgttgagaGGAATGTTGTCTGGCTCGAGGtcatgatatggagatatatatgaaagtgtttcagttaaattccagggtatataaattaatggaaattaatttataccctaaatgattcTCGGACCAGGCTTCATTCCCCccagcc	1	gma-MIR166o,	gma-MIR166o	atgttgagaGGAATGTTGTCTGGCTCGAGGtcatgatatggagatatatatgaaagtgtttcagttaaattccagggtatataaattaatggaaattaatttataccctaaatgattcTCGGACCAGGCTTCATTCCCCccagcc	gma-miR166a-5p	GGAATGTTGTCTGGCTCGAGG	5'	Yes	gp1a	..((((...((((((..((((((..(((((((((......(((((((........)))))))...........((((((((..(((((((....)))))))))))))))..))))).))))..))))))..))))))...)))).	142	37.9	-53.1	1	2	6.88889	656.985	5.93056	4.66667	1138.66	2.89049	6.07425	889.135	4.23481	4.78994	903.15	high
62	106	gma-miR166a-3p	TCGGACCAGGCTTCATTCCCC	21	Chr06	-	13019740	13019884	atgttgagaGGAATGTTGTCTGGCTCGAGGtcatgatatggagatatatatgaaagtgtttcagttaaattccagggtatataaattaatggaaattaatttataccctaaatgattcTCGGACCAGGCTTCATTCCCCccagcc	1	gma-MIR166o,	gma-MIR166o	atgttgagaGGAATGTTGTCTGGCTCGAGGtcatgatatggagatatatatgaaagtgtttcagttaaattccagggtatataaattaatggaaattaatttataccctaaatgattcTCGGACCAGGCTTCATTCCCCccagcc	gma-miR166a-3p	TCGGACCAGGCTTCATTCCCC	3'	Yes	gp1a	..((((...((((((..((((((..(((((((((......(((((((........)))))))...........((((((((..(((((((....)))))))))))))))..))))).))))..))))))..))))))...)))).	142	37.9	-53.1	1	5977.79	10187.4	18476.4	15692.6	8407.18	30518.2	8639.38	8982.67	25005.2	11205.5	8629.26	24206.1	high
63	107	gma-MIR166r-p5	GGAATGCAGTGTGGTCCAAGG	21	scaffold_1057	-	1988	2142	cacgtcttgaggGGAATGCAGTGTGGTCCAAGGagatgatatatcacttcaccatactcatatcttcacaaactcatcagattcagatgtaataataatttgtaatatatgcatattatgtctccTCGGACCAGGCTTCATTCCCTtcaattaca	1	gma-MIR166r,	gma-MIR166r	cacgtcttgaggggaatgcagtgtggtccaaggagatgatatatcacttcaccatactcatatcttcacaaactcatcagattcagatgtaataataatttgtaatatatgcatattatgtctccTCGGACCAGGCTTCATTCCCttcaattaca	gma-MIR166r-p5	ggaatgcagtgtggtccaagg	5'	New	gp1a	......((((((((((((.((..((((((.(((((((.....................................((((.......)))).....(((((.((((.....)))).)))))))))))).))))))..)).)))))))))))).....	144	38.1	-49.6	0.8	0	0	3	0	0	10	0	0	4.06007	0	0	7.93169	low
63	108	gma-miR166p_R+1	TCGGACCAGGCTTCATTCCCT	21	scaffold_1057	-	1988	2142	cacgtcttgaggGGAATGCAGTGTGGTCCAAGGagatgatatatcacttcaccatactcatatcttcacaaactcatcagattcagatgtaataataatttgtaatatatgcatattatgtctccTCGGACCAGGCTTCATTCCCTtcaattaca	1	gma-MIR166r,	gma-MIR166r	cacgtcttgaggggaatgcagtgtggtccaaggagatgatatatcacttcaccatactcatatcttcacaaactcatcagattcagatgtaataataatttgtaatatatgcatattatgtctccTCGGACCAGGCTTCATTCCCttcaattaca	gma-miR166p	TCGGACCAGGCTTCATTCCC	3'	Diff	gp1a	......((((((((((((.((..((((((.(((((((.....................................((((.......)))).....(((((.((((.....)))).)))))))))))).))))))..)).)))))))))))).....	144	38.1	-49.6	0.8	1089.46	1768.51	1265.38	2501.94	1395.59	1723.91	1574.54	1559.38	1712.51	1786.55	1432.45	1367.35	high
64	109	gma-miR166a-5p	GGAATGTTGTCTGGCTCGAGG	21	Chr04	+	33862799	33862939	gaggttgagaGGAATGTTGTCTGGCTCGAGGtcatggaggaggaggagagtactgagatgagtgaaagtttccaatggaaatttaccctcttaacacaaaaaaaaattgattcTCGGACCAGGCTTCATTCCCCacaccca	1	gma-MIR166u,	gma-MIR166u	gaggttgagaGGAATGTTGTCTGGCTCGAGGtcatggaggaggaggagagtactgagatgagtgaaagtttccaatggaaatttaccctcttaacacaaaaaaaaattgattcTCGGACCAGGCTTCATTCCCCacaccca	gma-miR166a-5p	GGAATGTTGTCTGGCTCGAGG	5'	Yes	gp1a	..((.((...((((((..((((((..((((((((((....((((((....((((......)))).((((((((...))))))))..))))))....)).........)))).))))..))))))..))))))...)).)).	138	45.4	-45.4	0.7	2	6.88889	656.985	5.93056	4.66667	1138.66	2.89049	6.07425	889.135	4.23481	4.78994	903.15	high
64	110	gma-miR166a-3p	TCGGACCAGGCTTCATTCCCC	21	Chr04	+	33862799	33862939	gaggttgagaGGAATGTTGTCTGGCTCGAGGtcatggaggaggaggagagtactgagatgagtgaaagtttccaatggaaatttaccctcttaacacaaaaaaaaattgattcTCGGACCAGGCTTCATTCCCCacaccca	1	gma-MIR166u,	gma-MIR166u	gaggttgagaGGAATGTTGTCTGGCTCGAGGtcatggaggaggaggagagtactgagatgagtgaaagtttccaatggaaatttaccctcttaacacaaaaaaaaattgattcTCGGACCAGGCTTCATTCCCCacaccca	gma-miR166a-3p	TCGGACCAGGCTTCATTCCCC	3'	Yes	gp1a	..((.((...((((((..((((((..((((((((((....((((((....((((......)))).((((((((...))))))))..))))))....)).........)))).))))..))))))..))))))...)).)).	138	45.4	-45.4	0.7	5977.79	10187.4	18476.4	15692.6	8407.18	30518.2	8639.38	8982.67	25005.2	11205.5	8629.26	24206.1	high
65	111	gma-miR166a-5p	GGAATGTTGTCTGGCTCGAGG	21	Chr08	-	283318	283484	gcttgcaaaggtgaggttgagaGGAATGTTGTCTGGCTCGAGGtcatggaggaggaggaggagtagagtactgagatcagtgaaagtttccaatggaaatttaccctcttacacaaaaaaatgattcTCGGACCAGGCTTCATTCCCCccacccaacttttgctttt	1	gma-MIR166b,	gma-MIR166b	gcttgcaaaggtgaggttgagaGGAATGTTGTCTGGCTCGAGGtcatggaggaggaggaggagtagagtactgagatcagtgaaagtttccaatggaaatttaccctcttacacaaaaaaatgattcTCGGACCAGGCTTCATTCCCCccacccaacttttgctttt	gma-miR166a-5p	GGAATGTTGTCTGGCTCGAGG	5'	Yes	gp1a	....((((((((..(((.....((((((..((((((..(((((((((........((((((.((((..(((((....)))))...((((((...))))))))))))))))..........)))).)))))..))))))..))))))....)))..))))))))....	159	46.1	-61.9	0.8	2	6.88889	656.985	5.93056	4.66667	1138.66	2.89049	6.07425	889.135	4.23481	4.78994	903.15	high
65	112	gma-miR166a-3p	TCGGACCAGGCTTCATTCCCC	21	Chr08	-	283318	283484	gcttgcaaaggtgaggttgagaGGAATGTTGTCTGGCTCGAGGtcatggaggaggaggaggagtagagtactgagatcagtgaaagtttccaatggaaatttaccctcttacacaaaaaaatgattcTCGGACCAGGCTTCATTCCCCccacccaacttttgctttt	1	gma-MIR166b,	gma-MIR166b	gcttgcaaaggtgaggttgagaGGAATGTTGTCTGGCTCGAGGtcatggaggaggaggaggagtagagtactgagatcagtgaaagtttccaatggaaatttaccctcttacacaaaaaaatgattcTCGGACCAGGCTTCATTCCCCccacccaacttttgctttt	gma-miR166a-3p	TCGGACCAGGCTTCATTCCCC	3'	Yes	gp1a	....((((((((..(((.....((((((..((((((..(((((((((........((((((.((((..(((((....)))))...((((((...))))))))))))))))..........)))).)))))..))))))..))))))....)))..))))))))....	159	46.1	-61.9	0.8	5977.79	10187.4	18476.4	15692.6	8407.18	30518.2	8639.38	8982.67	25005.2	11205.5	8629.26	24206.1	high
66	113	gma-miR166a-5p	GGAATGTTGTCTGGCTCGAGG	21	Chr07	-	4502830	4502959	gctttgtgttttgaggGGAATGTTGTCTGGCTCGAGGacccttcttcttcttgatcttgtgtagactgctatacctgtggtcaaggaatgcttagtgtttTCGGACCAGGCTTCATTCCCCccaattata	1	gma-MIR166c,	gma-MIR166c	gctttgtgttttgaggGGAATGTTGTCTGGCTCGAGGacccttcttcttcttgatcttgtgtagactgctatacctgtggtcaaggaatgcttagtgtttTCGGACCAGGCTTCATTCCCCccaattata	gma-miR166a-5p	GGAATGTTGTCTGGCTCGAGG	5'	Yes	gp1a	....((((..(((.((((((((..((((((..(((..((.((.....(((((((((..((((((....))))))....)))))))))......)).))..)))..))))))..)))))))).))).))))	126	46.2	-52.8	0.9	2	6.88889	656.985	5.93056	4.66667	1138.66	2.89049	6.07425	889.135	4.23481	4.78994	903.15	high
66	114	gma-miR166a-3p	TCGGACCAGGCTTCATTCCCC	21	Chr07	-	4502830	4502959	gctttgtgttttgaggGGAATGTTGTCTGGCTCGAGGacccttcttcttcttgatcttgtgtagactgctatacctgtggtcaaggaatgcttagtgtttTCGGACCAGGCTTCATTCCCCccaattata	1	gma-MIR166c,	gma-MIR166c	gctttgtgttttgaggGGAATGTTGTCTGGCTCGAGGacccttcttcttcttgatcttgtgtagactgctatacctgtggtcaaggaatgcttagtgtttTCGGACCAGGCTTCATTCCCCccaattata	gma-miR166a-3p	TCGGACCAGGCTTCATTCCCC	3'	Yes	gp1a	....((((..(((.((((((((..((((((..(((..((.((.....(((((((((..((((((....))))))....)))))))))......)).))..)))..))))))..)))))))).))).))))	126	46.2	-52.8	0.9	5977.79	10187.4	18476.4	15692.6	8407.18	30518.2	8639.38	8982.67	25005.2	11205.5	8629.26	24206.1	high
67	115	gma-MIR166k-p5	AATGAGGTTTGATCCAAGATC	21	Chr19	-	36828186	36828357	gggggtgtttggAATGAGGTTTGATCCAAGATCatcacatcatatatatatcttcttcttcaatttccctttccttcttgatttacttaccttcatacatatattattattttcatcacttcatgcatgggatgagactgaTCTCGGACCAGGCTTCATTCCtcacacctaa	1	gma-MIR166k,	gma-MIR166k	gggggtgtttggaatgaggtttgatccaagatcatcacatcatatatatatcttcttcttcaatttccctttccttcttgatttacttaccttcatacatatattattattttcatcacttcatgcatgggatgagactgaTCTCGGACCAGGCTTCATTCCtcacacctaa	gma-MIR166k-p5	aatgaggtttgatccaagatc	5'	New	gp1a	..((((((..(((((((((..((.(((.((((((............................................(((...........)))...............(((((((.((........))))))))).)))))).))).))..)))))))))..))))))..	168	37.2	-46.1	0.7	0	0	0	0	0	6	0	0	0	0	0	4.75901	low
67	116	gma-miR166h-3p	TCTCGGACCAGGCTTCATTCC	21	Chr19	-	36828186	36828357	gggggtgtttggAATGAGGTTTGATCCAAGATCatcacatcatatatatatcttcttcttcaatttccctttccttcttgatttacttaccttcatacatatattattattttcatcacttcatgcatgggatgagactgaTCTCGGACCAGGCTTCATTCCtcacacctaa	1	gma-MIR166k,	gma-MIR166k	gggggtgtttggaatgaggtttgatccaagatcatcacatcatatatatatcttcttcttcaatttccctttccttcttgatttacttaccttcatacatatattattattttcatcacttcatgcatgggatgagactgaTCTCGGACCAGGCTTCATTCCtcacacctaa	gma-miR166h-3p	TCTCGGACCAGGCTTCATTCC	3'	Yes	gp1a	..((((((..(((((((((..((.(((.((((((............................................(((...........)))...............(((((((.((........))))))))).)))))).))).))..)))))))))..))))))..	168	37.2	-46.1	0.7	2574.68	6013.55	5496.09	5581.3	4844.2	7866.25	3721.04	5302.42	7438.18	3985.42	4972.17	6239.27	high
68	117	gma-miR166h-5p	GGAATGTTGTTTGGCTCGAGG	21	Chr15	-	3706979	3707146	ggttgatgGGAATGTTGTTTGGCTCGAGGtaactatgcatggtcttaattttgttcatctttgaagctttaatttatgggtttcgatctctttgatcccttgaaacaaagaaagctttaaaggttggattttgaggcttTCTCGGACCAGGCTTCATTCCcgtaaacc	1	gma-MIR166j,	gma-MIR166j	ggttgatgGGAATGTTGTTTGGCTCGAGGtaactatgcatggtcttaattttgttcatctttgaagctttaatttatgggtttcgatctctttgatcccttgaaacaaagaaagctttaaaggttggattttgaggcttTCTCGGACCAGGCTTCATTCCcgtaaacc	gma-miR166h-5p	GGAATGTTGTTTGGCTCGAGG	5'	Yes	gp1a	((((.(((((((((..(..(((..(((((((....)))..((((((((....((((((((((((((((((..((((.(((..((((.....)))).))).))))......)))))))))))))).)))).))))))))..))))..)))..)..))))))))).))))	168	39.9	-63	0.9	40	77	349.5	153.5	63	438	57.8099	67.8944	472.999	109.609	64.6642	347.408	middle
68	118	gma-miR166h-3p	TCTCGGACCAGGCTTCATTCC	21	Chr15	-	3706979	3707146	ggttgatgGGAATGTTGTTTGGCTCGAGGtaactatgcatggtcttaattttgttcatctttgaagctttaatttatgggtttcgatctctttgatcccttgaaacaaagaaagctttaaaggttggattttgaggcttTCTCGGACCAGGCTTCATTCCcgtaaacc	1	gma-MIR166j,	gma-MIR166j	ggttgatgGGAATGTTGTTTGGCTCGAGGtaactatgcatggtcttaattttgttcatctttgaagctttaatttatgggtttcgatctctttgatcccttgaaacaaagaaagctttaaaggttggattttgaggcttTCTCGGACCAGGCTTCATTCCcgtaaacc	gma-miR166h-3p	TCTCGGACCAGGCTTCATTCC	3'	Yes	gp1a	((((.(((((((((..(..(((..(((((((....)))..((((((((....((((((((((((((((((..((((.(((..((((.....)))).))).))))......)))))))))))))).)))).))))))))..))))..)))..)..))))))))).))))	168	39.9	-63	0.9	2574.68	6013.55	5496.09	5581.3	4844.2	7866.25	3721.04	5302.42	7438.18	3985.42	4972.17	6239.27	high
69	119	gma-miR166i-5p_R+1	GGAATGTCGTCTGGTTCGAGA	21	Chr02	+	14544488	14544584	gttgaggGGAATGTCGTCTGGTTCGAGAccattcatgcaagtagtctcagacatgactcttctgagtgattTCGGACCAGGCTTCATTCCCCtcagc	1	gma-MIR166i,	gma-MIR166i	gttgaggGGAATGTCGTCTGGTTCGAGaccattcatgcaagtagtctcagacatgactcttctgagtgattTCGGACCAGGCTTCATTCCCCtcagc	gma-miR166i-5p	GGAATGTCGTCTGGTTCGAG	5'	Diff	gp1a	(((((((((((((..(((((((((((((.((((((...(((.((((........))))))).)))))).)))))))))))))..)))))))))))))	97	50.5	-57	1.2	0	0	26	0	0	33	0	0	35.1873	0	0	26.1746	middle
69	120	gma-miR166a-3p	TCGGACCAGGCTTCATTCCCC	21	Chr02	+	14544488	14544584	gttgaggGGAATGTCGTCTGGTTCGAGAccattcatgcaagtagtctcagacatgactcttctgagtgattTCGGACCAGGCTTCATTCCCCtcagc	1	gma-MIR166i,	gma-MIR166i	gttgaggGGAATGTCGTCTGGTTCGAGaccattcatgcaagtagtctcagacatgactcttctgagtgattTCGGACCAGGCTTCATTCCCCtcagc	gma-miR166a-3p	TCGGACCAGGCTTCATTCCCC	3'	Yes	gp1a	(((((((((((((..(((((((((((((.((((((...(((.((((........))))))).)))))).)))))))))))))..)))))))))))))	97	50.5	-57	1.2	5977.79	10187.4	18476.4	15692.6	8407.18	30518.2	8639.38	8982.67	25005.2	11205.5	8629.26	24206.1	high
70	121	gma-miR166h-5p	GGAATGTTGTTTGGCTCGAGG	21	Chr08	+	14921908	14922097	tggggatgatgGGAATGTTGTTTGGCTCGAGGtaactgcatggtcttaattttgttcatcttttgaagctttaatttatttatgggtttcaatcttttttgatcccttgaaacagaaaaagctttaaaggttggattttgaggctatccctttatgtgaTCTCGGACCAGGCTTCATTCCcgtcaacctt	1	gma-MIR166h,	gma-MIR166h	tggggatgatgGGAATGTTGTTTGGCTCGAGGtaactgcatggtcttaattttgttcatcttttgaagctttaatttatttatgggtttcaatcttttttgatcccttgaaacagaaaaagctttaaaggttggattttgaggctatccctttatgtgaTCTCGGACCAGGCTTCATTCCcgtcaacctt	gma-miR166h-5p	GGAATGTTGTTTGGCTCGAGG	5'	Yes	gp1a	..(((.(((((((((((..(..(((..((((((.((...((((((((((....(((((.(((((((((((((......((((.(((..((((......)))).))).))))......))))))))))))).))))).))))))))))........)).))))))..)))..)..))))))))))).))).	187	38.4	-74.2	1	40	77	349.5	153.5	63	438	57.8099	67.8944	472.999	109.609	64.6642	347.408	middle
70	122	gma-miR166h-3p	TCTCGGACCAGGCTTCATTCC	21	Chr08	+	14921908	14922097	tggggatgatgGGAATGTTGTTTGGCTCGAGGtaactgcatggtcttaattttgttcatcttttgaagctttaatttatttatgggtttcaatcttttttgatcccttgaaacagaaaaagctttaaaggttggattttgaggctatccctttatgtgaTCTCGGACCAGGCTTCATTCCcgtcaacctt	1	gma-MIR166h,	gma-MIR166h	tggggatgatgGGAATGTTGTTTGGCTCGAGGtaactgcatggtcttaattttgttcatcttttgaagctttaatttatttatgggtttcaatcttttttgatcccttgaaacagaaaaagctttaaaggttggattttgaggctatccctttatgtgaTCTCGGACCAGGCTTCATTCCcgtcaacctt	gma-miR166h-3p	TCTCGGACCAGGCTTCATTCC	3'	Yes	gp1a	..(((.(((((((((((..(..(((..((((((.((...((((((((((....(((((.(((((((((((((......((((.(((..((((......)))).))).))))......))))))))))))).))))).))))))))))........)).))))))..)))..)..))))))))))).))).	187	38.4	-74.2	1	2574.68	6013.55	5496.09	5581.3	4844.2	7866.25	3721.04	5302.42	7438.18	3985.42	4972.17	6239.27	high
71	123	gma-miR166a-5p	GGAATGTTGTCTGGCTCGAGG	21	Chr04	+	47979176	47979327	tgttaggttgagaGGAATGTTGTCTGGCTCGAGGtcatgaagatatacatatgaaagtgttaacttttcagttaatttctaggataaattaatggaaattaatttataccctaaatgattcTCGGACCAGGCTTCATTCCCCccagccaaca	1	gma-MIR166q,	gma-MIR166q	tgttaggttgagaGGAATGTTGTCTGGCTCGAGGtcatgaagatatacatatgaaagtgttaacttttcagttaatttctaggataaattaatggaaattaatttataccctaaatgattcTCGGACCAGGCTTCATTCCCCccagccaaca	gma-miR166a-5p	GGAATGTTGTCTGGCTCGAGG	5'	Yes	gp1a	.(((.(((((...((((((..((((((..(((((((((..(((........(((((((....)).))))).......))).((((((((((((....)))))))))).))....))))).))))..))))))..))))))...)))))))).	150	36.8	-53.4	1	2	6.88889	656.985	5.93056	4.66667	1138.66	2.89049	6.07425	889.135	4.23481	4.78994	903.15	high
71	124	gma-miR166a-3p	TCGGACCAGGCTTCATTCCCC	21	Chr04	+	47979176	47979327	tgttaggttgagaGGAATGTTGTCTGGCTCGAGGtcatgaagatatacatatgaaagtgttaacttttcagttaatttctaggataaattaatggaaattaatttataccctaaatgattcTCGGACCAGGCTTCATTCCCCccagccaaca	1	gma-MIR166q,	gma-MIR166q	tgttaggttgagaGGAATGTTGTCTGGCTCGAGGtcatgaagatatacatatgaaagtgttaacttttcagttaatttctaggataaattaatggaaattaatttataccctaaatgattcTCGGACCAGGCTTCATTCCCCccagccaaca	gma-miR166a-3p	TCGGACCAGGCTTCATTCCCC	3'	Yes	gp1a	.(((.(((((...((((((..((((((..(((((((((..(((........(((((((....)).))))).......))).((((((((((((....)))))))))).))....))))).))))..))))))..))))))...)))))))).	150	36.8	-53.4	1	5977.79	10187.4	18476.4	15692.6	8407.18	30518.2	8639.38	8982.67	25005.2	11205.5	8629.26	24206.1	high
72	125	gma-miR166a-5p	GGAATGTTGTCTGGCTCGAGG	21	Chr06	-	45681008	45681186	tttccttgcaaaggtgaggttgagaGGAATGTTGTCTGGCTCGAGGtcatggaggaggagagtactcagatgagtgaaagtttccaatggaaatttaccctcttaacaccaaaaaaaaaaaaaaaattgatTCTGGGACCAGGCTTCATTTcccccatccaacttttgttttttattcc	1	gma-MIR166l,	gma-MIR166l	tttccttgcaaaggtgaggttgagaGGAATGTTGTCTGGCTCGAGGtcatggaggaggagagtactcagatgagtgaaagtttccaatggaaatttaccctcttaacaccaaaaaaaaaaaaaaaattgattctgggaccaggcttcatttcccccatccaacttttgttttttattcc	gma-miR166a-5p	GGAATGTTGTCTGGCTCGAGG	5'	Yes	gp1a	.......((((((((..((.((...((((((..((((((((((..(((((((((((((....(((((....))))).((((((((...))))))))..))))))....)))................))))..)))).))))))..))))))...)).)).))))))))..........	162	40.2	-51.8	0.7	2	6.88889	656.985	5.93056	4.66667	1138.66	2.89049	6.07425	889.135	4.23481	4.78994	903.15	high
72	126	gma-MIR166l-p3_1ss4GC	TCTCGGACCAGGCTTCATTT	20	Chr06	-	45681008	45681186	tttccttgcaaaggtgaggttgagaGGAATGTTGTCTGGCTCGAGGtcatggaggaggagagtactcagatgagtgaaagtttccaatggaaatttaccctcttaacaccaaaaaaaaaaaaaaaattgatTCTGGGACCAGGCTTCATTTcccccatccaacttttgttttttattcc	1	gma-MIR166l,	gma-MIR166l	tttccttgcaaaggtgaggttgagaGGAATGTTGTCTGGCTCGAGGtcatggaggaggagagtactcagatgagtgaaagtttccaatggaaatttaccctcttaacaccaaaaaaaaaaaaaaaattgattctgggaccaggcttcatttcccccatccaacttttgttttttattcc	gma-MIR166l-p3	tctgggaccaggcttcattt	3'	New	gp1a	.......((((((((..((.((...((((((..((((((((((..(((((((((((((....(((((....))))).((((((((...))))))))..))))))....)))................))))..)))).))))))..))))))...)).)).))))))))..........	162	40.2	-51.8	0.7	10.8106	13.7452	19.7202	21.5255	8.68559	31.2858	15.624	12.1198	26.6885	15.3706	8.91503	24.8149	middle
73	127	gma-miR166a-5p	GGAATGTTGTCTGGCTCGAGG	21	Chr09	+	36469817	36469992	tttcgttgcaaaggtgaggttgagaGGAATGTTGTCTGGCTCGAGGtcatggaggaggaggagagtattgagatgagtgaaagtttccaatggaaatttaccctcttaacacaaaaaaaaaaattgattcgCGGACCAGGCTTCATTCCCCacacccaacttttttttttattcct	1	gma-MIR166m,	gma-MIR166m	tttcgttgcaaaggtgaggttgagaGGAATGTTGTCTGGCTCGAGGtcatggaggaggaggagagtattgagatgagtgaaagtttccaatggaaatttaccctcttaacacaaaaaaaaaaattgattcgCGGACCAGGCTTCATTCCCCacacccaacttttttttttattcct	gma-miR166a-5p	GGAATGTTGTCTGGCTCGAGG	5'	Yes	gp1a	....((((....((((.((......((((((..((((((..((..((((((....((((((....((((......)))).((((((((...))))))))..))))))....))...........))))...))..))))))..)))))))).))))))))................	156	41.5	-43.9	0.6	2	6.88889	656.985	5.93056	4.66667	1138.66	2.89049	6.07425	889.135	4.23481	4.78994	903.15	high
73	128	gma-miR166m	CGGACCAGGCTTCATTCCCC	20	Chr09	+	36469817	36469992	tttcgttgcaaaggtgaggttgagaGGAATGTTGTCTGGCTCGAGGtcatggaggaggaggagagtattgagatgagtgaaagtttccaatggaaatttaccctcttaacacaaaaaaaaaaattgattcgCGGACCAGGCTTCATTCCCCacacccaacttttttttttattcct	1	gma-MIR166m,	gma-MIR166m	tttcgttgcaaaggtgaggttgagaGGAATGTTGTCTGGCTCGAGGtcatggaggaggaggagagtattgagatgagtgaaagtttccaatggaaatttaccctcttaacacaaaaaaaaaaattgattcgCGGACCAGGCTTCATTCCCCacacccaacttttttttttattcct	gma-miR166m	CGGACCAGGCTTCATTCCCC	3'	Yes	gp1a	....((((....((((.((......((((((..((((((..((..((((((....((((((....((((......)))).((((((((...))))))))..))))))....))...........))))...))..))))))..)))))))).))))))))................	156	41.5	-43.9	0.6	192.978	226.031	78.9038	446.532	257.494	144.187	278.901	199.302	106.785	318.853	264.296	114.364	middle
74	129	gma-miR167h_R-3_2ss19AC20CT	ATCATGCTGGCAGCTTCACTT	21	chr10	+	46574263	46574351	aactactaggtgaaactgccacatgatctgatctttccacagcaagtgagggaagttaagATCATGCTGGCAGCTTCAACTGGTagtgg	1	gma-MIR167h,	gma-MIR167h	aactactaggtgaaactgccacatgatctgatctttccacagcaagtgagggaagttaagATCATGCTGGCAGCTTCAACTGGTagtgg	gma-miR167h	ATCATGCTGGCAGCTTCAACTGGT	3'	Diff	gp1a	.((((((((.((((.((((((((((((((...((((((.((.....)).))))))...)))))))).)))))).)))).))))))))..	86	46.1	-46	1.1	0	2	0	0	0	0	0	1.76349	0	0	0	0	low
75	130	gma-miR167a	TGAAGCTGCCAGCATGATCTA	21	Chr02	-	14838068	14838188	aagggtcacaaaggaaaaagTGAAGCTGCCAGCATGATCTAgctttggttagtgggagcgagagagtgctaaccctcactagGTCATGCTGTGCTAGCCTCACTccttcctatttggagac	1	gma-MIR167b,	gma-MIR167b	aagggtcacaaaggaaaaagTGAAGCTGCCAGCATGATCTAgctttggttagtgggagcgagagagtgctaaccctcactaggtcatgctgtgctagcctcactccttcctatttggagac	gma-miR167a	TGAAGCTGCCAGCATGATCTA	5'	Yes	gp1a	....(((.((((((((..(((((.((((((((((((((((((....(((((((....((......)))))))))....))))))))))))).)).))).)))))..)))))..)))..)))	117	49.6	-52.3	0.9	170.286	326.333	92.7619	662.524	257.381	188.619	246.105	287.743	125.54	473.086	264.18	149.607	middle
75	131	gma-MIR167b-p3	GTCATGCTGTGCTAGCCTCACT	22	Chr02	-	14838068	14838188	aagggtcacaaaggaaaaagTGAAGCTGCCAGCATGATCTAgctttggttagtgggagcgagagagtgctaaccctcactagGTCATGCTGTGCTAGCCTCACTccttcctatttggagac	1	gma-MIR167b,	gma-MIR167b	aagggtcacaaaggaaaaagTGAAGCTGCCAGCATGATCTAgctttggttagtgggagcgagagagtgctaaccctcactaggtcatgctgtgctagcctcactccttcctatttggagac	gma-MIR167b-p3	gtcatgctgtgctagcctcact	3'	New	gp1a	....(((.((((((((..(((((.((((((((((((((((((....(((((((....((......)))))))))....))))))))))))).)).))).)))))..)))))..)))..)))	117	49.6	-52.3	0.9	7	7	7.5	19.5	8.5	12.5	10.1167	6.17222	10.1502	13.9243	8.72454	9.91461	middle
76	132	gma-miR167a	TGAAGCTGCCAGCATGATCTA	21	Chr10	+	2648276	2648397	aagggtcacaagggaaaaagTGAAGCTGCCAGCATGATCTAgctttggttagtgggagccagagagtgctaaccctcactagGTCATGCTGTGCTAGCCTCACTccttcctatttggagacc	2	gma-MIR167d,lja-MIR167c,	gma-MIR167d	aagggtcacaagggaaaaagTGAAGCTGCCAGCATGATCTAgctttggttagtgggagccagagagtgctaaccctcactaggtcatgctgtgctagcctcactccttcctatttggagac	gma-miR167a	TGAAGCTGCCAGCATGATCTA	5'	Yes	gp1a	...((((.((((((((..(((((.((((((((((((((((((....(((((((..............)))))))....))))))))))))).)).))).)))))..)))))..)))..))))	119	50.8	-54.7	0.9	170.286	326.333	92.7619	662.524	257.381	188.619	246.105	287.743	125.54	473.086	264.18	149.607	middle
76	133	gma-MIR167d-p3	GTCATGCTGTGCTAGCCTCACT	22	Chr10	+	2648276	2648397	aagggtcacaagggaaaaagTGAAGCTGCCAGCATGATCTAgctttggttagtgggagccagagagtgctaaccctcactagGTCATGCTGTGCTAGCCTCACTccttcctatttggagacc	2	gma-MIR167d,lja-MIR167c,	gma-MIR167d	aagggtcacaagggaaaaagTGAAGCTGCCAGCATGATCTAgctttggttagtgggagccagagagtgctaaccctcactaggtcatgctgtgctagcctcactccttcctatttggagac	gma-MIR167d-p3	gtcatgctgtgctagcctcact	3'	New	gp1a	...((((.((((((((..(((((.((((((((((((((((((....(((((((..............)))))))....))))))))))))).)).))).)))))..)))))..)))..))))	119	50.8	-54.7	0.9	7	7	7.5	19.5	8.5	12.5	10.1167	6.17222	10.1502	13.9243	8.72454	9.91461	middle
77	134	gma-miR167h_R-3_2ss19AC20CT	ATCATGCTGGCAGCTTCACTT	21	chr20	-	37901842	37901992	caactactaggtgaaactgccacatgatctgatctttccacggcaagtgagggaagttaagATCATGCTGGCAGCTTCAACTGGTagtggtgcatgatggtagacagatattgggaagaacaagaaccagaacaagtgttctaaaaggtaa	1	gma-MIR167i,	gma-MIR167i	caactactaggtgaaactgccacatgatctgatctttccacggcaagtgagggaagttaagATCATGCTGGCAGCTTCAACTGGTagtggtgcatgatggtagacagatattgggaagaacaagaaccagaacaagtgttctaaaaggtaa	gma-miR167h	ATCATGCTGGCAGCTTCAACTGGT	5'	Diff	gp1a	..((((((((.((((.((((((((((((((...((((((.((.....)).))))))...)))))))).)))))).)))).)))))))).((......(..((......))..)......))....((((((((....)))))....)))..	86	43.7	-51.3	0.8	0	2	0	0	0	0	0	1.76349	0	0	0	0	low
78	135	gma-miR167k_R-1	TGAAGCTGCCAGCCTGATCTT	21	Chr02	-	307525	307604	ctggtTGAAGCTGCCAGCCTGATCTTaacttttctcttttattaggaaaagatcaGATCATGTGGTAGCCTTCACCtagt	1	gma-MIR167k,	gma-MIR167k	ctggtTGAAGCTGCCAGCCTGATCTTAacttttctcttttattaggaaaagatcagatcatgtggtagccttcacctagt	gma-miR167k	TGAAGCTGCCAGCCTGATCTTA	5'	Diff	gp1a	((((.(((((((((((.(.((((((...((((((.((......))))))))...)))))).)))))))).)))).)))).	79	41.2	-31.7	1	34	88	23	58	53	35	49.1384	77.5936	31.1272	41.4158	54.4	27.7609	middle
78	136	gma-MIR167k-p3	GATCATGTGGTAGCCTTCACC	21	Chr02	-	307525	307604	ctggtTGAAGCTGCCAGCCTGATCTTaacttttctcttttattaggaaaagatcaGATCATGTGGTAGCCTTCACCtagt	1	gma-MIR167k,	gma-MIR167k	ctggtTGAAGCTGCCAGCCTGATCTTAacttttctcttttattaggaaaagatcagatcatgtggtagccttcacctagt	gma-MIR167k-p3	gatcatgtggtagccttcacc	3'	New	gp1a	((((.(((((((((((.(.((((((...((((((.((......))))))))...)))))).)))))))).)))).)))).	79	41.2	-31.7	1	0	5	0	0	0	0	0	4.40873	0	0	0	0	low
79	137	gma-miR167a	TGAAGCTGCCAGCATGATCTA	21	Chr19	+	42073961	42074079	gaagttcgcaaaggaaaaagTGAAGCTGCCAGCATGATCTAcctttggttagagagctcaagagtgctaaccctgactagGTCATGCTGTGACAGCCTCACTccttcctatttggggac	2	gma-MIR167a,ptc-MIR167b,	gma-MIR167a	gaagttcgcaaaggaaaaagTGAAGCTGCCAGCATGATCTAcctttggttagagagctcaagagtgctaaccctgactaggtcatgctgtgacagcctcactccttcctatttggggac	gma-miR167a	TGAAGCTGCCAGCATGATCTA	5'	Yes	gp1a	...((((.((((((((..(((((.((((.((((((((((((.....((((((...(((....))).)))))).....))))))))))))...)))).)))))..)))))..))).))))	116	48.7	-50.2	0.9	170.286	326.333	92.7619	662.524	257.381	188.619	246.105	287.743	125.54	473.086	264.18	149.607	middle
79	138	gma-MIR167a-p3	GTCATGCTGTGACAGCCTCACT	22	Chr19	+	42073961	42074079	gaagttcgcaaaggaaaaagTGAAGCTGCCAGCATGATCTAcctttggttagagagctcaagagtgctaaccctgactagGTCATGCTGTGACAGCCTCACTccttcctatttggggac	2	gma-MIR167a,ptc-MIR167b,	gma-MIR167a	gaagttcgcaaaggaaaaagTGAAGCTGCCAGCATGATCTAcctttggttagagagctcaagagtgctaaccctgactaggtcatgctgtgacagcctcactccttcctatttggggac	gma-MIR167a-p3	gtcatgctgtgacagcctcact	3'	New	gp1a	...((((.((((((((..(((((.((((.((((((((((((.....((((((...(((....))).)))))).....))))))))))))...)))).)))))..)))))..))).))))	116	48.7	-50.2	0.9	0	0	0	8	7	10	0	0	0	5.71253	7.18491	7.93169	low
80	139	gma-miR167c	TGAAGCTGCCAGCATGATCTG	21	Chr10	+	39602147	39602244	gtgcacctgcagcagtTGAAGCTGCCAGCATGATCTGagtttaccttctattggtaagaacaGATCATGTGGCTGCTTCACCtgttgaatggaagcat	4	gma-MIR167g,gma-MIR167j,gso-MIR167a,lja-MIR167,	gma-MIR167g	cagcagtTGAAGCTGCCAGCATGATCTGagtttaccttctattggtaagaacagatcatgtggctgcttcacctgttg	gma-miR167c	TGAAGCTGCCAGCATGATCTG	5'	Yes	gp1a	((((.((..((((((.((((((.((((.(((((((((..((((((.......))))))..))))))))))))).)))))).))))))...))..))))	98	46.9	-51.8	1.1	288.536	737.667	269.179	573.857	405.464	442.202	417.005	650.435	364.295	409.772	416.175	350.741	middle
80	140	gma-MIR167g-p3	GATCATGTGGCTGCTTCACC	20	Chr10	+	39602147	39602244	gtgcacctgcagcagtTGAAGCTGCCAGCATGATCTGagtttaccttctattggtaagaacaGATCATGTGGCTGCTTCACCtgttgaatggaagcat	4	gma-MIR167g,gma-MIR167j,gso-MIR167a,lja-MIR167,	gma-MIR167g	cagcagtTGAAGCTGCCAGCATGATCTGagtttaccttctattggtaagaacagatcatgtggctgcttcacctgttg	gma-MIR167g-p3	gatcatgtggctgcttcacc	3'	New	gp1a	((((.((..((((((.((((((.((((.(((((((((..((((((.......))))))..))))))))))))).)))))).))))))...))..))))	98	46.9	-51.8	1.1	12	36	51	17	8	56	17.343	31.7429	69.0213	12.1391	8.21133	44.4175	middle
81	141	gma-miR167e	TGAAGCTGCCAGCATGATCTT	21	Chr20	+	39005696	39005804	tcatgcaccactaccagtTGAAGCTGCCAGCATGATCTTaacttccctcacttgccgtggaaagatcAGATCATGTGGCAGTTTCACCtagtagttgctggccgcatga	2	gma-MIR167e,ptc-MIR167g,	gma-MIR167e	tcatgcaccactaccagtTGAAGCTGCCAGCATGATCTTaacttccctcacttgccgtggaaagatcagatcatgtggcagtttcacctagtagttgctggccgcatga	gma-miR167e	TGAAGCTGCCAGCATGATCTT	5'	Yes	gp1a	((((((.(((((((.((.(((((((((((.((((((((...(((.((...........)).)))...))))))))))))))))))).)).)))))....))..))))))	109	49.5	-46.9	0.9	2279.37	4813.33	842.512	4435.52	3624.8	2176.7	3294.25	4244.14	1140.22	3167.26	3720.55	1726.49	high
81	142	ptc-miR167f-3p	AGATCATGTGGCAGTTTCACC	21	Chr20	+	39005696	39005804	tcatgcaccactaccagtTGAAGCTGCCAGCATGATCTTaacttccctcacttgccgtggaaagatcAGATCATGTGGCAGTTTCACCtagtagttgctggccgcatga	2	gma-MIR167e,ptc-MIR167g,	ptc-MIR167g	cactatcagtTGAAGCTGCCAGCATGATCTTaacctccctcctttgtcgaggaaagaacAGATCATGTGGCAGTTTCACCtgaagt	ptc-miR167f-3p	AGATCATGTGGCAGTTTCACC	3'	Yes	gp1a	((((((.(((((((.((.(((((((((((.((((((((...(((.((...........)).)))...))))))))))))))))))).)).)))))....))..))))))	109	49.5	-46.9	0.9	16	28.5	63.5	47.5	32.5	204	23.124	25.1298	85.9383	33.9181	33.3585	161.806	middle
82	143	gma-miR167e	TGAAGCTGCCAGCATGATCTT	21	Chr10	-	47144841	47144949	tcatgcaccactaccagtTGAAGCTGCCAGCATGATCTTaacttccctcacttgctgtggaaagatcAGATCATGTGGCAGTTTCACCtagtagttgttggccgcatga	4	gma-MIR167f,lja-MIR167b,mes-MIR167h,mes-MIR167g,	gma-MIR167f	tcatgcaccactaccagtTGAAGCTGCCAGCATGATCTTaacttccctcacttgctgtggaaagatcagatcatgtggcagtttcacctagtagttgttggccgcatga	gma-miR167e	TGAAGCTGCCAGCATGATCTT	5'	Yes	gp1a	((((((.(((((((.((.(((((((((((.((((((((...(((.((.((.....)).)).)))...))))))))))))))))))).)).)))))....))..))))))	109	47.7	-48.5	0.9	2279.37	4813.33	842.512	4435.52	3624.8	2176.7	3294.25	4244.14	1140.22	3167.26	3720.55	1726.49	high
82	144	gma-MIR167f-p3	AGATCATGTGGCAGTTTCACC	21	Chr10	-	47144841	47144949	tcatgcaccactaccagtTGAAGCTGCCAGCATGATCTTaacttccctcacttgctgtggaaagatcAGATCATGTGGCAGTTTCACCtagtagttgttggccgcatga	4	gma-MIR167f,lja-MIR167b,mes-MIR167h,mes-MIR167g,	gma-MIR167f	tcatgcaccactaccagtTGAAGCTGCCAGCATGATCTTaacttccctcacttgctgtggaaagatcagatcatgtggcagtttcacctagtagttgttggccgcatga	gma-MIR167f-p3	agatcatgtggcagtttcacc	3'	New	gp1a	((((((.(((((((.((.(((((((((((.((((((((...(((.((.((.....)).)).)))...))))))))))))))))))).)).)))))....))..))))))	109	47.7	-48.5	0.9	16	28.5	63.5	47.5	32.5	204	23.124	25.1298	85.9383	33.9181	33.3585	161.806	middle
83	145	gma-miR167c	TGAAGCTGCCAGCATGATCTG	21	Chr07	+	39735023	39735397	tttgagaggtTGAAGCTGCCAGCATGATCTGgtaaatcacatacttttttttttctcacctctcatgcctaatttttaagcaccagtcattagagaaaataatggtgaaaaatccatctattcaattttttttttcaaattcaaggtttccagtatgtatcactaatggtgaaaaaagtgatggaattttgtagaacatgggttaaatttactttttttttttttgagttttcattttcttcaagtttctgagccaagaaataaaagagacttataaattggaattaatacttaaaggaaacccaccagaagggcaatttggttatcataagatgtggtttccaTCAGGTCATCTTGCAGCTTCAatcactcaat	1	gma-MIR167c,	gma-MIR167c	tttgagaggtTGAAGCTGCCAGCATGATCTGgtaaatcacatacttttttttttctcacctctcatgcctaatttttaagcaccagtcattagagaaaataatggtgaaaaatccatctattcaattttttttttcaaattcaaggtttccagtatgtatcactaatggtgaaaaaagtgatggaattttgtagaacatgggttaaatttactttttttttttttgagttttcattttcttcaagtttctgagccaagaaataaaagagacttataaattggaattaatacttaaaggaaacccaccagaagggcaatttggttatcataagatgtggtttccatcaggtcatcttgcagcttcaatcactcaat	gma-miR167c	TGAAGCTGCCAGCATGATCTG	5'	Yes	gp1a	.(((((.((((((((((((.((.(((((((((((((((((((.(((...........(((.....(((((..(((((((..........)))))))......(((((...(((((((((((..(((((........)))))......(((((..((...((((.....)))).....))..)))))....)))))...)))))).............(((..((((((((((((.(((....((((((((...............))))))))..))).))))).....)))))))..)))..)))))...)))))....)))......))))))))))))..)))))))))))).)))))))))))).))))).	373	31.7	-95.2	0.8	288.536	737.667	269.179	573.857	405.464	442.202	417.005	650.435	364.295	409.772	416.175	350.741	middle
83	146	gma-MIR167c-p3	TCAGGTCATCTTGCAGCTTCA	21	Chr07	+	39735023	39735397	tttgagaggtTGAAGCTGCCAGCATGATCTGgtaaatcacatacttttttttttctcacctctcatgcctaatttttaagcaccagtcattagagaaaataatggtgaaaaatccatctattcaattttttttttcaaattcaaggtttccagtatgtatcactaatggtgaaaaaagtgatggaattttgtagaacatgggttaaatttactttttttttttttgagttttcattttcttcaagtttctgagccaagaaataaaagagacttataaattggaattaatacttaaaggaaacccaccagaagggcaatttggttatcataagatgtggtttccaTCAGGTCATCTTGCAGCTTCAatcactcaat	1	gma-MIR167c,	gma-MIR167c	tttgagaggtTGAAGCTGCCAGCATGATCTGgtaaatcacatacttttttttttctcacctctcatgcctaatttttaagcaccagtcattagagaaaataatggtgaaaaatccatctattcaattttttttttcaaattcaaggtttccagtatgtatcactaatggtgaaaaaagtgatggaattttgtagaacatgggttaaatttactttttttttttttgagttttcattttcttcaagtttctgagccaagaaataaaagagacttataaattggaattaatacttaaaggaaacccaccagaagggcaatttggttatcataagatgtggtttccatcaggtcatcttgcagcttcaatcactcaat	gma-MIR167c-p3	tcaggtcatcttgcagcttca	3'	New	gp1a	.(((((.((((((((((((.((.(((((((((((((((((((.(((...........(((.....(((((..(((((((..........)))))))......(((((...(((((((((((..(((((........)))))......(((((..((...((((.....)))).....))..)))))....)))))...)))))).............(((..((((((((((((.(((....((((((((...............))))))))..))).))))).....)))))))..)))..)))))...)))))....)))......))))))))))))..)))))))))))).)))))))))))).))))).	373	31.7	-95.2	0.8	7	22	4	20	13	0	10.1167	19.3984	5.41343	14.2813	13.3434	0	middle
84	147	gma-miR168a	TCGCTTGGTGCAGGTCGGGAA	21	Chr01	-	48944804	48944926	cactgtgcggtctctaatTCGCTTGGTGCAGGTCGGGAAccggttttcgcgcggaatggaggaacggtcgccggcggcgaattggatCCCGCCTTGCATCAACTGAATcggaggccgcggtga	2	gma-MIR168b,vun-MIR168,	gma-MIR168b	cggtctctaatTCGCTTGGTGCAGGTCGGGAAccggttttcgcgcggaatggaggaacggtcgccggcggcgaattggatcccgccttgcatcaactgaatcggaggccg	gma-miR168a	TCGCTTGGTGCAGGTCGGGAA	5'	Yes	gp1a	((((..((((((((..((((..((((((((((.(((((.((..((..(((.(((..((......))....))))))...))..)).))))).))))))))))..))))..)))))))))))).	122	61.8	-62.6	0.8	2739.5	5364	3612	7882	5254.5	4473	3959.25	4729.68	4888.33	5628.27	5393.3	3547.84	high
84	148	gma-MIR168b-p3	CCCGCCTTGCATCAACTGAAT	21	Chr01	-	48944804	48944926	cactgtgcggtctctaatTCGCTTGGTGCAGGTCGGGAAccggttttcgcgcggaatggaggaacggtcgccggcggcgaattggatCCCGCCTTGCATCAACTGAATcggaggccgcggtga	2	gma-MIR168b,vun-MIR168,	gma-MIR168b	cggtctctaatTCGCTTGGTGCAGGTCGGGAAccggttttcgcgcggaatggaggaacggtcgccggcggcgaattggatcccgccttgcatcaactgaatcggaggccg	gma-MIR168b-p3	cccgccttgcatcaactgaat	3'	New	gp1a	((((..((((((((..((((..((((((((((.(((((.((..((..(((.(((..((......))....))))))...))..)).))))).))))))))))..))))..)))))))))))).	122	61.8	-62.6	0.8	92	207.5	390	238.5	199.5	516	132.963	182.962	527.81	170.305	204.77	409.275	middle
85	149	gma-miR168a	TCGCTTGGTGCAGGTCGGGAA	21	Chr09	-	44068964	44069088	cactgtgcggtctctaatTCGCTTGGTGCAGGTCGGGAAccggttttcgcgcggaatggaggagcggtcgccggcgccgaattggatCCCGCCTTGCATCAACTGAATcggaggccgcggtgaac	1	gma-MIR168a,	gma-MIR168a	cactgtgcggtctctaatTCGCTTGGTGCAGGTCGGGAAccggttttcgcgcggaatggaggagcggtcgccggcgccgaattggatcccgccttgcatcaactgaatcggaggccgcggtgaac	gma-miR168a	TCGCTTGGTGCAGGTCGGGAA	5'	Yes	gp1a	((((..((((((((..((((..((((((((((.(((((.((..(((..((((((..((......))....)).)))).)))..)).))))).))))))))))..))))..))))))))))))...	122	62.4	-63.3	0.8	2739.5	5364	3612	7882	5254.5	4473	3959.25	4729.68	4888.33	5628.27	5393.3	3547.84	high
85	150	gma-MIR168a-p3	CCCGCCTTGCATCAACTGAAT	21	Chr09	-	44068964	44069088	cactgtgcggtctctaatTCGCTTGGTGCAGGTCGGGAAccggttttcgcgcggaatggaggagcggtcgccggcgccgaattggatCCCGCCTTGCATCAACTGAATcggaggccgcggtgaac	1	gma-MIR168a,	gma-MIR168a	cactgtgcggtctctaatTCGCTTGGTGCAGGTCGGGAAccggttttcgcgcggaatggaggagcggtcgccggcgccgaattggatcccgccttgcatcaactgaatcggaggccgcggtgaac	gma-MIR168a-p3	cccgccttgcatcaactgaat	3'	New	gp1a	((((..((((((((..((((..((((((((((.(((((.((..(((..((((((..((......))....)).)))).)))..)).))))).))))))))))..))))..))))))))))))...	122	62.4	-63.3	0.8	92	207.5	390	238.5	199.5	516	132.963	182.962	527.81	170.305	204.77	409.275	middle
86	151	gma-miR169a	CAGCCAAGGATGACTTGCCGG	21	Chr09	+	38336305	38336425	aagaggaagagagagtgatgCAGCCAAGGATGACTTGCCGGcgttattatttgctcatgttcatgctcaccggtttccttgccGGCAAGTTGTGTTTGGCTATGttttgctctcttcttct	1	gma-MIR169a,	gma-MIR169a	aagaggaagagagagtgatgCAGCCAAGGATGACTTGCCGGcgttattatttgctcatgttcatgctcaccggtttccttgccggcaagttgtgtttggctatgttttgctctcttcttct	gma-miR169a	CAGCCAAGGATGACTTGCCGG	5'	Yes	gp1a	.((((((((((((...(((..((((((..(..(((((((((((.........(((..((........))..))).....)))))))))))..)..))))))..)))...))))))))))))	120	47.1	-54.3	1	50.2635	115.187	2.8	104.171	110.47	6.4	72.6432	101.566	3.7894	74.3853	113.388	5.07628	middle
86	152	gma-MIR169a-p3	GGCAAGTTGTGTTTGGCTATG	21	Chr09	+	38336305	38336425	aagaggaagagagagtgatgCAGCCAAGGATGACTTGCCGGcgttattatttgctcatgttcatgctcaccggtttccttgccGGCAAGTTGTGTTTGGCTATGttttgctctcttcttct	1	gma-MIR169a,	gma-MIR169a	aagaggaagagagagtgatgCAGCCAAGGATGACTTGCCGGcgttattatttgctcatgttcatgctcaccggtttccttgccggcaagttgtgtttggctatgttttgctctcttcttct	gma-MIR169a-p3	ggcaagttgtgtttggctatg	3'	New	gp1a	.((((((((((((...(((..((((((..(..(((((((((((.........(((..((........))..))).....)))))))))))..)..))))))..)))...))))))))))))	120	47.1	-54.3	1	0	12	86	0	7	116	0	10.581	116.389	0	7.18491	92.0076	middle
87	153	gma-miR169a	CAGCCAAGGATGACTTGCCGG	21	Chr17	-	4591798	4591927	aagtagagtgCAGCCAAGGATGACTTGCCGGagcaataagaataaacaataaaatgtatctatttataacattcttcttCTTCTTCTTCTTCTTTCAcgccggcaagttgttcttggctacattttgttt	1	gma-MIR169g,	gma-MIR169g	aagtagagtgCAGCCAAGGATGACTTGCCGGagcaataagaataaacaataaaatgtatctatttataacattcttcttcttcttcttcttctttcacgccggcaagttgttcttggctacattttgttt	gma-miR169a	CAGCCAAGGATGACTTGCCGG	5'	Yes	gp1a	...(((((((.(((((((((..(((((((((((.((.(((((..........(((((...........)))))..........))))).))))......)))))))))..))))))))).)))))))...	124	36.2	-41.7	0.9	50.2635	115.187	2.8	104.171	110.47	6.4	72.6432	101.566	3.7894	74.3853	113.388	5.07628	middle
87	154	gma-MIR169g-p3_2ss11TC18AT	CTTCTTCTTCCTCTTTCT	18	Chr17	-	4591798	4591927	aagtagagtgCAGCCAAGGATGACTTGCCGGagcaataagaataaacaataaaatgtatctatttataacattcttcttCTTCTTCTTCTTCTTTCAcgccggcaagttgttcttggctacattttgttt	1	gma-MIR169g,	gma-MIR169g	aagtagagtgCAGCCAAGGATGACTTGCCGGagcaataagaataaacaataaaatgtatctatttataacattcttcttcttcttcttcttctttcacgccggcaagttgttcttggctacattttgttt	gma-MIR169g-p3	cttcttcttcttctttca	3'	New	gp1a	...(((((((.(((((((((..(((((((((((.((.(((((..........(((((...........)))))..........))))).))))......)))))))))..))))))))).)))))))...	124	36.2	-41.7	0.9	14	14	0	3	29	0	20.2335	12.3444	0	2.1422	29.7661	0	middle
88	155	gma-miR169c	AAGCCAAGGATGACTTGCCGA	21	Chr09	+	5343950	5344064	aagtgggatgAAGCCAAGGATGACTTGCCGAcattaatttgccattaagctaacgagttaggtagaatcatttgttagattttcccGGCAGGTCATCCTCTGGCTATAtttggct	1	gma-MIR169c,	gma-MIR169c	aagtgggatgAAGCCAAGGATGACTTGCCGAcattaatttgccattaagctaacgagttaggtagaatcatttgttagattttcccggcaggtcatcctctggctatatttggct	gma-miR169c	AAGCCAAGGATGACTTGCCGA	5'	Yes	gp1a	.(((..(((..(((((((((((((((((((...(((((.....))))).(((((((((...........))))))))).......)))))))))))))).)))))..)))..)))	114	42.6	-43.5	0.9	120.333	139.833	12	192	134.333	10	173.911	123.297	16.2403	137.101	137.882	7.93169	middle
88	156	gma-MIR169c-p3	GGCAGGTCATCCTCTGGCTATA	22	Chr09	+	5343950	5344064	aagtgggatgAAGCCAAGGATGACTTGCCGAcattaatttgccattaagctaacgagttaggtagaatcatttgttagattttcccGGCAGGTCATCCTCTGGCTATAtttggct	1	gma-MIR169c,	gma-MIR169c	aagtgggatgAAGCCAAGGATGACTTGCCGAcattaatttgccattaagctaacgagttaggtagaatcatttgttagattttcccggcaggtcatcctctggctatatttggct	gma-MIR169c-p3	ggcaggtcatcctctggctata	3'	New	gp1a	.(((..(((..(((((((((((((((((((...(((((.....))))).(((((((((...........))))))))).......)))))))))))))).)))))..)))..)))	114	42.6	-43.5	0.9	0	0	0	0	0	4	0	0	0	0	0	3.17268	low
89	157	gma-miR169o	TGAGCCAGGATGGCTTGCCGGC	22	Chr17	-	4587059	4587161	agagtagattTGAGCCAGGATGGCTTGCCGGCatatgcttaaaagcaaaaagatcccctgcgtgggtattatgcTGGTGGCCATCCAGGCTCATAtttgttcc	1	gma-MIR169r,	gma-MIR169r	agagtagattTGAGCCAGGATGGCTTGCCGGCatatgcttaaaagcaaaaagatcccctgcgtgggtattatgctggtggccatccaggctcatatttgttcc	gma-miR169o	TGAGCCAGGATGGCTTGCCGGC	5'	Yes	gp1a	.((..((((.((((((.((((((.(..((((((((((((....))))........(((.....)))...))))))))..))))))).)))))).))))..)).	101	48.5	-48.5	1	13	15	44	29	12.5	52	18.7882	13.2262	59.5478	20.7079	12.8302	41.2448	middle
89	158	gma-MIR169r-p3	TGGTGGCCATCCAGGCTCATA	21	Chr17	-	4587059	4587161	agagtagattTGAGCCAGGATGGCTTGCCGGCatatgcttaaaagcaaaaagatcccctgcgtgggtattatgcTGGTGGCCATCCAGGCTCATAtttgttcc	1	gma-MIR169r,	gma-MIR169r	agagtagattTGAGCCAGGATGGCTTGCCGGCatatgcttaaaagcaaaaagatcccctgcgtgggtattatgctggtggccatccaggctcatatttgttcc	gma-MIR169r-p3	tggtggccatccaggctcata	3'	New	gp1a	.((..((((.((((((.((((((.(..((((((((((((....))))........(((.....)))...))))))))..))))))).)))))).))))..)).	101	48.5	-48.5	1	0	0	0	3	0	0	0	0	0	2.1422	0	0	low
90	159	gma-miR169o	TGAGCCAGGATGGCTTGCCGGC	22	Chr13	+	21496986	21497084	agagtagattTGAGCCAGGATGGCTTGCCGGCatatgcttaaaagcaaagatcccctatgagggtgttgctggtggccatccatgctcatatttgttcc	1	gma-MIR169o,	gma-MIR169o	agagtagattTGAGCCAGGATGGCTTGCCGGCatatgcttaaaagcaaagatcccctatgagggtgttgctggtggccatccatgctcatatttgttcc	gma-miR169o	TGAGCCAGGATGGCTTGCCGGC	5'	Yes	gp1a	.((..((((.(((((..((((((.(..((((((..((((....))))......(((.....)))...))))))..)))))))..))))).))))..)).	97	48.5	-42.3	0.9	13	15	44	29	12.5	52	18.7882	13.2262	59.5478	20.7079	12.8302	41.2448	middle
91	160	gma-miR169d_R-1	TGAGCCAAGGATGACTTGCCGG	22	Chr15	+	14186946	14187033	agattagtggatgTGAGCCAAGGATGACTTGCCGGttgtataatagcacccggtttaagtccttcttggttcttatttactattctta	1	gma-MIR169d,	gma-MIR169d	agattagtggatgTGAGCCAAGGATGACTTGCCGGTtgtataatagcacccggtttaagtccttcttggttcttatttactattctta	gma-miR169d	TGAGCCAAGGATGACTTGCCGGT	5'	Diff	gp1a	(((.((((..((..((((((((((.((((((((((.(((......))).)))))..))))).))))))))))..))..)))).)))..	86	39.8	-39.2	1.1	51.8611	40.0278	7.66667	130.667	38.8056	24.6667	74.9521	35.2943	10.3757	93.3046	39.8306	19.5648	middle
92	161	gma-miR169i-5p	TGAGCCGGGATGGCTTGCCGGCA	23	Chr13	+	21505359	21505509	attTGAGCCGGGATGGCTTGCCGGCAtatgcataaaaagcaaagatcccctgtgtggcttgccggtgccatcccgtctcatatttgctccctttacacactcatgtgagactttgaaaagagcttcatttacggtatccattgtgccttct	1	gma-MIR169i,	gma-MIR169i	attTGAGCCGGGATGGCTTGCCGGCAtatgcataaaaagcaaagatcccctgtgtggcttgCCGGTGCCATCCCGTCTCATAtttgctccctttacacactcatgtgagactttgaaaagagcttcatttacggtatccattgtgccttct	gma-miR169i-5p	TGAGCCGGGATGGCTTGCCGGCA	5'	Yes	gp1a	...((((.(((((((((..(((((((..(((.......))).......((.....))..)))))))))))))))).)))).....((((..((((....(((....)))....))))..)))).........(((((.....)))))....	77	47.7	-51.2	0.7	13	43	0	46	35	0	18.7882	37.9151	0	32.847	35.9246	0	middle
93	162	gma-miR169a	CAGCCAAGGATGACTTGCCGG	21	Chr13	-	15982021	15982322	catgtaatgCAGCCAAGGATGACTTGCCGGcaagcttcttttggcattgtgaatcaagttttaaaccgtggttgcagtttcattgtgataaattgcggataaatgcggccaatgtgcagcattttggtcacagtaacaccaaaaatcttgatgctgtggttgaaatcaggacatgtggaccggtttttaaaaccttgattgtgaagacctaatcacattagttatgctcaaatgcacattatgctgccttagaagtcaagtgtaactagttgcccGGCAAGTCGTCTCTGGCTACAtaaagg	1	gma-MIR169v,	gma-MIR169v	catgtaatgCAGCCAAGGATGACTTGCCGGcaagcttcttttggcattgtgaatcaagttttaaaccgtggttgcagtttcattgtgataaattgcggataaatgcggccaatgtgcagcattttggtcacagtaacaccaaaaatcttgatgctgtggttgaaatcaggacatgtggaccggtttttaaaaccttgattgtgaagacctaatcacattagttatgctcaaatgcacattatgctgccttagaagtcaagtgtaactagttgcccggcaagtcgtctctggctacataaagg	gma-miR169a	CAGCCAAGGATGACTTGCCGG	5'	Yes	gp1a	......(((.(((((..(((((((((((((...((..((....(((((.(((.((..........(((..((((((((...)))))....)))..)))......(((((.((((((((..(((((..((((((((.((..........)).))))))))..)))))...(((((((((...((((((((.((......)).))))))))...))))))..))).........))))))))..)))))....))..))))))))....))..)))))))))))))))..))))).))).....	291	42.1	-97.8	0.8	50.2635	115.187	2.8	104.171	110.47	6.4	72.6432	101.566	3.7894	74.3853	113.388	5.07628	middle
93	163	gma-MIR169v-p3	GGCAAGTCGTCTCTGGCTACA	21	Chr13	-	15982021	15982322	catgtaatgCAGCCAAGGATGACTTGCCGGcaagcttcttttggcattgtgaatcaagttttaaaccgtggttgcagtttcattgtgataaattgcggataaatgcggccaatgtgcagcattttggtcacagtaacaccaaaaatcttgatgctgtggttgaaatcaggacatgtggaccggtttttaaaaccttgattgtgaagacctaatcacattagttatgctcaaatgcacattatgctgccttagaagtcaagtgtaactagttgcccGGCAAGTCGTCTCTGGCTACAtaaagg	1	gma-MIR169v,	gma-MIR169v	catgtaatgCAGCCAAGGATGACTTGCCGGcaagcttcttttggcattgtgaatcaagttttaaaccgtggttgcagtttcattgtgataaattgcggataaatgcggccaatgtgcagcattttggtcacagtaacaccaaaaatcttgatgctgtggttgaaatcaggacatgtggaccggtttttaaaaccttgattgtgaagacctaatcacattagttatgctcaaatgcacattatgctgccttagaagtcaagtgtaactagttgcccggcaagtcgtctctggctacataaagg	gma-MIR169v-p3	ggcaagtcgtctctggctaca	3'	New	gp1a	......(((.(((((..(((((((((((((...((..((....(((((.(((.((..........(((..((((((((...)))))....)))..)))......(((((.((((((((..(((((..((((((((.((..........)).))))))))..)))))...(((((((((...((((((((.((......)).))))))))...))))))..))).........))))))))..)))))....))..))))))))....))..)))))))))))))))..))))).))).....	291	42.1	-97.8	0.8	0	3	8	3	3	23	0	2.64524	10.8269	2.1422	3.07925	18.2429	middle
94	164	gma-miR169a	CAGCCAAGGATGACTTGCCGG	21	Chr13	+	21492366	21492488	gaaagtagagtgCAGCCAAGGATGACTTGCCGGagcaataagcaataatatctatctattttatctttcttttcttcttattctttcacgccggcaagttgtTCTTGGCTACATTTTGTTTTC	1	gma-MIR169m,	gma-MIR169m	gaaagtagagtgCAGCCAAGGATGACTTGCCGGagcaataagcaataatatctatctattttatctttcttttcttcttattctttcacgccggcaagttgttcttggctacattttgttttc	gma-miR169a	CAGCCAAGGATGACTTGCCGG	5'	Yes	gp1a	((((..((((((.(((((((((..(((((((((......(((.(((((.............................)))))))).....)))))))))..))))))))).))))))..))))	123	37.4	-44.7	1	50.2635	115.187	2.8	104.171	110.47	6.4	72.6432	101.566	3.7894	74.3853	113.388	5.07628	middle
94	165	gma-MIR169m-p3_2ss15TC17TC	TCTTGGCTACATTTCGCTTTC	21	Chr13	+	21492366	21492488	gaaagtagagtgCAGCCAAGGATGACTTGCCGGagcaataagcaataatatctatctattttatctttcttttcttcttattctttcacgccggcaagttgtTCTTGGCTACATTTTGTTTTC	1	gma-MIR169m,	gma-MIR169m	gaaagtagagtgCAGCCAAGGATGACTTGCCGGagcaataagcaataatatctatctattttatctttcttttcttcttattctttcacgccggcaagttgttcttggctacattttgttttc	gma-MIR169m-p3	tcttggctacattttgttttc	3'	New	gp1a	((((..((((((.(((((((((..(((((((((......(((.(((((.............................)))))))).....)))))))))..))))))))).))))))..))))	123	37.4	-44.7	1	3	3	0	4	0	0	4.33574	2.64524	0	2.85626	0	0	low
95	166	gma-miR169a	CAGCCAAGGATGACTTGCCGG	21	Chr10	-	40892477	40892646	gaacttgcacgaagaggcagagagtgtagtgCAGCCAAGGATGACTTGCCGGcattagccaagtgaatgagcatcatatatatatatatatatatatatatatatatgactcatgttctTGTCGGCAAGTTGGCCTTGGCtatattggactctcttcttttcatgtaagt	1	gma-MIR169f,	gma-MIR169f	gaacttgcacgaagaggcagagagtgtagtgCAGCCAAGGATGACTTGCCGGcattagccaagtgaatgagcatcatatatatatatatatatatatatatatatatgactcatgttcttgtcggcaagttggccttggctatattggactctcttcttttcatgtaagt	gma-miR169a	CAGCCAAGGATGACTTGCCGG	5'	Yes	gp1a	..(((((((.(((((((.(((((((..(((..((((((((..((((((((((((..(((.......(((((..((((((((((((((((....))))))))))))))))))))))))..))))))))))))..))))))))..)))..)))))))))))))).)))))))	168	38.8	-84.2	1.3	50.2635	115.187	2.8	104.171	110.47	6.4	72.6432	101.566	3.7894	74.3853	113.388	5.07628	middle
95	167	gma-MIR169f-p3	TGTCGGCAAGTTGGCCTTGGC	21	Chr10	-	40892477	40892646	gaacttgcacgaagaggcagagagtgtagtgCAGCCAAGGATGACTTGCCGGcattagccaagtgaatgagcatcatatatatatatatatatatatatatatatatgactcatgttctTGTCGGCAAGTTGGCCTTGGCtatattggactctcttcttttcatgtaagt	1	gma-MIR169f,	gma-MIR169f	gaacttgcacgaagaggcagagagtgtagtgCAGCCAAGGATGACTTGCCGGcattagccaagtgaatgagcatcatatatatatatatatatatatatatatatatgactcatgttcttgtcggcaagttggccttggctatattggactctcttcttttcatgtaagt	gma-MIR169f-p3	tgtcggcaagttggccttggc	3'	New	gp1a	..(((((((.(((((((.(((((((..(((..((((((((..((((((((((((..(((.......(((((..((((((((((((((((....))))))))))))))))))))))))..))))))))))))..))))))))..)))..)))))))))))))).)))))))	168	38.8	-84.2	1.3	3	4	7	9	3	0	4.33574	3.52698	9.47351	6.42659	3.07925	0	low
96	168	gma-miR169p	TGAGCCAAGGATGACTTGCCG	21	Chr15	+	14192081	14192178	gagtacgattTGAGCCAAGGATGACTTGCCGacatgtggaaaagcttaatcccttttcaaggtgttgtcGGCGAGGAATCTGGGCTCATTtgtgctcc	1	gma-MIR169p,	gma-MIR169p	gagtacgattTGAGCCAAGGATGACTTGCCGacatgtggaaaagcttaatcccttttcaaggtgttgtcggcgaggaatctgggctcatttgtgctcc	gma-miR169p	TGAGCCAAGGATGACTTGCCG	5'	Yes	gp1a	((((((((..((((((..((((..((((((((((....((((((........)))))).......))))))))))..)))).)))))).)))))))).	97	49	-48.2	1	25.75	13.25	0	71	10.5833	0	37.2151	11.6831	0	50.6987	10.8629	0	middle
96	169	gma-MIR169p-p3	GGCGAGGAATCTGGGCTCATT	21	Chr15	+	14192081	14192178	gagtacgattTGAGCCAAGGATGACTTGCCGacatgtggaaaagcttaatcccttttcaaggtgttgtcGGCGAGGAATCTGGGCTCATTtgtgctcc	1	gma-MIR169p,	gma-MIR169p	gagtacgattTGAGCCAAGGATGACTTGCCGacatgtggaaaagcttaatcccttttcaaggtgttgtcggcgaggaatctgggctcatttgtgctcc	gma-MIR169p-p3	ggcgaggaatctgggctcatt	3'	New	gp1a	((((((((..((((((..((((..((((((((((....((((((........)))))).......))))))))))..)))).)))))).)))))))).	97	49	-48.2	1	0	0	4	4	0	7	0	0	5.41343	2.85626	0	5.55218	low
97	170	gma-miR169k	CAGCCAAGAATGACTTGCCGG	21	Chr14	+	5435482	5435595	gagtgatttgCAGCCAAGAATGACTTGCCGGaatgcatatatatgcattaggtaccaacatatatagttgtattgtataattTCGGGCAAGTTGTTTTTGGCTacatttatctc	1	gma-MIR169l,	gma-MIR169l	gagtgatttgCAGCCAAGAATGACTTGCCGGaatgcatatatatgcattaggtaccaacatatatagttgtattgtataatttCGGGCAAGTTGTTTTTGGCTACatttatctc	gma-miR169k	CAGCCAAGAATGACTTGCCGG	5'	Yes	gp1a	(((.....((.(((((((((..(((((((.(((.((((....)))).....((((((((.......))))....))))...))).)))))))..))))))))).)).....)))	114	36	-41.1	1	5	12.3333	4.5	6.5	14	7	7.22624	10.8749	6.09011	4.64143	14.3698	5.55218	middle
97	171	gma-miR169l-3p_L+1R-2	TCGGGCAAGTTGTTTTTGGCT	21	Chr14	+	5435482	5435595	gagtgatttgCAGCCAAGAATGACTTGCCGGaatgcatatatatgcattaggtaccaacatatatagttgtattgtataattTCGGGCAAGTTGTTTTTGGCTacatttatctc	1	gma-MIR169l,	gma-MIR169l	gagtgatttgCAGCCAAGAATGACTTGCCGGaatgcatatatatgcattaggtaccaacatatatagttgtattgtataatttCGGGCAAGTTGTTTTTGGCTACatttatctc	gma-miR169l-3p	CGGGCAAGTTGTTTTTGGCTAC	3'	Diff	gp1a	(((.....((.(((((((((..(((((((.(((.((((....)))).....((((((((.......))))....))))...))).)))))))..))))))))).)).....)))	114	36	-41.1	1	0	0	3	0	0	3	0	0	4.06007	0	0	2.37951	low
98	172	gma-miR169k	CAGCCAAGAATGACTTGCCGG	21	Chr09	+	5312855	5312959	gagtgatttgCAGCCAAGAATGACTTGCCGGaatgcttgcattaggcataatatatagttgtatactttataatccggcaagttgtttttggctacacttttttc	1	gma-MIR169k,	gma-MIR169k	gagtgatttgCAGCCAAGAATGACTTGCCGGaatgcttgcattaggcataatatatagttgtatactttataatccggcaagttgtttttggctacacttttttc	gma-miR169k	CAGCCAAGAATGACTTGCCGG	5'	Yes	gp1a	(((..(..((.(((((((((..(((((((((((((((((...)))))))..((((.(((.....))).)))).))))))))))..))))))))).))..)..)))	105	37.1	-42.3	1.1	5	12.3333	4.5	6.5	14	7	7.22624	10.8749	6.09011	4.64143	14.3698	5.55218	middle
99	173	gma-miR169n-5p	CAGCCAAGGGTGATTTGCCGG	21	Chr15	+	14166062	14166176	ggagtgCAGCCAAGGGTGATTTGCCGGcacaggcactaattagttcaatattgaatagttagttctgtttgattgatttacttctgTGCCGGCAAGTTTCTCTTGGCtacatttc	1	gma-MIR169n,	gma-MIR169n	ggagtgCAGCCAAGGGTGATTTGCCGGcacaggcactaattagttcaatattgaatagttagttctgtttgattgatttacttctgTGCCGGCAAGTTTCTCTTGGCtacatttc	gma-miR169n-5p	CAGCCAAGGGTGATTTGCCGG	5'	Yes	gp1a	((((((.(((((((((..(((((((((((((((....(((((((.(((....((((.....))))...))))))))))....)))))))))))))))..))))))))).))))))	115	42.6	-56.5	1.2	4	18	0	4	15	4	5.78099	15.8714	0	2.85626	15.3962	3.17268	middle
99	174	gma-miR169n-3p	TGCCGGCAAGTTTCTCTTGGC	21	Chr15	+	14166062	14166176	ggagtgCAGCCAAGGGTGATTTGCCGGcacaggcactaattagttcaatattgaatagttagttctgtttgattgatttacttctgTGCCGGCAAGTTTCTCTTGGCtacatttc	1	gma-MIR169n,	gma-MIR169n	ggagtgCAGCCAAGGGTGATTTGCCGGcacaggcactaattagttcaatattgaatagttagttctgtttgattgatttacttctgTGCCGGCAAGTTTCTCTTGGCtacatttc	gma-miR169n-3p	TGCCGGCAAGTTTCTCTTGGC	3'	Yes	gp1a	((((((.(((((((((..(((((((((((((((....(((((((.(((....((((.....))))...))))))))))....)))))))))))))))..))))))))).))))))	115	42.6	-56.5	1.2	3	15	4	0	5	13	4.33574	13.2262	5.41343	0	5.13208	10.3112	middle
100	175	gma-miR169e_L+1	AAGCCAAGGATGACTTGCCGG	21	Chr17	-	4594138	4594257	ggatggaatgAAGCCAAGGATGACTTGCCGGagtcatattccatgtgatgatgaggctaaatgctttgatcgtgaaaattgagttaaccCGGCAAGTAATCTTTGGCTGCattttgctct	1	gma-MIR169s,	gma-MIR169s	ggatggaatgaAGCCAAGGATGACTTGCCGGagtcatattccatgtgatgatgaggctaaatgctttgatcgtgaaaattgagttaacccggcaagtaatctttggctgcattttgctct	gma-miR169e	AGCCAAGGATGACTTGCCGG	5'	Diff	gp1a	(..(..((((.((((((((((.(((((((((.((...((((.((...((((((((((.....))))).)))))....)).))))..))))))))))).)))))))))).))))..)..).	119	43.3	-50.1	1	43.7778	67.6111	0	142	86.2222	8	63.2697	59.6158	0	101.397	88.4999	6.34535	middle
100	176	gma-MIR169s-p3	CGGCAAGTAATCTTTGGCTGC	21	Chr17	-	4594138	4594257	ggatggaatgAAGCCAAGGATGACTTGCCGGagtcatattccatgtgatgatgaggctaaatgctttgatcgtgaaaattgagttaaccCGGCAAGTAATCTTTGGCTGCattttgctct	1	gma-MIR169s,	gma-MIR169s	ggatggaatgaAGCCAAGGATGACTTGCCGGagtcatattccatgtgatgatgaggctaaatgctttgatcgtgaaaattgagttaacccggcaagtaatctttggctgcattttgctct	gma-MIR169s-p3	cggcaagtaatctttggctgc	3'	New	gp1a	(..(..((((.((((((((((.(((((((((.((...((((.((...((((((((((.....))))).)))))....)).))))..))))))))))).)))))))))).))))..)..).	119	43.3	-50.1	1	0	0	0	6	3	180	0	0	0	4.2844	3.07925	142.77	middle
101	177	gma-miR169j-5p	TAGCCAAGAATGACTTGCCGG	21	Chr02	-	43801693	43801777	gTAGCCAAGAATGACTTGCCGGaatgcatgcatttattaggtaccaaggtgtattgtatgaTTTCGACGAGTTGTTCTTGGCtac	1	gma-MIR169j,	gma-MIR169j	gTAGCCAAGAATGACTTGCCGGaatgcatgcatttattaggtaccaaggtgtattgtatgaTTTCGACGAGTTGTTCTTGGCtac	gma-miR169j-5p	TAGCCAAGAATGACTTGCCGG	5'	Yes	gp1a	(((((((((((..(((((.((((((.((((((........((((......)))))))))))))))).)))))..)))))))))))	85	42.4	-39	1.1	18	52.3333	0	20	31	8	26.0144	46.1447	0	14.2813	31.8189	6.34535	middle
101	178	gma-miR169j-3p	TTTCGACGAGTTGTTCTTGGC	21	Chr02	-	43801693	43801777	gTAGCCAAGAATGACTTGCCGGaatgcatgcatttattaggtaccaaggtgtattgtatgaTTTCGACGAGTTGTTCTTGGCtac	1	gma-MIR169j,	gma-MIR169j	gTAGCCAAGAATGACTTGCCGGaatgcatgcatttattaggtaccaaggtgtattgtatgaTTTCGACGAGTTGTTCTTGGCtac	gma-miR169j-3p	TTTCGACGAGTTGTTCTTGGC	3'	Yes	gp1a	(((((((((((..(((((.((((((.((((((........((((......)))))))))))))))).)))))..)))))))))))	85	42.4	-39	1.1	88	132	8	95	163	17	127.182	116.39	10.8269	67.8363	167.306	13.4839	middle
102	179	gma-miR169e_L+2	TGAGCCAAGGATGACTTGCCGG	22	Chr15	+	14210033	14210152	gtcttgcatgaagaggtagagagagtgctttTGAGCCAAGGATGACTTGCCGGcgtaattacgggtattgccagcgagacatccttgttcacttatgctctcttttcactcatataagac	1	gma-MIR169e,	gma-MIR169e	gtcttgcatgaagaggtagagagagtgcttttgAGCCAAGGATGACTTGCCGGcgtaattacgggtattgccagcgagacatccttgttcacttatgctctcttttcactcatataagac	gma-miR169e	AGCCAAGGATGACTTGCCGG	5'	Diff	gp1a	(((((..(((.((.((.(((((((((.....(((((.(((((((.(((((.((((.............)))).))))).)))))))))))).....))))))))))).)))))..)))))	120	45.8	-47.7	0.9	51.8611	40.0278	7.66667	130.667	38.8056	24.6667	74.9521	35.2943	10.3757	93.3046	39.8306	19.5648	middle
103	180	gma-miR169e_L+2	TGAGCCAAGGATGACTTGCCGG	22	Chr09	+	5330980	5331130	gtgctttTGAGCCAAGGATGACTTGCCGGcgtatgtttgatctcttctaggactgttgccggcgagacaTCTTGGCTCATTGGTGCTCTCtttccactcatatgagactctagaaagagcttgattgaaaggatgatgtccaataattgtg	1	gma-MIR169h,	gma-MIR169h	gtgcttttgAGCCAAGGATGACTTGCCGGcgtatgtttgatctcttctaggactgttgccGGCGAGACATCTTGGCTCATTggtgctctctttccactcatatgagactctagaaagagcttgattgaaaggatgatgtccaataattgtg	gma-miR169e	AGCCAAGGATGACTTGCCGG	5'	Diff	gp1a	(..((..((((((((.((((.((((((((((...(((.((.....))...)))...)))))))))).))))))))))))..))..)..((..(((..(((...(((.((((....)))))))...)))..))).))...............	86	45.7	-56.3	0.8	51.8611	40.0278	7.66667	130.667	38.8056	24.6667	74.9521	35.2943	10.3757	93.3046	39.8306	19.5648	middle
103	181	gma-MIR169h-p3	TCTTGGCTCATTGGTGCTCTC	21	Chr09	+	5330980	5331130	gtgctttTGAGCCAAGGATGACTTGCCGGcgtatgtttgatctcttctaggactgttgccggcgagacaTCTTGGCTCATTGGTGCTCTCtttccactcatatgagactctagaaagagcttgattgaaaggatgatgtccaataattgtg	1	gma-MIR169h,	gma-MIR169h	gtgcttttgAGCCAAGGATGACTTGCCGGcgtatgtttgatctcttctaggactgttgccGGCGAGACATCTTGGCTCATTggtgctctctttccactcatatgagactctagaaagagcttgattgaaaggatgatgtccaataattgtg	gma-MIR169h-p3	TCTTGGCTCATTggtgctctc	3'	New	gp1a	(..((..((((((((.((((.((((((((((...(((.((.....))...)))...)))))))))).))))))))))))..))..)..((..(((..(((...(((.((((....)))))))...)))..))).))...............	86	45.7	-56.3	0.8	3	10	9	17	3	7	4.33574	8.81746	12.1802	12.1391	3.07925	5.55218	middle
104	182	gma-miR169b	CAGCCAAGGATGACTTGCCGA	21	Chr02	+	10504688	10504870	tatgatgctgCAGCCAAGGATGACTTGCCGAtaaattctttctctaatttgactttcaattcatgtttgtcaattgatagtgcattagttctaatatatgcatttgattatatagaacactattgtgaaagtgtctttagggatagggtaaattCGGCAAGTCATCTTTGGCTACatgtctat	1	gma-MIR169b,	gma-MIR169b	tatgatgctgCAGCCAAGGATGACTTGCCGAtaaattctttctctaatttgactttcaattcatgtttgtcaattgatagtgcattagttctaatatatgcatttgattatatagaacactattgtgaaagtgtctttagggatagggtaaattcggcaagtcatctttggctacatgtctat	gma-miR169b	CAGCCAAGGATGACTTGCCGA	5'	Yes	gp1a	......((((.((((((((((((((((((((...(..((.(((((((....(((((((.....(((((..........(((((((............)))))))..........)))))......)))))))....))))))).))..)....)))))))))))))))))))).)).))....	173	33.9	-66.3	1.1	50.2857	76.1429	5	112.571	102.048	4	72.6753	67.1386	6.76679	80.3834	104.743	3.17268	middle
104	183	gma-MIR169b-p3	CGGCAAGTCATCTTTGGCTAC	21	Chr02	+	10504688	10504870	tatgatgctgCAGCCAAGGATGACTTGCCGAtaaattctttctctaatttgactttcaattcatgtttgtcaattgatagtgcattagttctaatatatgcatttgattatatagaacactattgtgaaagtgtctttagggatagggtaaattCGGCAAGTCATCTTTGGCTACatgtctat	1	gma-MIR169b,	gma-MIR169b	tatgatgctgCAGCCAAGGATGACTTGCCGAtaaattctttctctaatttgactttcaattcatgtttgtcaattgatagtgcattagttctaatatatgcatttgattatatagaacactattgtgaaagtgtctttagggatagggtaaattcggcaagtcatctttggctacatgtctat	gma-MIR169b-p3	cggcaagtcatctttggctac	3'	New	gp1a	......((((.((((((((((((((((((((...(..((.(((((((....(((((((.....(((((..........(((((((............)))))))..........)))))......)))))))....))))))).))..)....)))))))))))))))))))).)).))....	173	33.9	-66.3	1.1	0	0	0	3	3	5	0	0	0	2.1422	3.07925	3.96584	low
105	184	gma-miR169t	TAGCCAAGGATGGACTTGCCTA	22	Chr05	+	38544108	38544233	tcatgtctggTAGCCAAGGATGGACTTGCCTAactattccattctacgggactttatttaattaatttgtctcatatgaagacccttgtttggtaaatTGGCAAGCTTCCTCGGCTATTtgcatgc	1	gma-MIR169t,	gma-MIR169t	tcatgtctggTAGCCAAGGATGGACTTGCCTAactattccattctacgggactttatttaattaatttgtctcatatgaagacccttgtttggtaaattggcaagcttcctcggctatttgcatgc	gma-miR169t	TAGCCAAGGATGGACTTGCCTA	5'	Yes	gp1a	.(((((...((((((.((((.((.((((((........(((...((.(((.((((((..................)))))).))).))..)))......)))))))))))).))))))..))))).	124	40.5	-38.8	0.8	6	0	0	10	0	0	8.67148	0	0	7.14066	0	0	low
105	185	gma-MIR169t-p3	TGGCAAGCTTCCTCGGCTATT	21	Chr05	+	38544108	38544233	tcatgtctggTAGCCAAGGATGGACTTGCCTAactattccattctacgggactttatttaattaatttgtctcatatgaagacccttgtttggtaaatTGGCAAGCTTCCTCGGCTATTtgcatgc	1	gma-MIR169t,	gma-MIR169t	tcatgtctggTAGCCAAGGATGGACTTGCCTAactattccattctacgggactttatttaattaatttgtctcatatgaagacccttgtttggtaaattggcaagcttcctcggctatttgcatgc	gma-MIR169t-p3	tggcaagcttcctcggctatt	3'	New	gp1a	.(((((...((((((.((((.((.((((((........(((...((.(((.((((((..................)))))).))).))..)))......)))))))))))).))))))..))))).	124	40.5	-38.8	0.8	0	0	4	4	0	0	0	0	5.41343	2.85626	0	0	low
106	186	gma-miR169u	CAGCCAAGGATGACTTGCCGT	21	Chr09	-	45847586	45847726	tcttgtagtgCAGCCAAGGATGACTTGCCGTtaaacttgttttggcattattattatgatgaagacctacttctcatgccatcatgttcctatatatgctaactagtTAACCGGCAAGTCAACTCTGGCtacacaatggcc	1	gma-MIR169u,	gma-MIR169u	tcttgtagtgCAGCCAAGGATGACTTGCCGTtaaacttgttttggcattattattatgatgaagacctacttctcatgccatcatgttcctatatatgctaactagttaaccggcaagtcaactctggctacacaatggcc	gma-miR169u	CAGCCAAGGATGACTTGCCGT	5'	Yes	gp1a	.......(((.(((((..(.((((((((((...((((.(((.(((((.........(((.((((.....)))))))))))).(((((......)))))..))).))))...)))))))))).)..))))).))).......	127	41.1	-46.6	0.8	42.619	79.4762	6	169.571	76.7143	7	61.5951	70.0778	8.12015	121.085	78.7408	5.55218	middle
106	187	gma-MIR169u-p3	TAACCGGCAAGTCAACTCTGGC	22	Chr09	-	45847586	45847726	tcttgtagtgCAGCCAAGGATGACTTGCCGTtaaacttgttttggcattattattatgatgaagacctacttctcatgccatcatgttcctatatatgctaactagtTAACCGGCAAGTCAACTCTGGCtacacaatggcc	1	gma-MIR169u,	gma-MIR169u	tcttgtagtgCAGCCAAGGATGACTTGCCGTtaaacttgttttggcattattattatgatgaagacctacttctcatgccatcatgttcctatatatgctaactagttaaccggcaagtcaactctggctacacaatggcc	gma-MIR169u-p3	taaccggcaagtcaactctggc	3'	New	gp1a	.......(((.(((((..(.((((((((((...((((.(((.(((((.........(((.((((.....)))))))))))).(((((......)))))..))).))))...)))))))))).)..))))).))).......	127	41.1	-46.6	0.8	0	4	19	7	0	36	0	3.52698	25.7138	4.99846	0	28.5541	middle
107	188	gma-MIR171e-p5_2ss6AG18TA	TGGGGGTGTTGGACGGTA	18	Chr05	-	38773113	38773202	acaTGGGGATGTTGGACGGTTcaatcaaatcaaatctcctaatggctgggtcctttggtaTGATTGAGCCGTGCCAATATCaaatcctgc	1	gma-MIR171e,	gma-MIR171e	acatggggatgttggacggttcaatcaaatcaaatctcctaatggctgggtcctttggtaTGATTGAGCCGTGCCAATATCaaatcctgc	gma-MIR171e-p5	tggggatgttggacggtt	5'	New	gp1a	.((.(((((((((((((((((((((((.((((((...((((.....))))...)))))).)))))))))))).))))))))...))))).	88	45.6	-39.8	1	0	4	0	0	0	0	0	3.52698	0	0	0	0	low
107	189	gma-miR171e	TGATTGAGCCGTGCCAATATC	21	Chr05	-	38773113	38773202	acaTGGGGATGTTGGACGGTTcaatcaaatcaaatctcctaatggctgggtcctttggtaTGATTGAGCCGTGCCAATATCaaatcctgc	1	gma-MIR171e,	gma-MIR171e	acatggggatgttggacggttcaatcaaatcaaatctcctaatggctgggtcctttggtaTGATTGAGCCGTGCCAATATCaaatcctgc	gma-miR171e	TGATTGAGCCGTGCCAATATC	3'	Yes	gp1a	.((.(((((((((((((((((((((((.((((((...((((.....))))...)))))).)))))))))))).))))))))...))))).	88	45.6	-39.8	1	316.792	643.381	53.0833	743.107	526.633	100.181	457.842	567.298	71.8408	530.628	540.545	79.4601	middle
108	190	gma-MIR171d-p5_1ss16CT	TATTGGCTCGGTTCATTCAGA	21	Chr01	-	49981719	49981828	agccattgtgcTATTGGCTCGGTTCACTCAGAcacaaaacaaccatatcacaacatttgtggttttcgtttttgaatcttTGATTGAGTCGTGTCAATATCtcactgcta	1	gma-MIR171d,	gma-MIR171d	agccattgtgctattggctcggttcactcagacacaaaacaaccatatcacaacatttgtggttttcgtttttgaatcttTGATTGAGTCGTGTCAATATCtcactgcta	gma-MIR171d-p5	tattggctcggttcactcaga	5'	New	gp1a	(((....(((.(((((((.((..(((.(((((((.((((((((((((..........)))))))...)))))))....))))).)))..)).)))))))...))).))).	109	39.1	-28.5	0.7	14	16	64	25	7	101	20.2335	14.1079	86.6149	17.8517	7.18491	80.11	middle
108	191	gma-miR171d	TGATTGAGTCGTGTCAATATC	21	Chr01	-	49981719	49981828	agccattgtgcTATTGGCTCGGTTCACTCAGAcacaaaacaaccatatcacaacatttgtggttttcgtttttgaatcttTGATTGAGTCGTGTCAATATCtcactgcta	1	gma-MIR171d,	gma-MIR171d	agccattgtgctattggctcggttcactcagacacaaaacaaccatatcacaacatttgtggttttcgtttttgaatcttTGATTGAGTCGTGTCAATATCtcactgcta	gma-miR171d	TGATTGAGTCGTGTCAATATC	3'	Yes	gp1a	(((....(((.(((((((.((..(((.(((((((.((((((((((((..........)))))))...)))))))....))))).)))..)).)))))))...))).))).	109	39.1	-28.5	0.7	7	4	0	5	6	4	10.1167	3.52698	0	3.57033	6.1585	3.17268	middle
109	192	mtr-MIR171b-p5	AGGTATTGGCGCGCCTCAATT	21	Chr12	+	35463985	35464118	atacgaattagcacatgacaaattaAGGTATTGGCGTGCCTCAATTtgaatacatggctattatgacaaatccagccttgtagtttgaTTGAGCCGCGTCAATATCTTAttttgctcttcttttccatctccta	2	gma-MIR171n,mtr-MIR171b,	mtr-MIR171b	agcaaggtattggcgcgcctcaatttgaatacatggctataaaaatgcatcatatcagccatgtagttTGATTGAGCCGCGTCAATATCttgtt	mtr-MIR171b-p5	aggtattggcgcgcctcaatt	5'	New	gp1a	................((((((.(((((((((((((((.(((((((....((((.((((..............)))).))))....))))))).))))))))))))))).)))).)).................	101	37.3	-41.9	0.8	0	0	0	0	3	3.5	0	0	0	0	3.07925	2.77609	low
109	193	gma-miR171n	TTGAGCCGCGTCAATATCTTA	21	Chr12	+	35463985	35464118	atacgaattagcacatgacaaattaAGGTATTGGCGTGCCTCAATTtgaatacatggctattatgacaaatccagccttgtagtttgaTTGAGCCGCGTCAATATCTTAttttgctcttcttttccatctccta	2	gma-MIR171n,mtr-MIR171b,	gma-MIR171n	atacgaattagcacatgacaaattaaggtattggcgtgcctcaatttgaatacatggctattatgacaaatccagccttgtagtttgaTTGAGCCGCGTCAATATCTTAttttgctcttcttttccatctccta	gma-miR171n	TTGAGCCGCGTCAATATCTTA	3'	Yes	gp1a	................((((((.(((((((((((((((.(((((((....((((.((((..............)))).))))....))))))).))))))))))))))).)))).)).................	101	37.3	-41.9	0.8	46	109	10.5	125.917	86.25	25.25	66.4814	96.1103	14.2103	89.9128	88.5284	20.0275	middle
110	194	gma-miR171j-5p	TATTGGCCTGGTTCACTCAGA	21	Chr02	-	4065759	4065911	atgaagtagttattgtgaTATTGGCCTGGTTCACTCAGAcatgtataccacggcacggttgtgtccttgctagaaagatttaaaacaaaatacatgttgtgattgtggttttgggttTGATTGAGCCGTGCCAATATCtcagtgctatttcat	1	gma-MIR171j,	gma-MIR171j	atgaagtagttattgtgaTATTGGCCTGGTTCACTCAGAcatgtataccacggcacggttgtgtccttgctagaaagatttaaaacaaaatacatgttgtgattgtggttttgggttTGATTGAGCCGTGCCAATATCtcagtgctatttcat	gma-miR171j-5p	TATTGGCCTGGTTCACTCAGA	5'	Yes	gp1a	((((((((((.((((.(((((((((..((((((.((((((......(((((.(((.((......)).)))......((((...((((.......))))..))))))))).....)))))).))))))..))))))))).))))))))))))))	153	39.2	-58.9	1	56	137	87	156	86	127	80.9338	120.799	117.742	111.394	88.2718	100.732	middle
110	195	gma-miR171e	TGATTGAGCCGTGCCAATATC	21	Chr02	-	4065759	4065911	atgaagtagttattgtgaTATTGGCCTGGTTCACTCAGAcatgtataccacggcacggttgtgtccttgctagaaagatttaaaacaaaatacatgttgtgattgtggttttgggttTGATTGAGCCGTGCCAATATCtcagtgctatttcat	1	gma-MIR171j,	gma-MIR171j	atgaagtagttattgtgaTATTGGCCTGGTTCACTCAGAcatgtataccacggcacggttgtgtccttgctagaaagatttaaaacaaaatacatgttgtgattgtggttttgggttTGATTGAGCCGTGCCAATATCtcagtgctatttcat	gma-miR171e	TGATTGAGCCGTGCCAATATC	3'	Yes	gp1a	((((((((((.((((.(((((((((..((((((.((((((......(((((.(((.((......)).)))......((((...((((.......))))..))))))))).....)))))).))))))..))))))))).))))))))))))))	153	39.2	-58.9	1	316.792	643.381	53.0833	743.107	526.633	100.181	457.842	567.298	71.8408	530.628	540.545	79.4601	middle
111	196	gma-MIR171p-p5	TTGCCGTGCCTCAATCTGAAT	21	Chr13	-	40504444	40504575	gaagtgctatattatactaattagcacatgacaaattaaggtaTTGCCGTGCCTCAATCTGAATacatgactattataacaaaatcagccatgtactttgaTTGAGCCGCGTCAATATCTTAttttgcactt	1	gma-MIR171p,	gma-MIR171p	gaagtgctatattatactaattagcacatgacaaattaaggtattgccgtgcctcaatctgaatacatgactattataacaaaatcagccatgtactttgaTTGAGCCGCGTCAATATCTTAttttgcactt	gma-MIR171p-p5	ttgccgtgcctcaatctgaat	5'	New	gp1a	...((((((............)))))).((.((((.((((((((((.((((.(((((((..(.((((((.(((((.......))).)).)))))).)..))))))).)))).)))))))))).))))))...	101	34.1	-43.4	1	0	0	4	3	0	16	0	0	5.41343	2.1422	0	12.6907	middle
111	197	gma-miR171n	TTGAGCCGCGTCAATATCTTA	21	Chr13	-	40504444	40504575	gaagtgctatattatactaattagcacatgacaaattaaggtaTTGCCGTGCCTCAATCTGAATacatgactattataacaaaatcagccatgtactttgaTTGAGCCGCGTCAATATCTTAttttgcactt	1	gma-MIR171p,	gma-MIR171p	gaagtgctatattatactaattagcacatgacaaattaaggtattgccgtgcctcaatctgaatacatgactattataacaaaatcagccatgtactttgaTTGAGCCGCGTCAATATCTTAttttgcactt	gma-miR171n	TTGAGCCGCGTCAATATCTTA	3'	Yes	gp1a	...((((((............)))))).((.((((.((((((((((.((((.(((((((..(.((((((.(((((.......))).)).)))))).)..))))))).)))).)))))))))).))))))...	101	34.1	-43.4	1	46	109	10.5	125.917	86.25	25.25	66.4814	96.1103	14.2103	89.9128	88.5284	20.0275	middle
112	198	gma-MIR171t-p5	AGGTATTGGCGCGCCTCAATT	21	Chr06	-	49565188	49565304	gaagtgctgtatgaagcacaaatcaAGGTATTGGCGCGCCTCAATTtgaagtcatggttaacatgaaacaagccatgtagttttaaTTGAGCCGCGTCAATATCTCAtcttgcactt	1	gma-MIR171t,	gma-MIR171t	gaagtgctgtatgaagcacaaatcaaggtattggcgcgcctcaatttgaagtcatggttaacatgaaacaagccatgtagttttaaTTGAGCCGCGTCAATATCTCAtcttgcactt	gma-MIR171t-p5	aggtattggcgcgcctcaatt	5'	New	gp1a	...(((((......)))))......(((((((((((((.(((((((.((...(((((((...........)))))))...))..))))))).)))))))))))))............	80	41	-42.7	0.9	0	0	0	0	3	3.5	0	0	0	0	3.07925	2.77609	low
112	199	gma-miR171m	TTGAGCCGCGTCAATATCTCA	21	Chr06	-	49565188	49565304	gaagtgctgtatgaagcacaaatcaAGGTATTGGCGCGCCTCAATTtgaagtcatggttaacatgaaacaagccatgtagttttaaTTGAGCCGCGTCAATATCTCAtcttgcactt	1	gma-MIR171t,	gma-MIR171t	gaagtgctgtatgaagcacaaatcaaggtattggcgcgcctcaatttgaagtcatggttaacatgaaacaagccatgtagttttaaTTGAGCCGCGTCAATATCTCAtcttgcactt	gma-miR171m	TTGAGCCGCGTCAATATCTCA	3'	Yes	gp1a	...(((((......)))))......(((((((((((((.(((((((.((...(((((((...........)))))))...))..))))))).)))))))))))))............	80	41	-42.7	0.9	472.5	1321.5	37	777.917	869.75	74.25	682.879	1165.23	50.0743	555.484	892.725	58.8928	high
113	200	gma-miR171r	CGAGCCGAATCAATACCACTC	21	Chr04	+	50116446	50116547	gaagtggactggcgtggtattgcttctgctcatctttgcatatgaatttcatcacatccctttaaataagaCGAGCCGAATCAATACCACTCcagtacactt	1	gma-MIR171r,	gma-MIR171r	gaagtggactggcgtggtattgcttctgctcatctttgcatatgaatttcatcacatccctttaaataagaCGAGCCGAATCAATACCACTCcagtacactt	gma-miR171r	CGAGCCGAATCAATACCACTC	3'	Yes	gp1a	.(((((.(((((.(((((((((.(((.((((.((((...............................)))).)))).))).))))))))).))))).)))))	101	42.2	-38.065	0.9	12.5	24	4	23	11	10.5	18.0656	21.1619	5.41343	16.4235	11.2906	8.32827	middle
114	201	gma-MIR171s-p5	GTGGTATTGCTTCTGTTCATC	21	Chr06	-	10887673	10887774	gaagtggactggcGTGGTATTGCTTCTGTTCATCtttgcatatgaatttaatcacatcctcttaaataagaCGAGCCGAATCAATACCACTCtagtacactt	1	gma-MIR171s,	gma-MIR171s	gaagtggactggcgtggtattgcttctgttcatctttgcatatgaatttaatcacatcctcttaaataagaCGAGCCGAATCAATACCACTCtagtacactt	gma-MIR171s-p5	gtggtattgcttctgttcatc	5'	New	gp1a	.(((((.(((((.(((((((((.(((.((((.((((.......((..............))......)))).)))).))).))))))))).))))).)))))	101	39.2	-33.7	0.8	0	0	0	0	0	10	0	0	0	0	0	7.93169	low
114	202	gma-miR171r	CGAGCCGAATCAATACCACTC	21	Chr06	-	10887673	10887774	gaagtggactggcGTGGTATTGCTTCTGTTCATCtttgcatatgaatttaatcacatcctcttaaataagaCGAGCCGAATCAATACCACTCtagtacactt	1	gma-MIR171s,	gma-MIR171s	gaagtggactggcgtggtattgcttctgttcatctttgcatatgaatttaatcacatcctcttaaataagaCGAGCCGAATCAATACCACTCtagtacactt	gma-miR171r	CGAGCCGAATCAATACCACTC	3'	Yes	gp1a	.(((((.(((((.(((((((((.(((.((((.((((.......((..............))......)))).)))).))).))))))))).))))).)))))	101	39.2	-33.7	0.8	12.5	24	4	23	11	10.5	18.0656	21.1619	5.41343	16.4235	11.2906	8.32827	middle
115	203	gma-MIR171m-p5	AGGTATTGGCGTGCCTCAATT	21	Chr12	+	8432426	8432558	gaagtgttgtatgaagcacaaatcaAGGTATTGGCGTGCCTCAATTtgaagacatggttaagatgaaaaccagccatgtaattttaaTTGAGCCGCGTCAATATCTCAtcttgcacttctttccatcttcatc	1	gma-MIR171m,	gma-MIR171m	gaagtgttgtatgaagcacaaatcaaggtattggcgtgcctcaatttgaagacatggttaagatgaaaaccagccatgtaattttaaTTGAGCCGCGTCAATATCTCAtcttgcacttctttccatcttcatc	gma-MIR171m-p5	aggtattggcgtgcctcaatt	5'	New	gp1a	((((........((((..(((....(((((((((((((.(((((((.....((((((((............))))))))......))))))).)))))))))))))....)))..)))).......))))...	107	39.1	-43.3	0.8	0	0	0	0	1.5	1.5	0	0	0	0	1.53962	1.18975	low
115	204	gma-miR171m	TTGAGCCGCGTCAATATCTCA	21	Chr12	+	8432426	8432558	gaagtgttgtatgaagcacaaatcaAGGTATTGGCGTGCCTCAATTtgaagacatggttaagatgaaaaccagccatgtaattttaaTTGAGCCGCGTCAATATCTCAtcttgcacttctttccatcttcatc	1	gma-MIR171m,	gma-MIR171m	gaagtgttgtatgaagcacaaatcaaggtattggcgtgcctcaatttgaagacatggttaagatgaaaaccagccatgtaattttaaTTGAGCCGCGTCAATATCTCAtcttgcacttctttccatcttcatc	gma-miR171m	TTGAGCCGCGTCAATATCTCA	3'	Yes	gp1a	((((........((((..(((....(((((((((((((.(((((((.....((((((((............))))))))......))))))).)))))))))))))....)))..)))).......))))...	107	39.1	-43.3	0.8	472.5	1321.5	37	777.917	869.75	74.25	682.879	1165.23	50.0743	555.484	892.725	58.8928	high
116	205	gma-miR171k-5p	CGATGTTGGTGAGGTTCAATC	21	Chr13	+	27458231	27458328	gagaaagCGATGTTGGTGAGGTTCAATCcgaagacggatttacatgtagaagcagtaaaatacgatctcagaTTGAGCCGCGCCAATATCACTttatc	9	gma-MIR171k,gma-MIR171l,lja-MIR171d,mtr-MIR171e,mes-MIR171f,mes-MIR171e,ssl-MIR171b,ptc-MIR171c,ptc-MIR171d,	gma-MIR171k	gagaaagCGATGTTGGTGAGGTTCAATCcgaagacggatttacatgtagaagcagtaaaatacgatctcagaTTGAGCCGCGCCAATATCACTttatc	gma-miR171k-5p	CGATGTTGGTGAGGTTCAATC	5'	Yes	gp1a	((.((((.((((((((((.(((((((((.((.((((..(((((.(((....))))))))...)).)))).))))))))).)))))))))).)))).))	98	42.9	-41.2	1	4	6	27	12	4	50	5.78099	5.29048	36.5407	8.56879	4.10566	39.6584	middle
116	206	gma-miR171k-3p	TTGAGCCGCGCCAATATCACT	21	Chr13	+	27458231	27458328	gagaaagCGATGTTGGTGAGGTTCAATCcgaagacggatttacatgtagaagcagtaaaatacgatctcagaTTGAGCCGCGCCAATATCACTttatc	9	gma-MIR171k,gma-MIR171l,lja-MIR171d,mtr-MIR171e,mes-MIR171f,mes-MIR171e,ssl-MIR171b,ptc-MIR171c,ptc-MIR171d,	gma-MIR171k	gagaaagCGATGTTGGTGAGGTTCAATCcgaagacggatttacatgtagaagcagtaaaatacgatctcagaTTGAGCCGCGCCAATATCACTttatc	gma-miR171k-3p	TTGAGCCGCGCCAATATCACT	3'	Yes	gp1a	((.((((.((((((((((.(((((((((.((.((((..(((((.(((....))))))))...)).)))).))))))))).)))))))))).)))).))	98	42.9	-41.2	1	111.375	124.375	51	213.357	116	99.375	160.964	109.667	69.0213	152.351	119.064	78.8211	middle
117	207	gma-miR171o-5p	AGATATTGGTACGGTTCAATC	21	Chr15	-	8505075	8505164	gAGATATTGGTACGGTTCAATCagaaggcagtgctttatgatttcaaagctctcttattTGATTGAGCCGTGCCAATATCacatgcaaac	1	gma-MIR171f,	gma-MIR171f	gAGATATTGGTACGGTTCAATCagaaggcagtgctttatgatttcaaagctctcttatttgaTTGAGCCGTGCCAATATCACAtgcaaac	gma-miR171o-5p	AGATATTGGTACGGTTCAATC	5'	Yes	gp1a	..((((((((((((((((((((((((((.((.(((((........))))).))))).)))))))))))))))))))))))..........	78	40	-44.1	1.2	4.5	14.5	26.5	23.5	5	89	6.50361	12.7853	35.864	16.7806	5.13208	70.592	middle
117	208	gma-MIR171f-p3	TGATTGAGCCGTGCCAATATC	21	Chr15	-	8505075	8505164	gAGATATTGGTACGGTTCAATCagaaggcagtgctttatgatttcaaagctctcttattTGATTGAGCCGTGCCAATATCacatgcaaac	1	gma-MIR171f,	gma-MIR171f	gAGATATTGGTACGGTTCAATCagaaggcagtgctttatgatttcaaagctctcttatttgaTTGAGCCGTGCCAATATCACAtgcaaac	gma-MIR171f-p3	tgaTTGAGCCGTGCCAATATC	3'	New	gp1a	..((((((((((((((((((((((((((.((.(((((........))))).))))).)))))))))))))))))))))))..........	78	40	-44.1	1.2	316.792	643.381	53.0833	743.107	526.633	100.181	457.842	567.298	71.8408	530.628	540.545	79.4601	middle
118	209	gma-MIR171h-p5	CGTGATATTGGTACGGCTCATC	22	Chr06	-	10887944	10888094	gcaaaagtagacacggCGTGATATTGGTACGGCTCATCttaattcaaccactatatcaacgattgagaCGAGCCGAATCAATATCACTCttgtttgcttcattgcatatatatatatactagcagctttttctttagaaaccaaactatgc	1	gma-MIR171h,	gma-MIR171h	gcaaaagtagacACGGCGTGATATTGGTACGGCTCatcttaattcaaccactatatcaacgattgagaCGAGCCGAATCAATATCACTCttgtttgcttcattgcatatatatatatactagcagctttttctttagaaaccaaactatgc	gma-MIR171h-p5	CGTGATATTGGTACGGCTCatc	5'	New	gp1a	(((((((((((((.((.(((((((((((.((((((.((((((((................)))))))).)))))).))))))))))).)))))))))))..))))................(((....((((....))))........)))	105	37.1	-47.6	0.8	2.5	1.5	121	5	0	167.5	3.61312	1.32262	163.756	3.57033	0	132.856	middle
118	210	gma-miR171b-3p	CGAGCCGAATCAATATCACTC	21	Chr06	-	10887944	10888094	gcaaaagtagacacggCGTGATATTGGTACGGCTCATCttaattcaaccactatatcaacgattgagaCGAGCCGAATCAATATCACTCttgtttgcttcattgcatatatatatatactagcagctttttctttagaaaccaaactatgc	1	gma-MIR171h,	gma-MIR171h	gcaaaagtagacACGGCGTGATATTGGTACGGCTCatcttaattcaaccactatatcaacgattgagaCGAGCCGAATCAATATCACTCttgtttgcttcattgcatatatatatatactagcagctttttctttagaaaccaaactatgc	gma-miR171b-3p	CGAGCCGAATCAATATCACTC	3'	Yes	gp1a	(((((((((((((.((.(((((((((((.((((((.((((((((................)))))))).)))))).))))))))))).)))))))))))..))))................(((....((((....))))........)))	105	37.1	-47.6	0.8	17.5	23	8	41.5	16.5	18.5	25.2918	20.2802	10.8269	29.6337	16.9359	14.6736	middle
119	211	gma-MIR171a-p5	ATATTGGTCCGGTTCAATAAG	21	Chr12	+	8478656	8478757	gttcaacgggATATTGGTCCGGTTCAATAAGaaagcaatgctcaaaatgtttttgggtcctgttttttcaTTGAGCCGTGCCAATATCACgaaccactgctc	1	gma-MIR171a,	gma-MIR171a	gttcaacgggatattggtccggttcaATAAGAAAGCAATGCTCAAAatgtttttgggtcctgttttttcatTGAGCCGTGCCAATATCACGAaccactgctc	gma-MIR171a-p5	atattggtccggttcaATAAG	5'	New	gp1a	((((.....((((((((..(((((((((.((((((((..((((((((...))))))))..)))))))).)))))))))..))))))))..))))........	94	43.1	-42.7	1	3.5	13.5	7	11.5	6	10.5	5.05837	11.9036	9.47351	8.21176	6.1585	8.32827	middle
119	212	gma-miR171a_L+1R-2	TTGAGCCGTGCCAATATCAC	20	Chr12	+	8478656	8478757	gttcaacgggATATTGGTCCGGTTCAATAAGaaagcaatgctcaaaatgtttttgggtcctgttttttcaTTGAGCCGTGCCAATATCACgaaccactgctc	1	gma-MIR171a,	gma-MIR171a	gttcaacgggatattggtccggttcaATAAGAAAGCAATGCTCAAAatgtttttgggtcctgttttttcatTGAGCCGTGCCAATATCACGAaccactgctc	gma-miR171a	TGAGCCGTGCCAATATCACGA	3'	Diff	gp1a	((((.....((((((((..(((((((((.((((((((..((((((((...))))))))..)))))))).)))))))))..))))))))..))))........	94	43.1	-42.7	1	29.375	60.4639	1.33333	61.9444	45.9667	7.375	42.4541	53.3138	1.80448	44.2324	47.1809	5.84962	middle
120	213	gma-miR171o-5p	AGATATTGGTACGGTTCAATC	21	Chr13	+	31863180	31863281	taagggcttgAGATATTGGTACGGTTCAATCagaagacagtgctttatgattctaaagctctcttattTGATTGAGCCGTGCCAATATCacatgcaaacttt	1	gma-MIR171o,	gma-MIR171o	taagggcttgAGATATTGGTACGGTTCAATCagaagacagtgctttatgattctaaagctctcttatttgaTTGAGCCGTGCCAATATCACAtgcaaacttt	gma-miR171o-5p	AGATATTGGTACGGTTCAATC	5'	Yes	gp1a	.....((.((.(((((((((((((((((((((((..(.((.((((((......)))))).)).)..))))))))))))))))))))))).)).)).......	90	38.2	-48.5	1.2	4.5	14.5	26.5	23.5	5	89	6.50361	12.7853	35.864	16.7806	5.13208	70.592	middle
120	214	gma-MIR171o-p3	TGATTGAGCCGTGCCAATATC	21	Chr13	+	31863180	31863281	taagggcttgAGATATTGGTACGGTTCAATCagaagacagtgctttatgattctaaagctctcttattTGATTGAGCCGTGCCAATATCacatgcaaacttt	1	gma-MIR171o,	gma-MIR171o	taagggcttgAGATATTGGTACGGTTCAATCagaagacagtgctttatgattctaaagctctcttatttgaTTGAGCCGTGCCAATATCACAtgcaaacttt	gma-MIR171o-p3	tgaTTGAGCCGTGCCAATATC	3'	New	gp1a	.....((.((.(((((((((((((((((((((((..(.((.((((((......)))))).)).)..))))))))))))))))))))))).)).)).......	90	38.2	-48.5	1.2	316.792	643.381	53.0833	743.107	526.633	100.181	457.842	567.298	71.8408	530.628	540.545	79.4601	middle
121	215	gma-MIR171b-p5	CGTGATATTGGTACGGCTCATC	22	Chr04	+	50116133	50116224	tagacacggCGTGATATTGGTACGGCTCATCttaattcaaccattatatcaacaattgagaCGAGCCGAATCAATATCACTCttgtttgctt	1	gma-MIR171b,	gma-MIR171b	tagacACGGCGTGATATTGGTACGGCTCatcttaattcaaccattatatcaacaattgagaCGAGCCGAATCAATATCACTCttgtttgctt	gma-MIR171b-p5	CGTGATATTGGTACGGCTCatc	5'	New	gp1a	((((((.((.(((((((((((.((((((.((((((((................)))))))).)))))).))))))))))).))))))))...	89	39.1	-36.4	1	2.5	1.5	121	5	0	167.5	3.61312	1.32262	163.756	3.57033	0	132.856	middle
121	216	gma-miR171b-3p	CGAGCCGAATCAATATCACTC	21	Chr04	+	50116133	50116224	tagacacggCGTGATATTGGTACGGCTCATCttaattcaaccattatatcaacaattgagaCGAGCCGAATCAATATCACTCttgtttgctt	1	gma-MIR171b,	gma-MIR171b	tagacACGGCGTGATATTGGTACGGCTCatcttaattcaaccattatatcaacaattgagaCGAGCCGAATCAATATCACTCttgtttgctt	gma-miR171b-3p	CGAGCCGAATCAATATCACTC	3'	Yes	gp1a	((((((.((.(((((((((((.((((((.((((((((................)))))))).)))))).))))))))))).))))))))...	89	39.1	-36.4	1	17.5	23	8	41.5	16.5	18.5	25.2918	20.2802	10.8269	29.6337	16.9359	14.6736	middle
122	217	gma-miR171c-5p	AGATATTGGTGCGGTTCAATC	21	Chr17	+	1001169	1001277	tgagaacttgAGATATTGGTGCGGTTCAATCagaaggcagtgttttatgatccaaaaactctgtgttattTGATTGAGCCGTGCCAATATCacatgtaattcatctcgg	1	gma-MIR171q,	gma-MIR171q	tgagaacttgAGATATTGGTGCGGTTCAATCagaaggcagtgttttatgatccaaaaactctgtgttatttgaTTGAGCCGTGCCAATATCACAtgtaattcatctcgg	gma-miR171c-5p	AGATATTGGTGCGGTTCAATC	5'	Yes	gp1a	(((((((.((.((((((((..(((((((((((((..((((.(((((........))))).))))....)))))))))))))..)))))))).)).))......))))).	108	39.4	-47.2	1.1	10.5	11.5	4	25.5	13.5	6.5	15.1751	10.1401	5.41343	18.2087	13.8566	5.1556	middle
122	218	gma-MIR171q-p3	TGATTGAGCCGTGCCAATATC	21	Chr17	+	1001169	1001277	tgagaacttgAGATATTGGTGCGGTTCAATCagaaggcagtgttttatgatccaaaaactctgtgttattTGATTGAGCCGTGCCAATATCacatgtaattcatctcgg	1	gma-MIR171q,	gma-MIR171q	tgagaacttgAGATATTGGTGCGGTTCAATCagaaggcagtgttttatgatccaaaaactctgtgttatttgaTTGAGCCGTGCCAATATCACAtgtaattcatctcgg	gma-MIR171q-p3	tgaTTGAGCCGTGCCAATATC	3'	New	gp1a	(((((((.((.((((((((..(((((((((((((..((((.(((((........))))).))))....)))))))))))))..)))))))).)).))......))))).	108	39.4	-47.2	1.1	316.792	643.381	53.0833	743.107	526.633	100.181	457.842	567.298	71.8408	530.628	540.545	79.4601	middle
123	219	gma-miR171e	TGATTGAGCCGTGCCAATATC	21	Chr16	-	5376139	5376228	tgatgttggcttggctcaatcaaattaaaatttttaaagattttgttaacttttttgatcTGATTGAGCCGTGCCAATATCatattcatc	1	gma-MIR171g,	gma-MIR171g	tgatgttggcttggctcaatcaaattaaaatttttaaagattttgttaacttttttgatcTGATTGAGCCGTGCCAATATCatattcatc	gma-miR171e	TGATTGAGCCGTGCCAATATC	3'	Yes	gp1a	((((((((((..((((((((((.(((((((...((((........))))...))))))).))))))))))..))))))))))........	82	30	-36	1.3	316.792	643.381	53.0833	743.107	526.633	100.181	457.842	567.298	71.8408	530.628	540.545	79.4601	middle
124	220	gma-miR171e	TGATTGAGCCGTGCCAATATC	21	Chr08	-	924349	924450	tgtggggatgttggaacagttcaatcaaatcaaatttcctaatgattgggtgatggttggattctttgataTGATTGAGCCGTGCCAATATCaattcctact	1	gma-MIR171u,	gma-MIR171u	tgtggggatgttggaacagttcaatcaaatcaaatttcctaatgattgggtgatggttggattctttgataTGATTGAGCCGTGCCAATATCaattcctact	gma-miR171e	TGATTGAGCCGTGCCAATATC	3'	Yes	gp1a	.(((((((((((((.((.(((((((((.((((((..(((.((..(((....)))..)))))...)))))).))))))))).)).))))))))....))))).	100	38.2	-37.6	1	316.792	643.381	53.0833	743.107	526.633	100.181	457.842	567.298	71.8408	530.628	540.545	79.4601	middle
125	221	gma-MIR171i-p5	ATATTGGTCCGGTTCAATAAG	21	Chr06	-	49521153	49521303	ttaaaggcaagcttggtggaaatgagaggtagaggggaccggttcaacgggATATTGGTCCGGTTCAATAAGaaagcaatgctcaaaatgttattgggtcctgtttttTCATTGAGCCGTGCCAATATCacgaaacacttctcttcatacc	2	gma-MIR171i,rco-MIR171a,	gma-MIR171i	ttaaaggcaagcttggtggaaatgagaggtagaggggaccggttcaacgggatattggtccggttcaATAAGAAAGCAATGCTCAAAatgttattgggtcctgttttttcatTGAGCCGTGCCAATATCACGAaacacttctcttcatacc	gma-MIR171i-p5	atattggtccggttcaATAAG	5'	New	gp1a	..............(((((((..(((((((........(((......)))((((((((..(((((((((.((((((((..((((((.......))))))..)))))))).)))))))))..)))))))).......)))))))))).))))	79	43.7	-55	0.8	3.5	13.5	7	11.5	6	10.5	5.05837	11.9036	9.47351	8.21176	6.1585	8.32827	middle
125	222	rco-MIR171a-p3	TGATTGAGCCGTGCCAATATC	21	Chr06	-	49521153	49521303	ttaaaggcaagcttggtggaaatgagaggtagaggggaccggttcaacgggATATTGGTCCGGTTCAATAAGaaagcaatgctcaaaatgttattgggtcctgtttttTCATTGAGCCGTGCCAATATCacgaaacacttctcttcatacc	2	gma-MIR171i,rco-MIR171a,	rco-MIR171a	aaacgggatattggtccggttcaataagaaaacagtgctcaaaatgttatgggccctgctttttgaTTGAGCCGTGCCAATATCACGtgcac	rco-MIR171a-p3	tgaTTGAGCCGTGCCAATATC	3'	New	gp1a	..............(((((((..(((((((........(((......)))((((((((..(((((((((.((((((((..((((((.......))))))..)))))))).)))))))))..)))))))).......)))))))))).))))	79	43.7	-55	0.8	316.792	643.381	53.0833	743.107	526.633	100.181	457.842	567.298	71.8408	530.628	540.545	79.4601	middle
126	223	gma-miR171c-5p	AGATATTGGTGCGGTTCAATC	21	Chr07	-	43626406	43626509	ttaagaacttgAGATATTGGTGCGGTTCAATCagaaggcagtgttttatgatccaaaagctctgtgttattTGATTGAGCCGTGCCAATATCacatgttattga	3	gma-MIR171c,mtr-MIR171f,mes-MIR171c,	gma-MIR171c	ttaagaacttgAGATATTGGTGCGGTTCAATCagaaggcagtgttttatgatccaaaagctctgtgttatttgaTTGAGCCGTGCCAATATCACAtgttattga	gma-miR171c-5p	AGATATTGGTGCGGTTCAATC	5'	Yes	gp1a	((((.(((.((.((((((((..(((((((((((((..((((.(((((........))))).))))....)))))))))))))..)))))))).)).))).))))	104	37.5	-45.9	1.2	10.5	11.5	4	25.5	13.5	6.5	15.1751	10.1401	5.41343	18.2087	13.8566	5.1556	middle
126	224	mtr-miR171d	TGATTGAGCCGTGCCAATATC	21	Chr07	-	43626406	43626509	ttaagaacttgAGATATTGGTGCGGTTCAATCagaaggcagtgttttatgatccaaaagctctgtgttattTGATTGAGCCGTGCCAATATCacatgttattga	3	gma-MIR171c,mtr-MIR171f,mes-MIR171c,	mtr-MIR171f	gatgagatattggtgcggttcaatcagaaggcagtgcttttataattcaaaaagctctgtgttattTGATTGAGCCGTGCCAATATCacgtgtta	mtr-miR171d	TGATTGAGCCGTGCCAATATC	3'	Yes	gp1a	((((.(((.((.((((((((..(((((((((((((..((((.(((((........))))).))))....)))))))))))))..)))))))).)).))).))))	104	37.5	-45.9	1.2	316.792	643.381	53.0833	743.107	526.633	100.181	457.842	567.298	71.8408	530.628	540.545	79.4601	middle
127	225	gma-MIR172e-p5	GGAGCATCATCAAGATTCACA	21	Chr11	-	31482550	31482702	aaaacagtcactgtttgccggtGGAGCATCATCAAGATTCACAagctttagggggcattaatttgtttgaggtggtcccttattgatccaaaccaattagcccttttgctatgGGAATCTTGATGATGCTGCAGcagcaataaatgactaata	2	gma-MIR172e,lja-MIR172a,	gma-MIR172e	aaaacagtcactgtttgccggtggagcatcatcaagattcacaagctttagggggcattaatttgtttgaggtggtcccttattgatccaaaccaattagcccttttgctatgGGAATCTTGATGATGCTGCAGcagcaataaatgactaata	gma-MIR172e-p5	ggagcatcatcaagattcaca	5'	New	gp1a	.....(((((....((((...((.((((((((((((((((.(((((.....(((((..(((((.(((((....((((.......))))))))).))))))))))...))).)).)))))))))))))))).))...))))....)))))....	144	41.2	-57.1	0.9	0	2.33333	1.66667	0	0	12.3333	0	2.05741	2.2556	0	0	9.78242	low
127	226	gma-miR172c	GGAATCTTGATGATGCTGCAG	21	Chr11	-	31482550	31482702	aaaacagtcactgtttgccggtGGAGCATCATCAAGATTCACAagctttagggggcattaatttgtttgaggtggtcccttattgatccaaaccaattagcccttttgctatgGGAATCTTGATGATGCTGCAGcagcaataaatgactaata	2	gma-MIR172e,lja-MIR172a,	gma-MIR172e	aaaacagtcactgtttgccggtggagcatcatcaagattcacaagctttagggggcattaatttgtttgaggtggtcccttattgatccaaaccaattagcccttttgctatgGGAATCTTGATGATGCTGCAGcagcaataaatgactaata	gma-miR172c	GGAATCTTGATGATGCTGCAG	3'	Yes	gp1a	.....(((((....((((...((.((((((((((((((((.(((((.....(((((..(((((.(((((....((((.......))))))))).))))))))))...))).)).)))))))))))))))).))...))))....)))))....	144	41.2	-57.1	0.9	96.9619	237.343	44	165.057	194.943	103.267	140.134	209.276	59.5478	117.862	200.092	81.9079	middle
128	227	gma-MIR172d-p5	GGAGCATCATCAAGATTCACA	21	Chr14	+	5659819	5659968	aaaacagtcgctgattgcagatGGAGCATCATCAAGATTCACAagcttcaggggttttttgtttggggtggtcccttattgctcccaaatgaattaagccctttgatatgGGAATCTTGATGATGCTGCAGcagcaataaacgactaaca	1	gma-MIR172d,	gma-MIR172d	aaaacagtcgctgattgcagatggagcatcatcaagattcacaagcttcaggggttttttgtttggggtggtcccttattgctcccaaatgaattaagccctttgatatgGGAATCTTGATGATGCTGCAGcagcaataaacgactaaca	gma-MIR172d-p5	ggagcatcatcaagattcaca	5'	New	gp1a	.....(((((...(((((...((.((((((((((((((((.((....((((((((((((..(((((((..((.....))..).))))))..))..)))))).))))..)).)))))))))))))))).))...)))))...)))))....	141	42.7	-66.7	1	0	2.33333	1.66667	0	0	12.3333	0	2.05741	2.2556	0	0	9.78242	low
128	228	gma-miR172c	GGAATCTTGATGATGCTGCAG	21	Chr14	+	5659819	5659968	aaaacagtcgctgattgcagatGGAGCATCATCAAGATTCACAagcttcaggggttttttgtttggggtggtcccttattgctcccaaatgaattaagccctttgatatgGGAATCTTGATGATGCTGCAGcagcaataaacgactaaca	1	gma-MIR172d,	gma-MIR172d	aaaacagtcgctgattgcagatggagcatcatcaagattcacaagcttcaggggttttttgtttggggtggtcccttattgctcccaaatgaattaagccctttgatatgGGAATCTTGATGATGCTGCAGcagcaataaacgactaaca	gma-miR172c	GGAATCTTGATGATGCTGCAG	3'	Yes	gp1a	.....(((((...(((((...((.((((((((((((((((.((....((((((((((((..(((((((..((.....))..).))))))..))..)))))).))))..)).)))))))))))))))).))...)))))...)))))....	141	42.7	-66.7	1	96.9619	237.343	44	165.057	194.943	103.267	140.134	209.276	59.5478	117.862	200.092	81.9079	middle
129	229	gma-MIR172c-p5	GGAGCATCATCAAGATTCACA	21	Chr18	+	2979182	2979334	aaatcagtcactgtttgccggtGGAGCATCATCAAGATTCACAagctttaggggcattaatttgtttgaggtggttccttattgctccaaaaccaattagcccttttgctatgGGAATCTTGATGATGCTGCAGcagcaataaatgactaata	1	gma-MIR172c,	gma-MIR172c	aaatcagtcactgtttgccggtggagcatcatcaagattcacaagctttaggggcattaatttgtttgaggtggttccttattgctccaaaaccaattagcccttttgctatgGGAATCTTGATGATGCTGCAGcagcaataaatgactaata	gma-MIR172c-p5	ggagcatcatcaagattcaca	5'	New	gp1a	.....(((((....((((...((.((((((((((((((((.(((((...((((((..(((((..((((..(..((.....))..)..))))...)))))))))))..))).)).)))))))))))))))).))...))))....)))))....	144	40.5	-61.2	1	0	2.33333	1.66667	0	0	12.3333	0	2.05741	2.2556	0	0	9.78242	low
129	230	gma-miR172c	GGAATCTTGATGATGCTGCAG	21	Chr18	+	2979182	2979334	aaatcagtcactgtttgccggtGGAGCATCATCAAGATTCACAagctttaggggcattaatttgtttgaggtggttccttattgctccaaaaccaattagcccttttgctatgGGAATCTTGATGATGCTGCAGcagcaataaatgactaata	1	gma-MIR172c,	gma-MIR172c	aaatcagtcactgtttgccggtggagcatcatcaagattcacaagctttaggggcattaatttgtttgaggtggttccttattgctccaaaaccaattagcccttttgctatgGGAATCTTGATGATGCTGCAGcagcaataaatgactaata	gma-miR172c	GGAATCTTGATGATGCTGCAG	3'	Yes	gp1a	.....(((((....((((...((.((((((((((((((((.(((((...((((((..(((((..((((..(..((.....))..)..))))...)))))))))))..))).)).)))))))))))))))).))...))))....)))))....	144	40.5	-61.2	1	96.9619	237.343	44	165.057	194.943	103.267	140.134	209.276	59.5478	117.862	200.092	81.9079	middle
130	231	gma-miR172i-3p_L-1	GAATCTTGATGATGCTGCAT	20	Chr13	+	43075243	43075420	cagtctgcaggtgcagcggcatcaagattcacactgcctaatcagctaggacttcatgactgtacacgcttatacatacatatatatacatgtacgttggctctttgtggacgagtgtggaatgaataaagttctattttagatgtggGAATCTTGATGATGCTGCATcagcaaatac	1	gma-MIR172l,	gma-MIR172l	cagtctgcaggtgcagcggcatcaagattcacactgcctaatcagctaggacttcatgactgtacacgcttatacatacatatatatacatgtacgttggctctttgtggacgagtgtggaatgaataaagttctattttagatgtgGGAATCTTGATGATGCTGCATcagcaaatac	gma-miR172i-3p	GGAATCTTGATGATGCTGCAT	3'	Diff	gp1a	.....(((.((((((((..(((((((((((.(((...((((.....((((((((.((.......(((((.......(((((........)))))(((..((.....))..))).)))))......)).))))))))..))))..))).)))))))))))..)))))))).))).....	168	41.6	-59.3	0.8	3.08889	8.2	0	3.31111	4.35556	0.6	4.46421	7.23032	0	2.36435	4.47061	0.475901	low
131	232	gma-miR172g_L-1R+2	CAGCACCATCAAGATTCACAT	21	Chr10	-	31996846	31996959	gcaggtgCAGCACCATCAAGATTCACATgcaatttacaccctataagagatttttgacaaaatttctttcctaggagagttttgacttgAGAATCTTGATGATGCTGCATcagc	1	gma-MIR172g,	gma-MIR172g	gcaggtGCAGCACCATCAAGATTCACatgcaatttacaccctataagagatttttgacaaaatttctttcctaggagagttttgacttgAGAATCTTGATGATGCTGCATcagc	gma-miR172g	GCAGCACCATCAAGATTCAC	5'	Diff	gp1a	((.(((((((((.(((((((((((.((..(((.......((((.((((((((((....))))))))))...))))......)))...)).))))))))))).))))))))).))	114	39.5	-45.2	1	15	100	11	35	84	31	21.6787	88.1746	14.8869	24.9923	86.2189	24.5882	middle
131	233	gma-miR172a	AGAATCTTGATGATGCTGCAT	21	Chr10	-	31996846	31996959	gcaggtgCAGCACCATCAAGATTCACATgcaatttacaccctataagagatttttgacaaaatttctttcctaggagagttttgacttgAGAATCTTGATGATGCTGCATcagc	1	gma-MIR172g,	gma-MIR172g	gcaggtGCAGCACCATCAAGATTCACatgcaatttacaccctataagagatttttgacaaaatttctttcctaggagagttttgacttgAGAATCTTGATGATGCTGCATcagc	gma-miR172a	AGAATCTTGATGATGCTGCAT	3'	Yes	gp1a	((.(((((((((.(((((((((((.((..(((.......((((.((((((((((....))))))))))...))))......)))...)).))))))))))).))))))))).))	114	39.5	-45.2	1	23.9841	51.6429	19	70.3016	61.0317	38.8333	34.663	45.5359	25.7138	50.2	62.644	30.8014	middle
132	234	gma-miR172h-5p	GCAGCAGCATCAAGATTCACA	21	Chr20	-	42013103	42013192	gcaggtGCAGCAGCATCAAGATTCACAcacagattccacctccttgggggagtgtttaggtgctgAGAATCTTGATGATGCTGCATcagc	1	gma-MIR172j,	gma-MIR172j	gcaggtGCAGCAGCATCAAGATTCACAcacagattccacctccttgggggagtgtttaggtgctgAGAATCTTGATGATGCTGCATcagc	gma-miR172h-5p	GCAGCAGCATCAAGATTCACA	5'	Yes	gp1a	((.(((((((((.(((((((((((.(((((......(((..((....))..))).....))).)).))))))))))).))))))))).))	90	51.1	-44.5	1	0	0	0	0	0	2	0	0	0	0	0	1.58634	low
132	235	gma-miR172a	AGAATCTTGATGATGCTGCAT	21	Chr20	-	42013103	42013192	gcaggtGCAGCAGCATCAAGATTCACAcacagattccacctccttgggggagtgtttaggtgctgAGAATCTTGATGATGCTGCATcagc	1	gma-MIR172j,	gma-MIR172j	gcaggtGCAGCAGCATCAAGATTCACAcacagattccacctccttgggggagtgtttaggtgctgAGAATCTTGATGATGCTGCATcagc	gma-miR172a	AGAATCTTGATGATGCTGCAT	3'	Yes	gp1a	((.(((((((((.(((((((((((.(((((......(((..((....))..))).....))).)).))))))))))).))))))))).))	90	51.1	-44.5	1	23.9841	51.6429	19	70.3016	61.0317	38.8333	34.663	45.5359	25.7138	50.2	62.644	30.8014	middle
133	236	gma-miR172h-5p	GCAGCAGCATCAAGATTCACA	21	Chr10	+	44054389	44054479	gcaggtGCAGCAGCATCAAGATTCACAcacagatttacctccttgggggcgtgtgtttcggtgctgAGAATCTTGATGATGCTGCATcagc	1	gma-MIR172h,	gma-MIR172h	gcaggtGCAGCAGCATCAAGATTCACAcacagatttacctccttgggggcgtgtgtttcggtgctgAGAATCTTGATGATGCTGCATcagc	gma-miR172h-5p	GCAGCAGCATCAAGATTCACA	5'	Yes	gp1a	((.(((((((((.(((((((((((.(((((.((..(((((((...)))).)))....)).))).)).))))))))))).))))))))).))	91	51.6	-44.1	0.9	0	0	0	0	0	2	0	0	0	0	0	1.58634	low
133	237	gma-miR172a	AGAATCTTGATGATGCTGCAT	21	Chr10	+	44054389	44054479	gcaggtGCAGCAGCATCAAGATTCACAcacagatttacctccttgggggcgtgtgtttcggtgctgAGAATCTTGATGATGCTGCATcagc	1	gma-MIR172h,	gma-MIR172h	gcaggtGCAGCAGCATCAAGATTCACAcacagatttacctccttgggggcgtgtgtttcggtgctgAGAATCTTGATGATGCTGCATcagc	gma-miR172a	AGAATCTTGATGATGCTGCAT	3'	Yes	gp1a	((.(((((((((.(((((((((((.(((((.((..(((((((...)))).)))....)).))).)).))))))))))).))))))))).))	91	51.6	-44.1	0.9	23.9841	51.6429	19	70.3016	61.0317	38.8333	34.663	45.5359	25.7138	50.2	62.644	30.8014	middle
134	238	gma-miR172h-5p	GCAGCAGCATCAAGATTCACA	21	Chr15	-	2892841	2893001	gcaggtGCAGCAGCATCAAGATTCACAccgcctaatttgctaggacttcaggactgcacacgcttaattatacatacatatatacatatatgttagctctttgtggagtgcggaataaagttctattttagatgtggGAATCTTGATGATGCTGCATcagc	1	gma-MIR172i,	gma-MIR172i	gcaggtGCAGCAGCATCAAGATTCACAccgcctaatttgctaggacttcaggactgcacacgcttaattatacatacatatatacatatatgttagctctttgtggagtgcggaataaagttctattttagatgtgGGAATCTTGATGATGCTGCATcagc	gma-miR172h-5p	GCAGCAGCATCAAGATTCACA	5'	Yes	gp1a	((.(((((((((.(((((((((((.(((...((((.....((((((((.....((((((.(((............(((((((....))))))).........)))..))))))....))))))))..))))..))).))))))))))).))))))))).))	161	41	-60.1	0.9	0	0	0	0	0	2	0	0	0	0	0	1.58634	low
134	239	gma-miR172i-3p_L-1	GAATCTTGATGATGCTGCAT	20	Chr15	-	2892841	2893001	gcaggtGCAGCAGCATCAAGATTCACAccgcctaatttgctaggacttcaggactgcacacgcttaattatacatacatatatacatatatgttagctctttgtggagtgcggaataaagttctattttagatgtggGAATCTTGATGATGCTGCATcagc	1	gma-MIR172i,	gma-MIR172i	gcaggtGCAGCAGCATCAAGATTCACAccgcctaatttgctaggacttcaggactgcacacgcttaattatacatacatatatacatatatgttagctctttgtggagtgcggaataaagttctattttagatgtgGGAATCTTGATGATGCTGCATcagc	gma-miR172i-3p	GGAATCTTGATGATGCTGCAT	3'	Diff	gp1a	((.(((((((((.(((((((((((.(((...((((.....((((((((.....((((((.(((............(((((((....))))))).........)))..))))))....))))))))..))))..))).))))))))))).))))))))).))	161	41	-60.1	0.9	3.08889	8.2	0	3.31111	4.35556	0.6	4.46421	7.23032	0	2.36435	4.47061	0.475901	low
135	240	gma-miR172a	AGAATCTTGATGATGCTGCAT	21	Chr11	+	26905395	26905527	gcggatgtagcatcatcaagattcacatgcaaacgcaggtggtgggtgggactgtgatgcaatctaagtgctactgtgccaaccaaagccataggtcttttggaagtgAGAATCTTGATGATGCTGCATcagc	1	gma-MIR172f,	gma-MIR172f	gcggatGTAGCATCATCAAGATTCACatgcaaacgcaggtggtgggtgggactgtgatgcaatctaagtgctactgtgccaaccaaagccataggtcttttggaagtgAGAATCTTGATGATGCTGCATcagc	gma-miR172a	AGAATCTTGATGATGCTGCAT	3'	Yes	gp1a	((.(((((((((((((((((((((.(((((....)).(((..(((.(((.((.(((..((.......))..))).)).))).)))..)))...............))).))))))))))))))))))))).))	133	48.1	-59.7	0.9	23.9841	51.6429	19	70.3016	61.0317	38.8333	34.663	45.5359	25.7138	50.2	62.644	30.8014	middle
136	241	gma-miR172a	AGAATCTTGATGATGCTGCAT	21	Chr12	-	6139598	6139756	ttaacagtcgttatttgcggatgtagcatcatcaagattcacatgcaagcgcaggtggtgggtgggacttgatgcaatctaagtgctgtgccagccaagccataggtcttttggaactgAGAATCTTGATGATGCTGCATcagccataaacgacttcac	1	gma-MIR172a,	gma-MIR172a	ttaacagtcgttatttgcggatGTAGCATCATCAAGATTCACatgcaagcgcaggtggtgggtgggacttgatgcaatctaagtgctgtgccagccaagccataggtcttttggaactgAGAATCTTGATGATGCTGCATcagccataaacgacttcac	gma-miR172a	AGAATCTTGATGATGCTGCAT	3'	Yes	gp1a	.....(((((((....((.(((((((((((((((((((((...(((....)))(((..(((.(((.((.....(((.......))).)).))).))).))).(((.((.....)).))).))))))))))))))))))))).))....)))))))....	150	46.5	-65.3	0.9	23.9841	51.6429	19	70.3016	61.0317	38.8333	34.663	45.5359	25.7138	50.2	62.644	30.8014	middle
137	242	gma-miR172a	AGAATCTTGATGATGCTGCAT	21	Chr13	-	41847312	41847464	ttgacagtcgttgtttgcggatgtagcatcatcaagattcacatgcaaatgaaggtgggtgggactatgatgcaatccaagtgctctgccaatccatcggtctttttgatgtgAGAATCTTGATGATGCTGCATcagccataaacggctttaa	1	gma-MIR172b,	gma-MIR172b	ttgacagtcgttgtttgcggatGTAGCATCATCAAGATTCACatgcaaatgaaggtgggtgggactatgatgcaatccaagtgctctgccaatccatcggtctttttgatgtgAGAATCTTGATGATGCTGCATcagccataaacggctttaa	gma-miR172a	AGAATCTTGATGATGCTGCAT	3'	Yes	gp1a	.....(((((((....((.(((((((((((((((((((((((((.((((.((.(((((((.((.....((.(((.......)))))..)).)))))))..))..))))))))))..))))))))))))))))))).))....)))))))....	144	43.8	-67.1	1	23.9841	51.6429	19	70.3016	61.0317	38.8333	34.663	45.5359	25.7138	50.2	62.644	30.8014	middle
138	243	gma-MIR172k-p5_1ss8CT	GTAGCACTATCAAGATTCACA	21	Chr12	+	33517484	33517617	ttgtttgcggatGTAGCACCATCAAGATTCACAtgcaaatgaaggtgggtgggactatgatgcaatctaagtgctctgccaatccattggtattttttggtggtGAATCTTGATGATGCTGCATcagccataaa	1	gma-MIR172k,	gma-MIR172k	ttgtttgcggatgtagcaccatcaagattcacatgcaaatgaaggtgggtgggactatgatgcaatctaagtgctctgccaatccattggtattttttggtggTGAATCTTGATGATGCTGCATcagccataaa	gma-MIR172k-p5	gtagcaccatcaagattcaca	5'	New	gp1a	......((.(((((((((.(((((((((((((...((((.....((((((.((.....((.(((.......)))))..)).))))))........))))...))))))))))))).))))))))).))......	122	42.5	-49.8	0.9	0	0	0	0	0	3	0	0	0	0	0	2.37951	low
138	244	gma-miR172k_L-1	GAATCTTGATGATGCTGCAT	20	Chr12	+	33517484	33517617	ttgtttgcggatGTAGCACCATCAAGATTCACAtgcaaatgaaggtgggtgggactatgatgcaatctaagtgctctgccaatccattggtattttttggtggtGAATCTTGATGATGCTGCATcagccataaa	1	gma-MIR172k,	gma-MIR172k	ttgtttgcggatgtagcaccatcaagattcacatgcaaatgaaggtgggtgggactatgatgcaatctaagtgctctgccaatccattggtattttttggtggTGAATCTTGATGATGCTGCATcagccataaa	gma-miR172k	TGAATCTTGATGATGCTGCAT	3'	Diff	gp1a	......((.(((((((((.(((((((((((((...((((.....((((((.((.....((.(((.......)))))..)).))))))........))))...))))))))))))).))))))))).))......	122	42.5	-49.8	0.9	3.08889	8.2	0	3.31111	4.35556	0.6	4.46421	7.23032	0	2.36435	4.47061	0.475901	low
139	245	gma-MIR319i-p5	AGGAGCTTCCTTCAGCCCACG	21	Chr04	+	49476852	49477045	aagagagtgaAGGAGCTTCCTTCAGCCCACGcatgggttcgggggattgaagggttgctgaagcatctgctgactcattcatacacacagaatagtgattcaaattgctaaggtaattgtgtgaatgaagcaggagatattttgcatccctctttctttgtgctTGGACTGAAGGGGAGCTCCTTCtttctgtt	1	gma-MIR319i,	gma-MIR319i	aagagagtgaaggagcttccttcagcccacgcatgggttcgggggattgaagggttgctgaagcatctgctgactcattcatacacacagaatagtgattcaaattgctaaggtaattgtgtgaatgaagcaggagatattttgcatccctctttctttgtgctTGGACTGAAGGGGAGCTCCTTCtttctgtt	gma-MIR319i-p5	aggagcttccttcagcccacg	5'	New	gp1a	.(((((..(((((((((((((((((.(((.((((..(...(..(((.....(((.(((..((..((((.(((..((((((((((.(((......))).....((((((....))))))))))))))))..))).)))).))..))).))))))..))..)))).))).))))).)))))))))))))))))...	190	45.4	-83	0.9	0	0	0	0	0	6	0	0	0	0	0	4.75901	low
139	246	gma-miR319d	TGGACTGAAGGGGAGCTCCTTC	22	Chr04	+	49476852	49477045	aagagagtgaAGGAGCTTCCTTCAGCCCACGcatgggttcgggggattgaagggttgctgaagcatctgctgactcattcatacacacagaatagtgattcaaattgctaaggtaattgtgtgaatgaagcaggagatattttgcatccctctttctttgtgctTGGACTGAAGGGGAGCTCCTTCtttctgtt	1	gma-MIR319i,	gma-MIR319i	aagagagtgaaggagcttccttcagcccacgcatgggttcgggggattgaagggttgctgaagcatctgctgactcattcatacacacagaatagtgattcaaattgctaaggtaattgtgtgaatgaagcaggagatattttgcatccctctttctttgtgctTGGACTGAAGGGGAGCTCCTTCtttctgtt	gma-miR319d	TGGACTGAAGGGGAGCTCCTTC	3'	Yes	gp1a	.(((((..(((((((((((((((((.(((.((((..(...(..(((.....(((.(((..((..((((.(((..((((((((((.(((......))).....((((((....))))))))))))))))..))).)))).))..))).))))))..))..)))).))).))))).)))))))))))))))))...	190	45.4	-83	0.9	62.6667	69.3333	93.3333	157.667	55.3333	195.333	90.5688	61.1344	126.313	112.584	56.795	154.932	middle
140	247	mtr-miR319d-5p_2ss7CT8TC	AGAGCTTCCTTCAGTCCACTC	21	Chr11	+	28073917	28074109	aatagtttaagAGAGCTTCCTTCAGTCCACTCatggatgggtagagggtttgaattagctgctgactcattcattcaaacacaatagaattagtatcatggtatgctattgtgaatgtgtgaatgatgcaggaggtaaagttcatccttttcttgtctttgcTTGGACTGAAGGGAGCTCCCttttactgttt	2	gma-MIR319k,mtr-MIR319d,	mtr-MIR319d	agaaaaatagttcaagAGAGCTCTCTTCAGTCCACTCatggataggaaaaggttttgaattagctgctgactcattcattcaaacacaataagaagaagcatgatgaatatgctatattgtgaatgtgtgaatgatgcgggagctaaatttcatctttctcttgtctttgcTTGGACTGAAGGGAGCTCCCttttgctgtttatata	mtr-miR319d-5p	AGAGCTCTCTTCAGTCCACTC	5'	Diff	gp1a	((((((..(((.(((((((((((((((((..((..((..((.((((((..(((((((.((.(((..(((((((..((..((((((((.....((((....)))).))))))))..))..)))))))..))).)).))..))))).))))))))..))..))..))))))))))))))))).)))..)))))).	192	39.4	-85.5	1.1	6.85	14.35	10.5	28.0833	8	10.5	9.89994	12.6531	14.2103	20.0534	8.21133	8.32827	middle
140	248	gma-miR319a	TTGGACTGAAGGGAGCTCCC	20	Chr11	+	28073917	28074109	aatagtttaagAGAGCTTCCTTCAGTCCACTCatggatgggtagagggtttgaattagctgctgactcattcattcaaacacaatagaattagtatcatggtatgctattgtgaatgtgtgaatgatgcaggaggtaaagttcatccttttcttgtctttgcTTGGACTGAAGGGAGCTCCCttttactgttt	2	gma-MIR319k,mtr-MIR319d,	gma-MIR319k	agtttaagagagcttccttcagtccactcatggatgggtagagggtttgaattagctgctgactcattcattcaaacacaatagaattagtatcatggtatgctattgtgaatgtgtgaatgatgcaggaggtaaagttcatccttttcttgtctttgcTTGGACTGAAGGGAGCTCCCttttact	gma-miR319a	TTGGACTGAAGGGAGCTCCC	3'	Yes	gp1a	((((((..(((.(((((((((((((((((..((..((..((.((((((..(((((((.((.(((..(((((((..((..((((((((.....((((....)))).))))))))..))..)))))))..))).)).))..))))).))))))))..))..))..))))))))))))))))).)))..)))))).	192	39.4	-85.5	1.1	1279.58	1769.17	1314.9	2988.68	1519.67	1994.49	1849.31	1559.95	1779.53	2134.12	1559.82	1581.97	high
141	249	gma-miR319f	TTGGACTGAAGGGGCCTCTT	20	Chr10	-	48913063	48913157	aattaaggtggtctgcttctgATCCAACGATGCGGGAGCTGCatttagtcgtgactgtcacgtcTTGGACTGAAGGGGCCTCTTcatttcccata	1	gma-MIR319f,	gma-MIR319f	aattaaggtggtctgcttctgaTCCAACGATGCGGGAGCTGCatttagtcgtgactgtcacgtcTTGGACTGAAGGGGCCTCTTcatttcccata	gma-miR319f	TTGGACTGAAGGGGCCTCTT	3'	Yes	gp1a	.....(((.(((((.((((...((((..(((((((...))))))).((.((((.....)))).))))))..))))))))).)))...........	17	49.5	-28.2	0.6	1242	1696	1276	5469	1058	1505	1795	1495.44	1726.89	3905.23	1085.95	1193.72	high
141	250	gma-miR4414-3p_L+1	ATCCAACGATGCGGGAGCTGC	21	Chr10	-	48913063	48913157	aattaaggtggtctgcttctgATCCAACGATGCGGGAGCTGCatttagtcgtgactgtcacgtcTTGGACTGAAGGGGCCTCTTcatttcccata	1	gma-MIR319f,	gma-MIR319f	aattaaggtggtctgcttctgaTCCAACGATGCGGGAGCTGCatttagtcgtgactgtcacgtcTTGGACTGAAGGGGCCTCTTcatttcccata	gma-miR4414-3p	TCCAACGATGCGGGAGCTGC	5'	Diff	gp1a	.....(((.(((((.((((...((((..(((((((...))))))).((.((((.....)))).))))))..))))))))).)))...........	17	49.5	-28.2	0.6	27	79	371	193.5	65	341	39.0217	69.6579	502.096	138.172	66.717	270.471	middle
142	251	gma-miR319d	TGGACTGAAGGGGAGCTCCTTC	22	Chr15	-	40974346	40974535	agagtgaaggagcttcctttagcccacacatggttaggggattaaagggttgctgaagtatctgctgactcattcatacacatagaatagtgattcaaattgctaaggtaattgtgtgaatgaagcaggggacattttgcatccttctttctatgtgctTGGACTGAAGGGGAGCTCCTTCtttctgttg	1	gma-MIR319d,	gma-MIR319d	agagtgaaggagcttcctttagcccacacatggttaggggattaaagggttgctgaagtatctgctgactcattcatacacatagaatagtgattcaaattgctaaggtaattgtgtgaatgaagcaggggacattttgcatccttctttctatgtgctTGGACTGAAGGGGAGCTCCTTCtttctgttg	gma-miR319d	TGGACTGAAGGGGAGCTCCTTC	3'	Yes	gp1a	(((..(((((((((((((((((.((((((((((..(((.......(((((.((.(((((.((..(((..(((((((((((.......(((..((....))..))).......)))))))))))..)))..)).)))))))))))))))..)))))))..))).))))).))))))))))))..)))....	186	42.6	-74.8	0.9	62.6667	69.3333	93.3333	157.667	55.3333	195.333	90.5688	61.1344	126.313	112.584	56.795	154.932	middle
143	252	gma-miR319a	TTGGACTGAAGGGAGCTCCC	20	Chr11	+	1382971	1383149	aggtaagagagctctcttcagcccactcataggtgataataggatttaattagctgccgactcattcatacacatgctgagtgaattaatgaataatactcagtaaatgagtgaatgatacgggagacaaattgaatcttatgttttctgtacTTGGACTGAAGGGAGCTCCCttttct	1	gma-MIR319j,	gma-MIR319j	aggtaagagagctctcttcagcccactcataggtgataataggatttaattagctgccgactcattcatacacatgctgagtgaattaatgaataatactcagtaaatgagtgaatgatacgggagacaaattgaatcttatgttttctgtacTTGGACTGAAGGGAGCTCCCttttct	gma-miR319a	TTGGACTGAAGGGAGCTCCC	3'	Yes	gp1a	((..(((.(((((((((((((.(((...((((..(((.(((((((((((((..((.(((..(((((((..((..((((((((..((((.....))))))))))))..))..)))))))..))).))...))))))))))))))))..))))...))).))))))))))))).)))..))	179	38.5	-73	1.1	1279.58	1769.17	1314.9	2988.68	1519.67	1994.49	1849.31	1559.95	1779.53	2134.12	1559.82	1581.97	high
144	253	gma-MIR319h-p5	AGAGCTTCCTTCAGTCCACTC	21	Chr02	+	42629369	42629554	agttgaagAGAGCTTCCTTCAGTCCACTCatggatgggaaaggggtttgaattagctgctgactcattcattcaaacacaatagattcggcttcatgatatgttattgtgaatgtgtgaatgatgcgggaggtaaatttcttccttttcttgtccttgcTTGGACTGAAGGGAGCTCCCtctaact	1	gma-MIR319h,	gma-MIR319h	agttgaagagagcttccttcagtccactcatggatgggaaaggggtttgaattagctgctgactcattcattcaaacacaatagattcggcttcatgatatgttattgtgaatgtgtgaatgatgcgggaggtaaatttcttccttttcttgtccttgcTTGGACTGAAGGGAGCTCCCtctaact	gma-MIR319h-p5	agagcttccttcagtccactc	5'	New	gp1a	((((..((.(((((((((((((((((..((.(((..(((((((((...((.(((.((.(((..(((((((..((..((((((((..(((......)))....))))))))..))..)))))))..))).)).))).))...)))))))))..))).))..))))))))))))))))).))..))))	186	42.5	-86.3	1.1	6.85	14.35	10.5	28.0833	8	10.5	9.89994	12.6531	14.2103	20.0534	8.21133	8.32827	middle
144	254	gma-miR319a	TTGGACTGAAGGGAGCTCCC	20	Chr02	+	42629369	42629554	agttgaagAGAGCTTCCTTCAGTCCACTCatggatgggaaaggggtttgaattagctgctgactcattcattcaaacacaatagattcggcttcatgatatgttattgtgaatgtgtgaatgatgcgggaggtaaatttcttccttttcttgtccttgcTTGGACTGAAGGGAGCTCCCtctaact	1	gma-MIR319h,	gma-MIR319h	agttgaagagagcttccttcagtccactcatggatgggaaaggggtttgaattagctgctgactcattcattcaaacacaatagattcggcttcatgatatgttattgtgaatgtgtgaatgatgcgggaggtaaatttcttccttttcttgtccttgcTTGGACTGAAGGGAGCTCCCtctaact	gma-miR319a	TTGGACTGAAGGGAGCTCCC	3'	Yes	gp1a	((((..((.(((((((((((((((((..((.(((..(((((((((...((.(((.((.(((..(((((((..((..((((((((..(((......)))....))))))))..))..)))))))..))).)).))).))...)))))))))..))).))..))))))))))))))))).))..))))	186	42.5	-86.3	1.1	1279.58	1769.17	1314.9	2988.68	1519.67	1994.49	1849.31	1559.95	1779.53	2134.12	1559.82	1581.97	high
145	255	gma-MIR319e-p5	AGAGCTTCCTTCAGTCCACTC	21	Chr14	+	47276795	47276984	atagttgaagAGAGCTTCCTTCAGTCCACTCatggatgggtaaggggttagaattagctgctgactcattcattcaaacacaatagatctggcatcatgatatgctattgtgaatgtgtgaatgatgcgggaggtaaatttcttccttttcctgtctgtgcTTGGACTGAAGGGAGCTCCCtctaactgt	2	gma-MIR319e,vvi-MIR319f,	gma-MIR319e	atagttgaagagagcttccttcagtccactcatggatgggtaaggggttagaattagctgctgactcattcattcaaacacaatagatctggcatcatgatatgctattgtgaatgtgtgaatgatgcgggaggtaaatttcttccttttcctgtctgtgcTTGGACTGAAGGGAGCTCCCtctaactgt	gma-MIR319e-p5	agagcttccttcagtccactc	5'	New	gp1a	((((((..((.(((((((((((((((((..((..((..((.((((((..(((.(((.((.(((..(((((((..((..(((((((((((((....)).)))...))))))))..))..)))))))..))).)).))).)))..)))))).))..))..))..))))))))))))))))).))..))))))	190	43.2	-88.8	1.1	6.85	14.35	10.5	28.0833	8	10.5	9.89994	12.6531	14.2103	20.0534	8.21133	8.32827	middle
145	256	gma-miR319a	TTGGACTGAAGGGAGCTCCC	20	Chr14	+	47276795	47276984	atagttgaagAGAGCTTCCTTCAGTCCACTCatggatgggtaaggggttagaattagctgctgactcattcattcaaacacaatagatctggcatcatgatatgctattgtgaatgtgtgaatgatgcgggaggtaaatttcttccttttcctgtctgtgcTTGGACTGAAGGGAGCTCCCtctaactgt	2	gma-MIR319e,vvi-MIR319f,	gma-MIR319e	atagttgaagagagcttccttcagtccactcatggatgggtaaggggttagaattagctgctgactcattcattcaaacacaatagatctggcatcatgatatgctattgtgaatgtgtgaatgatgcgggaggtaaatttcttccttttcctgtctgtgcTTGGACTGAAGGGAGCTCCCtctaactgt	gma-miR319a	TTGGACTGAAGGGAGCTCCC	3'	Yes	gp1a	((((((..((.(((((((((((((((((..((..((..((.((((((..(((.(((.((.(((..(((((((..((..(((((((((((((....)).)))...))))))))..))..)))))))..))).)).))).)))..)))))).))..))..))..))))))))))))))))).))..))))))	190	43.2	-88.8	1.1	1279.58	1769.17	1314.9	2988.68	1519.67	1994.49	1849.31	1559.95	1779.53	2134.12	1559.82	1581.97	high
146	257	gma-MIR319m-p5	AGAGCTTCCTTCAGTCCACTC	21	Chr18	-	4298047	4298236	atagtttaagAGAGCTTCCTTCAGTCCACTCatggatggatagagggtttgaattagctgctgactcattcattcaaacacaatagaacgggtgtcatggtatgctattgtgaatgcctgaatgatgcaggaggtaaagttcatccttttcttgtctgtgcTTGGACTGAAGGGAGCTCCCttttactgt	2	gma-MIR319m,ptc-MIR319d,	gma-MIR319m	atagtttaagagagcttccttcagtccactcatggatggatagagggtttgaattagctgctgactcattcattcaaacacaatagaacgggtgtcatggtatgctattgtgaatgcctgaatgatgcaggaggtaaagttcatccttttcttgtctgtgcTTGGACTGAAGGGAGCTCCCttttactgt	gma-MIR319m-p5	agagcttccttcagtccactc	5'	New	gp1a	(((((..(((.(((((((((((((((((..((..((..(..((((((..(((((((.((.(((..(((((((..((..((((((((.....(........)...))))))))..))..)))))))..))).)).))..)))))))))))..)..))..))..))))))))))))))))).)))..)))))	190	42.6	-82.8	1	6.85	14.35	10.5	28.0833	8	10.5	9.89994	12.6531	14.2103	20.0534	8.21133	8.32827	middle
146	258	gma-miR319a	TTGGACTGAAGGGAGCTCCC	20	Chr18	-	4298047	4298236	atagtttaagAGAGCTTCCTTCAGTCCACTCatggatggatagagggtttgaattagctgctgactcattcattcaaacacaatagaacgggtgtcatggtatgctattgtgaatgcctgaatgatgcaggaggtaaagttcatccttttcttgtctgtgcTTGGACTGAAGGGAGCTCCCttttactgt	2	gma-MIR319m,ptc-MIR319d,	gma-MIR319m	atagtttaagagagcttccttcagtccactcatggatggatagagggtttgaattagctgctgactcattcattcaaacacaatagaacgggtgtcatggtatgctattgtgaatgcctgaatgatgcaggaggtaaagttcatccttttcttgtctgtgcTTGGACTGAAGGGAGCTCCCttttactgt	gma-miR319a	TTGGACTGAAGGGAGCTCCC	3'	Yes	gp1a	(((((..(((.(((((((((((((((((..((..((..(..((((((..(((((((.((.(((..(((((((..((..((((((((.....(........)...))))))))..))..)))))))..))).)).))..)))))))))))..)..))..))..))))))))))))))))).)))..)))))	190	42.6	-82.8	1	1279.58	1769.17	1314.9	2988.68	1519.67	1994.49	1849.31	1559.95	1779.53	2134.12	1559.82	1581.97	high
147	259	gma-MIR319a-p5	TAGCTGCCGACTCATTCATCCA	22	Chr05	-	39506583	39506789	cgttgaagaccctaaggtaagagagctttcttcagtccactcatgggtgacagtaagattcaatTAGCTGCCGACTCATTCATCCAaatgttgagtgtaagcgaataaatatactcagcagatgagtgaatgatgcgggagacaaattgaatcttaagtttcctgtacTTGGACTGAAGGGAGCTCCCttttccttttgtctcttac	2	gma-MIR319a,vun-MIR319a,	gma-MIR319a	cgttgaagaccctaaggtaagagagctttcttcagtccactcatgggtgacagtaagattcaattagctgccgactcattcatccaaatgttgagtgtaagcgaataaatatactcagcagatgagtgaatgatgcgggagacaaattgaatcttaagtttcctgtacTTGGACTGAAGGGAGCTCCCttttccttttgtctcttac	gma-MIR319a-p5	tagctgccgactcattcatcca	5'	New	gp1a	......((((...((((.(((.(((((..((((((((((...(..((..((..((((((((((((..((.(((..(((((((..((..(((((((((((..........)))))))))))..))..)))))))..))).))...)))))))))))).))..))..)...))))))))))..))))).)))..))))..)))).....	196	42	-92.7	1.1	62	68.5	98.5	61	68.5	184	89.6053	60.3996	133.306	43.558	70.3095	145.943	middle
147	260	gma-miR319a	TTGGACTGAAGGGAGCTCCC	20	Chr05	-	39506583	39506789	cgttgaagaccctaaggtaagagagctttcttcagtccactcatgggtgacagtaagattcaatTAGCTGCCGACTCATTCATCCAaatgttgagtgtaagcgaataaatatactcagcagatgagtgaatgatgcgggagacaaattgaatcttaagtttcctgtacTTGGACTGAAGGGAGCTCCCttttccttttgtctcttac	2	gma-MIR319a,vun-MIR319a,	gma-MIR319a	cgttgaagaccctaaggtaagagagctttcttcagtccactcatgggtgacagtaagattcaattagctgccgactcattcatccaaatgttgagtgtaagcgaataaatatactcagcagatgagtgaatgatgcgggagacaaattgaatcttaagtttcctgtacTTGGACTGAAGGGAGCTCCCttttccttttgtctcttac	gma-miR319a	TTGGACTGAAGGGAGCTCCC	3'	Yes	gp1a	......((((...((((.(((.(((((..((((((((((...(..((..((..((((((((((((..((.(((..(((((((..((..(((((((((((..........)))))))))))..))..)))))))..))).))...)))))))))))).))..))..)...))))))))))..))))).)))..))))..)))).....	196	42	-92.7	1.1	1279.58	1769.17	1314.9	2988.68	1519.67	1994.49	1849.31	1559.95	1779.53	2134.12	1559.82	1581.97	high
148	261	gma-MIR319p-p5	GAGTTCCTTGCAGCCCAAAGC	21	Chr06	+	22790089	22790167	gaaatggGAGTTCCTTGCAGCCCAAAGCttcaaggatgaaattcttcctgcggtTTTGGACTGAAGGGAGCTCCTactt	1	gma-MIR319p,	gma-MIR319p	gaaatgggagttccttgcagcccaaagcttcaaggatgaaattcttcctgcggTTTTGGACTGAAGGGAGCTCCtactt	gma-MIR319p-p5	gagttccttgcagcccaaagc	5'	New	gp1a	....((((((((((((.(((.((((((((...((((.(.....).))))..)))))))).))).))))))))))))...	72	48.1	-38.2	1	6	13	18	32	13	35	8.67148	11.4627	24.3604	22.8501	13.3434	27.7609	middle
148	262	gma-miR319p_L-1R+1	TTTGGACTGAAGGGAGCTCCT	21	Chr06	+	22790089	22790167	gaaatggGAGTTCCTTGCAGCCCAAAGCttcaaggatgaaattcttcctgcggtTTTGGACTGAAGGGAGCTCCTactt	1	gma-MIR319p,	gma-MIR319p	gaaatgggagttccttgcagcccaaagcttcaaggatgaaattcttcctgcggTTTTGGACTGAAGGGAGCTCCtactt	gma-miR319p	TTTTGGACTGAAGGGAGCTCC	3'	Diff	gp1a	....((((((((((((.(((.((((((((...((((.(.....).))))..)))))))).))).))))))))))))...	72	48.1	-38.2	1	523.333	475.267	376.7	1028.31	370.761	609.067	756.346	419.064	509.81	734.282	380.555	483.093	middle
149	263	gma-MIR319o-p5_1ss22CT	AGGAGCTTCCTTCAGCCCATGT	22	Chr06	-	11460147	11460341	gagagtgaAGGAGCTTCCTTCAGCCCATGCatggattcaagggattaaagggttgctggagtatctgctgactcattcatacacacacagtacgtagtgctttcaaattgctagtgtaattgtgtgaatgaagcaggtgatattttgcacccctcttttctctgtgctTGGACTGAAGGGGAGCTCCTTCtttct	1	gma-MIR319o,	gma-MIR319o	gagagtgaaggagcttccttcagcccatgcatggattcaagggattaaagggttgctggagtatctgctgactcattcatacacacacagtacgtagtgctttcaaattgctagtgtaattgtgtgaatgaagcaggtgatattttgcacccctcttttctctgtgctTGGACTGAAGGGGAGCTCCTTCtttct	gma-MIR319o-p5	aggagcttccttcagcccatgc	5'	New	gp1a	.(((..(((((((((((((((((.(((.(((..((...(((((......((((.((...((((((..(((..(((((((((((...(((.((.(((((........))))))).)))...)))))))))))..)))..))))))..)))))))))))...))..))).))).))))).))))))))))))..)))	194	45.1	-84.4	1	0	0	0	3	0	0	0	0	0	2.1422	0	0	low
149	264	gma-miR319d	TGGACTGAAGGGGAGCTCCTTC	22	Chr06	-	11460147	11460341	gagagtgaAGGAGCTTCCTTCAGCCCATGCatggattcaagggattaaagggttgctggagtatctgctgactcattcatacacacacagtacgtagtgctttcaaattgctagtgtaattgtgtgaatgaagcaggtgatattttgcacccctcttttctctgtgctTGGACTGAAGGGGAGCTCCTTCtttct	1	gma-MIR319o,	gma-MIR319o	gagagtgaaggagcttccttcagcccatgcatggattcaagggattaaagggttgctggagtatctgctgactcattcatacacacacagtacgtagtgctttcaaattgctagtgtaattgtgtgaatgaagcaggtgatattttgcacccctcttttctctgtgctTGGACTGAAGGGGAGCTCCTTCtttct	gma-miR319d	TGGACTGAAGGGGAGCTCCTTC	3'	Yes	gp1a	.(((..(((((((((((((((((.(((.(((..((...(((((......((((.((...((((((..(((..(((((((((((...(((.((.(((((........))))))).)))...)))))))))))..)))..))))))..)))))))))))...))..))).))).))))).))))))))))))..)))	194	45.1	-84.4	1	62.6667	69.3333	93.3333	157.667	55.3333	195.333	90.5688	61.1344	126.313	112.584	56.795	154.932	middle
150	265	gma-MIR319g-p5	AGGAGTTTCCCTCAGCCCATT	21	Chr02	+	40809293	40809490	gggaaagagagtgaAGGAGTTTCCCTCAGCCCATTcatggatataatgaaagattgggttgctgaattaactgattcattcatacaatagtattcaattagggtaatattgtgtgaatgaagagagtatagtatctatattggaaccccctctttctctgtgctTGGACTGAAGGGAGCTCCTTCtttttctgttccc	2	gma-MIR319g,gma-MIR319q,	gma-MIR319g	gggaaagagagtgaaggagtttccctcagcccattcatggatataatgaaagattgggttgctgaattaactgattcattcatacaatagtattcaattagggtaatattgtgtgaatgaagagagtatagtatctatattggaaccccctctttctctgtgcTTGGACTGAAGGGAGCTCCTTCtttttctgttccc	gma-MIR319g-p5	aggagtttccctcagcccatt	5'	New	gp1a	((((((((((..((((((((((((.((((.(((..((..((......((((((..(((((..............(((((((((((((((.((..(.....)..)).)))))))))))))))...(((((((...)))))))..)))))..))))))))..))..))).)))).))))))))))))..))))).)))))	198	39.4	-82.9	1.1	14	47	5	36	32	10	20.2335	41.4421	6.76679	25.7064	32.8453	7.93169	middle
150	266	gma-miR319g_L-1	TGGACTGAAGGGAGCTCCTTC	21	Chr02	+	40809293	40809490	gggaaagagagtgaAGGAGTTTCCCTCAGCCCATTcatggatataatgaaagattgggttgctgaattaactgattcattcatacaatagtattcaattagggtaatattgtgtgaatgaagagagtatagtatctatattggaaccccctctttctctgtgctTGGACTGAAGGGAGCTCCTTCtttttctgttccc	2	gma-MIR319g,gma-MIR319q,	gma-MIR319q	gagagtgaaggagtttccctcagcccattcatggatataatgaaagattgggttgctgaattaactgattcattcatacaatagtattcaattagggtaatattgtgtgaatgaagagagtatagtatctatattggaaccccctctttctctgtgcTTGGACTGAAGGGAGCTCCTTCttttt	gma-miR319g	TTGGACTGAAGGGAGCTCCTTC	3'	Diff	gp1a	((((((((((..((((((((((((.((((.(((..((..((......((((((..(((((..............(((((((((((((((.((..(.....)..)).)))))))))))))))...(((((((...)))))))..)))))..))))))))..))..))).)))).))))))))))))..))))).)))))	198	39.4	-82.9	1.1	249.583	184.642	173.95	398.561	129.386	295.192	360.71	162.807	235.417	284.599	132.804	234.137	middle
151	267	gma-MIR319b-p5	TAGCTGCCGACTCATTCATCCA	22	Chr08	-	1651108	1651315	taagtcctaagcgacggtaagagagctttcttcagtccacttatgggtgacaataagatttcaatTAGCTGCCGACTCATTCATCCAaatgctgagtgaaagcgaagaaagatactcagcaaatgagtgaatgatgcgggagacaaattgattcttaagtttcctgtacTTGGACTGAAGGGAGCTCCCtttttcttttgaatcttct	4	gma-MIR319b,mtr-MIR319b,ctr-MIR319,ptc-MIR319a,	gma-MIR319b	taagtcctaagcgacggtaagagagctttcttcagtccacttatgggtgacaataagatttcaattagctgccgactcattcatccaaatgctgagtgaaagcgaagaaagatactcagcaaatgagtgaatgatgcgggagacaaattgattcttaagtttcctgtacTTGGACTGAAGGGAGCTCCCtttttcttttgaatcttct	gma-MIR319b-p5	tagctgccgactcattcatcca	5'	New	gp1a	...(((......)))...(((.(((((..((((((((((..((..((..((..(((((..((((((..((.(((..(((((((..((..(((((((((..............)))))))))..))..)))))))..))).))...)))))).))))).))..))..))..))))))))))..))))).))).................	173	40.9	-80.1	0.9	62	68.5	98.5	61	68.5	184	89.6053	60.3996	133.306	43.558	70.3095	145.943	middle
151	268	gma-miR319a	TTGGACTGAAGGGAGCTCCC	20	Chr08	-	1651108	1651315	taagtcctaagcgacggtaagagagctttcttcagtccacttatgggtgacaataagatttcaatTAGCTGCCGACTCATTCATCCAaatgctgagtgaaagcgaagaaagatactcagcaaatgagtgaatgatgcgggagacaaattgattcttaagtttcctgtacTTGGACTGAAGGGAGCTCCCtttttcttttgaatcttct	4	gma-MIR319b,mtr-MIR319b,ctr-MIR319,ptc-MIR319a,	gma-MIR319b	taagtcctaagcgacggtaagagagctttcttcagtccacttatgggtgacaataagatttcaattagctgccgactcattcatccaaatgctgagtgaaagcgaagaaagatactcagcaaatgagtgaatgatgcgggagacaaattgattcttaagtttcctgtacTTGGACTGAAGGGAGCTCCCtttttcttttgaatcttct	gma-miR319a	TTGGACTGAAGGGAGCTCCC	3'	Yes	gp1a	...(((......)))...(((.(((((..((((((((((..((..((..((..(((((..((((((..((.(((..(((((((..((..(((((((((..............)))))))))..))..)))))))..))).))...)))))).))))).))..))..))..))))))))))..))))).))).................	173	40.9	-80.1	0.9	1279.58	1769.17	1314.9	2988.68	1519.67	1994.49	1849.31	1559.95	1779.53	2134.12	1559.82	1581.97	high
152	269	gma-MIR319l-p5	GAGTTCCCTTGCAGCCCAAAAC	22	Chr17	-	9165413	9165514	tgaaaggtgcagaaatagGAGTTCCCTTGCAGCCCAAAACaccctgcatgaactacttcatgttgtTTTGGACTGAAGGGAGCTCCTtcttcttcactttca	1	gma-MIR319l,	gma-MIR319l	tgaaaggtgcagaaataggagttcccttgcagcccaaaacaccctgcatgaactacttcatgttgttTTGGACTGAAGGGAGCTCCTTCttcttcactttca	gma-MIR319l-p5	gagttcccttgcagcccaaaac	5'	New	gp1a	.((((.(((.((((..((((((((((((.(((.((((((((....(((((((....))))))))))))))).)))))))))))))))..)))).))))))).	100	45.1	-51.9	1.1	1.5	0	0	1.5	0	0	2.16787	0	0	1.0711	0	0	low
152	270	gma-miR319g_L+1R-2	TTTGGACTGAAGGGAGCTCCT	21	Chr17	-	9165413	9165514	tgaaaggtgcagaaatagGAGTTCCCTTGCAGCCCAAAACaccctgcatgaactacttcatgttgtTTTGGACTGAAGGGAGCTCCTtcttcttcactttca	1	gma-MIR319l,	gma-MIR319l	tgaaaggtgcagaaataggagttcccttgcagcccaaaacaccctgcatgaactacttcatgttgttTTGGACTGAAGGGAGCTCCTTCttcttcactttca	gma-miR319g	TTGGACTGAAGGGAGCTCCTTC	3'	Diff	gp1a	.((((.(((.((((..((((((((((((.(((.((((((((....(((((((....))))))))))))))).)))))))))))))))..)))).))))))).	100	45.1	-51.9	1.1	523.333	475.267	376.7	1028.31	370.761	609.067	756.346	419.064	509.81	734.282	380.555	483.093	middle
153	271	gma-MIR319n-p5	GAGTTCCCTTGCAGCCCAAAAC	22	Chr13	-	28262485	28262580	tgtgaaagctgcagaaatagGAGTTCCCTTGCAGCCCAAAACaccctgcatgaacttcatgttgtTTTGGACCGAAGGGAGCCCCTtcttcttcac	1	gma-MIR319n,	gma-MIR319n	tgtgaaagctgcagaaataggagttcccttgcagcccaaaacaccctgcatgaacttcatgttgtTTTGGACCGAAGGGAGCCCCTtcttcttcac	gma-MIR319n-p5	gagttcccttgcagcccaaaac	5'	New	gp1a	.((....)).(.((((..(((.((((((((.....((((((((....(((((.....)))))))))))))....)))))))).)))..)))).)..	84	49	-33.8	0.7	1.5	0	0	1.5	0	0	2.16787	0	0	1.0711	0	0	low
153	272	gma-miR319n	TTTGGACCGAAGGGAGCCCCT	21	Chr13	-	28262485	28262580	tgtgaaagctgcagaaatagGAGTTCCCTTGCAGCCCAAAACaccctgcatgaacttcatgttgtTTTGGACCGAAGGGAGCCCCTtcttcttcac	1	gma-MIR319n,	gma-MIR319n	tgtgaaagctgcagaaataggagttcccttgcagcccaaaacaccctgcatgaacttcatgttgtTTTGGACCGAAGGGAGCCCCTtcttcttcac	gma-miR319n	TTTGGACCGAAGGGAGCCCCT	3'	Yes	gp1a	.((....)).(.((((..(((.((((((((.....((((((((....(((((.....)))))))))))))....)))))))).)))..)))).)..	84	49	-33.8	0.7	5	13	118	35	5	146	7.22624	11.4627	159.696	24.9923	5.13208	115.803	middle
154	273	gma-MIR319c-p5	AGGAGCTTCCCTCAGCCCATT	21	Chr14	-	45231920	45232140	ttgggagggaaagagagtgaAGGAGCTTCCCTCAGCCCATTcatggagataacgaaagattgggttgctgaattaactgctagctcacacattcattcatacaatagtattcaattagggtaatattgtgtgaatgaagcgggagtatatagtatctatattggaaccctctttctctgtgcttggactgaagggagctccttctttttctgctccctcca	1	gma-MIR319c,	gma-MIR319c	ttgggagggaaagagagtgaaggagcttccctcagcccattcatggagataacgaaagattgggttgctgaattaactgctagctcacacattcattcatacaatagtattcaattagggtaatattgtgtgaatgaagcgggagtatatagtatctatattgcaaccctctttctctgtgcTTGGACTGAAAGGAGCTCCTtctttttctgctccctcca	gma-MIR319c-p5	aggagcttccctcagcccatt	5'	New	gp1a	...(((((((.(((((..((((((((((((.((((.(((..((..((((......((((..(((((.(..(..((..(((((((((.....(((((((((((((((.((..(.....)..)).)))))))))))))))....))))...)))))..))..)..))))))))))))))..))..))).)))).))))))))))))..)))))..))))))).	217	42.5	-101.4	1.1	0	5	5	0	4	14	0	4.40873	6.76679	0	4.10566	11.1044	middle
155	274	gma-miR390b-5p	AAGCTCAGGAGGGATAGCACC	21	Chr14	+	46392430	46392532	agaatctgtaAAGCTCAGGAGGGATAGCACCgtgatactgatgattatatgttcatagttgtatacgtacttggCGCTATCTATCTTGAGCTTCAtggcttct	1	gma-MIR390b,	gma-MIR390b	agaatctgtaAAGCTCAGGAGGGATAGCACCgtgatactgatgattatatgttcatagttgtatacgTACTTGGCGCTATCTATCTTGAgcttcatggcttct	gma-miR390b-5p	AAGCTCAGGAGGGATAGCACC	5'	Yes	gp1a	((((.(..(.((((((((((..((((((.(((...(((..(..(((((......)))))..)....)))..))).))))))..)))))))))).)..).))))	103	40.8	-38.5	0.9	28	66.4286	123	194	44.5	85.5	40.4669	58.5731	166.463	138.529	45.6755	67.8159	middle
155	275	gma-MIR390b-p3	CGCTATCTATCTTGAGCTTCA	21	Chr14	+	46392430	46392532	agaatctgtaAAGCTCAGGAGGGATAGCACCgtgatactgatgattatatgttcatagttgtatacgtacttggCGCTATCTATCTTGAGCTTCAtggcttct	1	gma-MIR390b,	gma-MIR390b	agaatctgtaAAGCTCAGGAGGGATAGCACCgtgatactgatgattatatgttcatagttgtatacgTACTTGGCGCTATCTATCTTGAgcttcatggcttct	gma-MIR390b-p3	CGCTATCTATCTTGAgcttca	3'	New	gp1a	((((.(..(.((((((((((..((((((.(((...(((..(..(((((......)))))..)....)))..))).))))))..)))))))))).)..).))))	103	40.8	-38.5	0.9	2	0	0	0	0	0	2.89049	0	0	0	0	0	low
156	276	gma-miR390a-5p	AAGCTCAGGAGGGATAGCGCC	21	Chr11	-	15535991	15536093	agaatctgtaAAGCTCAGGAGGGATAGCGCCacaacactcatgattttatatcataatatatTTGGCGCTATCTATCCTGAGTttcacgggttcttcttacgg	1	gma-MIR390f,	gma-MIR390f	agaatctgtaAAGCTCAGGAGGGATAGCGCCacaacactcatgattttatatcataatatatttggcgctatctatcctgagtttcacgggttcttcttacgg	gma-miR390a-5p	AAGCTCAGGAGGGATAGCGCC	5'	Yes	gp1a	(((((((((.((((((((((..((((((((((........(((((.....)))))........))))))))))..)))))))))).)))))))))........	95	40.8	-49.4	1.2	209.2	412.229	285.6	337.8	318.8	424.2	302.346	363.481	386.519	241.212	327.221	336.462	middle
156	277	gma-MIR390f-p3	TTGGCGCTATCTATCCTGAGT	21	Chr11	-	15535991	15536093	agaatctgtaAAGCTCAGGAGGGATAGCGCCacaacactcatgattttatatcataatatatTTGGCGCTATCTATCCTGAGTttcacgggttcttcttacgg	1	gma-MIR390f,	gma-MIR390f	agaatctgtaAAGCTCAGGAGGGATAGCGCCacaacactcatgattttatatcataatatatttggcgctatctatcctgagtttcacgggttcttcttacgg	gma-MIR390f-p3	ttggcgctatctatcctgagt	3'	New	gp1a	(((((((((.((((((((((..((((((((((........(((((.....)))))........))))))))))..)))))))))).)))))))))........	95	40.8	-49.4	1.2	34.5	59.5	28.5	94.5	40	34.5	49.861	52.4639	38.5707	67.4792	41.0566	27.3643	middle
157	278	gma-miR390a-5p	AAGCTCAGGAGGGATAGCGCC	21	Chr03	-	6398854	6398958	agaatctgtaAAGCTCAGGAGGGATAGCGCCatggatgatcttctcttcactcttgatcttctcttgCGCTATCCATCCTGAGTTTCAtggcttctatcttcaca	1	gma-MIR390a,	gma-MIR390a	agaatctgtaAAGCTCAGGAGGGATAGCGCCatggatgatcttctcttcactcttgatcttctcttgCGCTATCCATCCTGAGTTTCatggcttctatcttcaca	gma-miR390a-5p	AAGCTCAGGAGGGATAGCGCC	5'	Yes	gp1a	((((.(..(.((((((((((.(((((((((...(((.((((..............)))).)))...))))))))).)))))))))).)..).)))).........	96	44.8	-44.3	0.9	209.2	412.229	285.6	337.8	318.8	424.2	302.346	363.481	386.519	241.212	327.221	336.462	middle
157	279	gma-miR390a-3p_R+1	CGCTATCCATCCTGAGTTTCA	21	Chr03	-	6398854	6398958	agaatctgtaAAGCTCAGGAGGGATAGCGCCatggatgatcttctcttcactcttgatcttctcttgCGCTATCCATCCTGAGTTTCAtggcttctatcttcaca	1	gma-MIR390a,	gma-MIR390a	agaatctgtaAAGCTCAGGAGGGATAGCGCCatggatgatcttctcttcactcttgatcttctcttgCGCTATCCATCCTGAGTTTCatggcttctatcttcaca	gma-miR390a-3p	CGCTATCCATCCTGAGTTTC	3'	Diff	gp1a	((((.(..(.((((((((((.(((((((((...(((.((((..............)))).)))...))))))))).)))))))))).)..).)))).........	96	44.8	-44.3	0.9	5	21	5.5	26.5	23.5	9	7.22624	18.5167	7.44347	18.9228	24.1208	7.13852	middle
158	280	gma-miR390a-5p	AAGCTCAGGAGGGATAGCGCC	21	Chr18	-	5065776	5065877	atctgtaAAGCTCAGGAGGGATAGCGCCacgacactcatgattttcacatcatagtgtatTTGGCGCTATCTATCCTGAGTttcacgggtttttcttactgt	1	gma-MIR390g,	gma-MIR390g	atctgtaAAGCTCAGGAGGGATAGCGCCacgacactcatgattttcacatcatagtgtatttggcgctatctatcctgagtttcacgggtttttcttactgt	gma-miR390a-5p	AAGCTCAGGAGGGATAGCGCC	5'	Yes	gp1a	((((((.((((((((((..((((((((((..(((((.(((((......))))))))))...))))))))))..)))))))))).))))))............	90	43.1	-51.4	1.2	209.2	412.229	285.6	337.8	318.8	424.2	302.346	363.481	386.519	241.212	327.221	336.462	middle
158	281	gma-MIR390g-p3	TTGGCGCTATCTATCCTGAGT	21	Chr18	-	5065776	5065877	atctgtaAAGCTCAGGAGGGATAGCGCCacgacactcatgattttcacatcatagtgtatTTGGCGCTATCTATCCTGAGTttcacgggtttttcttactgt	1	gma-MIR390g,	gma-MIR390g	atctgtaAAGCTCAGGAGGGATAGCGCCacgacactcatgattttcacatcatagtgtatttggcgctatctatcctgagtttcacgggtttttcttactgt	gma-MIR390g-p3	ttggcgctatctatcctgagt	3'	New	gp1a	((((((.((((((((((..((((((((((..(((((.(((((......))))))))))...))))))))))..)))))))))).))))))............	90	43.1	-51.4	1.2	34.5	59.5	28.5	94.5	40	34.5	49.861	52.4639	38.5707	67.4792	41.0566	27.3643	middle
159	282	gma-miR390a-5p	AAGCTCAGGAGGGATAGCGCC	21	Chr18	+	49001211	49001337	gaagaatttgtaAAGCTCAGGAGGGATAGCGCCatggaaggtctttctactaatttgctctatcatgggtgctttggtttcgatcgatcttctctagcgctacccatcctgagtttcatggtttctt	1	gma-MIR390e,	gma-MIR390e	gaagaatttgtaAAGCTCAGGAGGGATAGCGCCatggaaggtctttctactaatttgctctatcatgggtgctttggtttcgatcgatcttctctagcgctacccatcctgagtttcatggtttctt	gma-miR390a-5p	AAGCTCAGGAGGGATAGCGCC	5'	Yes	gp1a	.(((((...((.(((((((((((((.((((((...((((((((..((.(((((...((((......))))...)))))...))..))))))))...))))))))).)))))))))).))...)))))	126	44.1	-51.8	0.9	209.2	412.229	285.6	337.8	318.8	424.2	302.346	363.481	386.519	241.212	327.221	336.462	middle
160	283	gma-miR390b-5p	AAGCTCAGGAGGGATAGCACC	21	Chr02	+	41878692	41878788	gagaatctgtaAAGCTCAGGAGGGATAGCACCatgatactgatgatgttcatagcagtacaaacttggCGCTATCTATCTTGAGCTTCAtggcttct	1	gma-MIR390d,	gma-MIR390d	gagaatctgtaAAGCTCAGGAGGGATAGCACCatgatactgatgatgttcatagcagtacaaacttggcgctatctatcttgagcttcatggcttct	gma-miR390b-5p	AAGCTCAGGAGGGATAGCACC	5'	Yes	gp1a	.((((.(..(.((((((((((..((((((.(((((.((((((((.....)))..)))))))....))).))))))..)))))))))).)..).))))	96	43.3	-39.9	0.9	28	66.4286	123	194	44.5	85.5	40.4669	58.5731	166.463	138.529	45.6755	67.8159	middle
160	284	gma-MIR390d-p3	CGCTATCTATCTTGAGCTTCA	21	Chr02	+	41878692	41878788	gagaatctgtaAAGCTCAGGAGGGATAGCACCatgatactgatgatgttcatagcagtacaaacttggCGCTATCTATCTTGAGCTTCAtggcttct	1	gma-MIR390d,	gma-MIR390d	gagaatctgtaAAGCTCAGGAGGGATAGCACCatgatactgatgatgttcatagcagtacaaacttggcgctatctatcttgagcttcatggcttct	gma-MIR390d-p3	cgctatctatcttgagcttca	3'	New	gp1a	.((((.(..(.((((((((((..((((((.(((((.((((((((.....)))..)))))))....))).))))))..)))))))))).)..).))))	96	43.3	-39.9	0.9	2	0	0	0	0	0	2.89049	0	0	0	0	0	low
161	285	gma-miR390a-5p	AAGCTCAGGAGGGATAGCGCC	21	Chr01	+	43181389	43181478	tgtaAAGCTCAGGAGGGATAGCGCCatggatgatctcttctccactcttgatcttctcttgCGCTATCCATCCTGAGTTTCAtggcttct	1	gma-MIR390c,	gma-MIR390c	tgtaAAGCTCAGGAGGGATAGCGCCatggatgatctcttctccactcttgatcttctcttgCGCTATCCATCCTGAGTTTCatggcttct	gma-miR390a-5p	AAGCTCAGGAGGGATAGCGCC	5'	Yes	gp1a	....((((((((((.(((((((((...(((.((((..............)))).)))...))))))))).))))))))))..........	76	47.8	-38.6	0.9	209.2	412.229	285.6	337.8	318.8	424.2	302.346	363.481	386.519	241.212	327.221	336.462	middle
161	286	gma-miR390a-3p_R+1	CGCTATCCATCCTGAGTTTCA	21	Chr01	+	43181389	43181478	tgtaAAGCTCAGGAGGGATAGCGCCatggatgatctcttctccactcttgatcttctcttgCGCTATCCATCCTGAGTTTCAtggcttct	1	gma-MIR390c,	gma-MIR390c	tgtaAAGCTCAGGAGGGATAGCGCCatggatgatctcttctccactcttgatcttctcttgCGCTATCCATCCTGAGTTTCatggcttct	gma-miR390a-3p	CGCTATCCATCCTGAGTTTC	3'	Diff	gp1a	....((((((((((.(((((((((...(((.((((..............)))).)))...))))))))).))))))))))..........	76	47.8	-38.6	0.9	5	21	5.5	26.5	23.5	9	7.22624	18.5167	7.44347	18.9228	24.1208	7.13852	middle
162	287	gma-miR393a_R+1	TCCAAAGGGATCGCATTGATCC	22	Chr20	-	26107069	26107187	agaggaggcaTCCAAAGGGATCGCATTGATCCcaaatccaagcttcaatgttcttctctctttctcactcaaaatgttaattttatttgggatcatgctatccctttggatgtctcctt	1	gma-MIR393g,	gma-MIR393g	agaggaggcaTCCAAAGGGATCGCATTGATCccaaatccaagcttcaatgttcttctctctttctcactcaaaatgttaattttaTTTGGGATCATGCTATCCCTTtggatgtctcctt	gma-miR393a	TCCAAAGGGATCGCATTGATC	5'	Diff	gp1a	.((((((((((((((((((((.((((.((((((((((...(((......)))..................(((((....))))))))))))))))))).))))))))))))))))))))	118	40.3	-55.6	1.2	20.9333	25.3667	6.56667	33.9333	44.9	18.6	30.2538	22.367	8.88705	24.2306	46.0861	14.7529	middle
163	288	gma-miR393a_R+1	TCCAAAGGGATCGCATTGATCC	22	Chr10	-	25990586	25990708	ctagaggaggcaTCCAAAGGGATCGCATTGATCCcaaatccaagcttcaatgttcttctatctttctcactcaaaatattaattttatttgggATCATGCTATCCCTTTGGATTtctccttta	1	gma-MIR393d,	gma-MIR393d	ctagaggaggcaTCCAAAGGGATCGCATTGATCccaaatccaagcttcaatgttcttctatctttctcactcaaaatattaattttaTTTGGGATCATGCTATCCCTTtggatttctccttta	gma-miR393a	TCCAAAGGGATCGCATTGATC	5'	Diff	gp1a	.((((((((..((((((((((((.((((.((((((((((...(((......)))..................(((((....))))))))))))))))))).))))))))))))..))))))))	122	37.4	-49.9	1.1	20.9333	25.3667	6.56667	33.9333	44.9	18.6	30.2538	22.367	8.88705	24.2306	46.0861	14.7529	middle
163	289	gma-MIR393d-p3	ATCATGCTATCCCTTTGGATT	21	Chr10	-	25990586	25990708	ctagaggaggcaTCCAAAGGGATCGCATTGATCCcaaatccaagcttcaatgttcttctatctttctcactcaaaatattaattttatttgggATCATGCTATCCCTTTGGATTtctccttta	1	gma-MIR393d,	gma-MIR393d	ctagaggaggcaTCCAAAGGGATCGCATTGATCccaaatccaagcttcaatgttcttctatctttctcactcaaaatattaattttaTTTGGGATCATGCTATCCCTTtggatttctccttta	gma-MIR393d-p3	ATCATGCTATCCCTTtggatt	3'	New	gp1a	.((((((((..((((((((((((.((((.((((((((((...(((......)))..................(((((....))))))))))))))))))).))))))))))))..))))))))	122	37.4	-49.9	1.1	3.4	8.8	1.8	6.7	10.1	2.6	4.91384	7.75936	2.43604	4.78424	10.3668	2.06224	middle
164	290	gma-miR393a_R+1	TCCAAAGGGATCGCATTGATCC	22	Chr11	+	32101395	32101514	ggaggaggcaTCCAAAGGGATCGCATTGATCCcaaatccaagcttcaatattcttctctctttcccactcaaaatattaattttatttgggATCATGCTATCCCTTTGGATTtctccttt	1	gma-MIR393a,	gma-MIR393a	ggaggaggcaTCCAAAGGGATCGCATTGATCccaaatccaagcttcaatattcttctctctttcccactcaaaatattaattttaTTTGGGATCATGCTATCCCTTtggatttctccttt	gma-miR393a	TCCAAAGGGATCGCATTGATC	5'	Diff	gp1a	.((((((..((((((((((((.((((.((((((((((..((.....((((((....................))))))..))..)))))))))))))).))))))))))))..)))))).	118	39.2	-48.3	1	20.9333	25.3667	6.56667	33.9333	44.9	18.6	30.2538	22.367	8.88705	24.2306	46.0861	14.7529	middle
164	291	gma-MIR393a-p3	ATCATGCTATCCCTTTGGATT	21	Chr11	+	32101395	32101514	ggaggaggcaTCCAAAGGGATCGCATTGATCCcaaatccaagcttcaatattcttctctctttcccactcaaaatattaattttatttgggATCATGCTATCCCTTTGGATTtctccttt	1	gma-MIR393a,	gma-MIR393a	ggaggaggcaTCCAAAGGGATCGCATTGATCccaaatccaagcttcaatattcttctctctttcccactcaaaatattaattttaTTTGGGATCATGCTATCCCTTtggatttctccttt	gma-MIR393a-p3	ATCATGCTATCCCTTtggatt	3'	New	gp1a	.((((((..((((((((((((.((((.((((((((((..((.....((((((....................))))))..))..)))))))))))))).))))))))))))..)))))).	118	39.2	-48.3	1	3.4	8.8	1.8	6.7	10.1	2.6	4.91384	7.75936	2.43604	4.78424	10.3668	2.06224	middle
165	292	gma-miR393a_R+1	TCCAAAGGGATCGCATTGATCC	22	Chr18	-	2419300	2419417	ggaggaggcaTCCAAAGGGATCGCATTGATCCcaaatccaagctttaatatttttctctcttctcactcaataatattaatttatttgggATCATGCTATCCCTTTGGATTtctcctt	1	gma-MIR393f,	gma-MIR393f	ggaggaggcaTCCAAAGGGATCGCATTGATCccaaatccaagctttaatatttttctctcttctcactcaataatattaatttaTTTGGGATCATGCTATCCCTTtggatttctcctt	gma-miR393a	TCCAAAGGGATCGCATTGATC	5'	Diff	gp1a	.((((((..((((((((((((.((((.((((((((((.......((((((((....................))))))))...)))))))))))))).))))))))))))..))))))	117	37.3	-50.8	1.2	20.9333	25.3667	6.56667	33.9333	44.9	18.6	30.2538	22.367	8.88705	24.2306	46.0861	14.7529	middle
165	293	gma-MIR393f-p3	ATCATGCTATCCCTTTGGATT	21	Chr18	-	2419300	2419417	ggaggaggcaTCCAAAGGGATCGCATTGATCCcaaatccaagctttaatatttttctctcttctcactcaataatattaatttatttgggATCATGCTATCCCTTTGGATTtctcctt	1	gma-MIR393f,	gma-MIR393f	ggaggaggcaTCCAAAGGGATCGCATTGATCccaaatccaagctttaatatttttctctcttctcactcaataatattaatttaTTTGGGATCATGCTATCCCTTtggatttctcctt	gma-MIR393f-p3	ATCATGCTATCCCTTtggatt	3'	New	gp1a	.((((((..((((((((((((.((((.((((((((((.......((((((((....................))))))))...)))))))))))))).))))))))))))..))))))	117	37.3	-50.8	1.2	3.4	8.8	1.8	6.7	10.1	2.6	4.91384	7.75936	2.43604	4.78424	10.3668	2.06224	middle
166	294	gma-miR393a_R+1	TCCAAAGGGATCGCATTGATCC	22	Chr14	+	5137829	5137969	ggaggaggcaTCCAAAGGGATCGCATTGATCCcaaatttcagatttataaatttgtctttctcttcccttgtcaatatttgggatcatttctcttcccttctcaatatttgggATCATGCTATCCCTTTGGATTcctcctt	1	gma-MIR393e,	gma-MIR393e	ggaggaggcaTCCAAAGGGATCGCATTGATCccaaatttcagatttataaatttgtctttctcttcccttgtcaatatttgggatcatttctcttcccttctcaataTTTGGGATCATGCTATCCCTTtggattcctcctt	gma-miR393a	TCCAAAGGGATCGCATTGATC	5'	Diff	gp1a	.(((((((.((((((((((((.((((.((((((((((..((((((....)))))).........................((((..........))))........)))))))))))))).)))))))))))).)))))))	140	39.7	-59.1	1.1	20.9333	25.3667	6.56667	33.9333	44.9	18.6	30.2538	22.367	8.88705	24.2306	46.0861	14.7529	middle
166	295	gma-MIR393e-p3	ATCATGCTATCCCTTTGGATT	21	Chr14	+	5137829	5137969	ggaggaggcaTCCAAAGGGATCGCATTGATCCcaaatttcagatttataaatttgtctttctcttcccttgtcaatatttgggatcatttctcttcccttctcaatatttgggATCATGCTATCCCTTTGGATTcctcctt	1	gma-MIR393e,	gma-MIR393e	ggaggaggcaTCCAAAGGGATCGCATTGATCccaaatttcagatttataaatttgtctttctcttcccttgtcaatatttgggatcatttctcttcccttctcaataTTTGGGATCATGCTATCCCTTtggattcctcctt	gma-MIR393e-p3	ATCATGCTATCCCTTtggatt	3'	New	gp1a	.(((((((.((((((((((((.((((.((((((((((..((((((....)))))).........................((((..........))))........)))))))))))))).)))))))))))).)))))))	140	39.7	-59.1	1.1	3.4	8.8	1.8	6.7	10.1	2.6	4.91384	7.75936	2.43604	4.78424	10.3668	2.06224	middle
167	296	gma-miR393a_R+1	TCCAAAGGGATCGCATTGATCC	22	Chr02	-	44047954	44048066	ggaggaggcaTCCAAAGGGATCGCATTGATCCcaaatttcagatttataaatttttctctttccctccccttctcaatatttgggATCATGCTATCCCTTTGGATTcctcctt	1	gma-MIR393c,	gma-MIR393c	ggaggaggcaTCCAAAGGGATCGCATTGATCccaaatttcagatttataaatttttctctttccctccccttctcaataTTTGGGATCATGCTATCCCTTtggattcctcctt	gma-miR393a	TCCAAAGGGATCGCATTGATC	5'	Diff	gp1a	.(((((((.((((((((((((.((((.((((((((((...(((............................)))....)))))))))))))).)))))))))))).)))))))	112	41.6	-52.1	1.1	20.9333	25.3667	6.56667	33.9333	44.9	18.6	30.2538	22.367	8.88705	24.2306	46.0861	14.7529	middle
167	297	gma-MIR393c-p3	ATCATGCTATCCCTTTGGATT	21	Chr02	-	44047954	44048066	ggaggaggcaTCCAAAGGGATCGCATTGATCCcaaatttcagatttataaatttttctctttccctccccttctcaatatttgggATCATGCTATCCCTTTGGATTcctcctt	1	gma-MIR393c,	gma-MIR393c	ggaggaggcaTCCAAAGGGATCGCATTGATCccaaatttcagatttataaatttttctctttccctccccttctcaataTTTGGGATCATGCTATCCCTTtggattcctcctt	gma-MIR393c-p3	ATCATGCTATCCCTTtggatt	3'	New	gp1a	.(((((((.((((((((((((.((((.((((((((((...(((............................)))....)))))))))))))).)))))))))))).)))))))	112	41.6	-52.1	1.1	3.4	8.8	1.8	6.7	10.1	2.6	4.91384	7.75936	2.43604	4.78424	10.3668	2.06224	middle
168	298	gma-miR393a_L+1	TTCCAAAGGGATCGCATTGATC	22	Chr10	+	46430313	46430450	gttggtggatagTTCCAAAGGGATCGCATTGATCtaattctttatcttcctgcatgtatttacttgcagctctggttttggacctttttaccggttcactgacttggatcatgcgatcccttaggaattttccatcgc	1	gma-MIR393i,	gma-MIR393i	gttggtggatagtTCCAAAGGGATCGCATTGATCtaattctttatcttcctgcatgtatttacttgcagctctggttttggacctttttaccggttcactgacttggatcatgcgatcccttaggaattttccatcgc	gma-miR393a	TCCAAAGGGATCGCATTGATC	5'	Diff	gp1a	...((((((.((((((.((((((((((((.(((((((.((...(((...(((((.((....)).)))))....)))..((((((........))))))..)).))))))))))))))))))).)))))).))))))..	133	42.8	-61.4	1	40.1	70.7	55.65	83.85	92.4	216.6	57.9544	62.3394	75.3144	59.8744	94.8408	171.8	middle
169	299	gma-miR393a_L+1	TTCCAAAGGGATCGCATTGATC	22	Chr16	+	34388224	34388377	tgtgggtggagagTTCCAAAGGGATCGCATTGATCtaattcttgtagatgcctgaacttgcaatcttgaatcttgcatgcaattcctggatttaggtttgctttaaggggttcagttattggaTCATGCGATCCCTTAGGAACTttccatcaat	1	gma-MIR393j,	gma-MIR393j	tgtgggtggagagtTCCAAAGGGATCGCATTGATCtaattcttgtagatgcctgaacttgcaatcttgaatcttgcatgcaattcctggatttaggtttgctttaaggggttcagttattggatcatgcgatcccttaggaactttccatcaat	gma-miR393a	TCCAAAGGGATCGCATTGATC	5'	Diff	gp1a	....(((((((((((((.((((((((((((.((((((((..(((..((..(((......((((.(((((((((..............))))))))).))))....)))..)))))..)))))))))))))))))))).)))))))))))))...	147	41.6	-70.4	1.1	40.1	70.7	55.65	83.85	92.4	216.6	57.9544	62.3394	75.3144	59.8744	94.8408	171.8	middle
169	300	gma-MIR393j-p3	TCATGCGATCCCTTAGGAACT	21	Chr16	+	34388224	34388377	tgtgggtggagagTTCCAAAGGGATCGCATTGATCtaattcttgtagatgcctgaacttgcaatcttgaatcttgcatgcaattcctggatttaggtttgctttaaggggttcagttattggaTCATGCGATCCCTTAGGAACTttccatcaat	1	gma-MIR393j,	gma-MIR393j	tgtgggtggagagtTCCAAAGGGATCGCATTGATCtaattcttgtagatgcctgaacttgcaatcttgaatcttgcatgcaattcctggatttaggtttgctttaaggggttcagttattggatcatgcgatcccttaggaactttccatcaat	gma-MIR393j-p3	tcatgcgatcccttaggaact	3'	New	gp1a	....(((((((((((((.((((((((((((.((((((((..(((..((..(((......((((.(((((((((..............))))))))).))))....)))..)))))..)))))))))))))))))))).)))))))))))))...	147	41.6	-70.4	1.1	15.5	57.5	19	58.5	55.5	103	22.4013	50.7004	25.7138	41.7729	56.9661	81.6964	middle
170	301	gma-miR393a_L+1	TTCCAAAGGGATCGCATTGATC	22	Chr09	+	34250505	34250651	tgtgggtggagagTTCCAAAGGGATCGCATTGATCtaattcttgtagatgtttacacttgcaagctttgcatgcaattcctggattcagatgtgattcagtggttcacttattggaTCATGCGATCCCTTAGGAACTttccatcaac	1	gma-MIR393h,	gma-MIR393h	tgtgggtggagagtTCCAAAGGGATCGCATTGATCtaattcttgtagatgtttacacttgcaagctttgcatgcaattcctggattcagatgtgattcagtggttcacttattggatcatgcgatcccttaggaactttccatcaac	gma-miR393a	TCCAAAGGGATCGCATTGATC	5'	Diff	gp1a	....(((((((((((((.((((((((((((.((((((((.((((((..((....))..)))))).......((.(((..(((((((.......)))))))..)))))...)))))))))))))))))))).)))))))))))))...	140	42.2	-67.1	1.1	40.1	70.7	55.65	83.85	92.4	216.6	57.9544	62.3394	75.3144	59.8744	94.8408	171.8	middle
170	302	gma-MIR393h-p3	TCATGCGATCCCTTAGGAACT	21	Chr09	+	34250505	34250651	tgtgggtggagagTTCCAAAGGGATCGCATTGATCtaattcttgtagatgtttacacttgcaagctttgcatgcaattcctggattcagatgtgattcagtggttcacttattggaTCATGCGATCCCTTAGGAACTttccatcaac	1	gma-MIR393h,	gma-MIR393h	tgtgggtggagagtTCCAAAGGGATCGCATTGATCtaattcttgtagatgtttacacttgcaagctttgcatgcaattcctggattcagatgtgattcagtggttcacttattggatcatgcgatcccttaggaactttccatcaac	gma-MIR393h-p3	tcatgcgatcccttaggaact	3'	New	gp1a	....(((((((((((((.((((((((((((.((((((((.((((((..((....))..)))))).......((.(((..(((((((.......)))))))..)))))...)))))))))))))))))))).)))))))))))))...	140	42.2	-67.1	1.1	15.5	57.5	19	58.5	55.5	103	22.4013	50.7004	25.7138	41.7729	56.9661	81.6964	middle
171	303	gma-miR393a_L+1	TTCCAAAGGGATCGCATTGATC	22	Chr20	-	39783549	39783690	tgttggtggagagTTCCAAAGGGATCGCATTGATCtaattcttgatcttcctgcatgcatttgcttgcagttctgcttttgagccatattttaccggttcactgacttggatcatgcgatcccttaggaattctccatcgcc	1	gma-MIR393k,	gma-MIR393k	tgttggtggagagtTCCAAAGGGATCGCATTGATCtaattcttgatcttcctgcatgcatttgcttgcagttctgcttttgagccatattttaccggttcactgacttggatcatgcgatcccttaggaattctccatcgcc	gma-miR393a	TCCAAAGGGATCGCATTGATC	5'	Diff	gp1a	....(((((((((((((.((((((((((((.(((((((.((.........(((((.((....)).))))).........((((((..........))))))..)).))))))))))))))))))).)))))))))))))...	135	45.1	-69.7	1.1	40.1	70.7	55.65	83.85	92.4	216.6	57.9544	62.3394	75.3144	59.8744	94.8408	171.8	middle
172	304	gma-miR394a-5p	TTGGCATTCTGTCCACCTCC	20	Chr06	-	1520278	1520357	acagagtttcTTGGCATTCTGTCCACCTCCacttcttggccctatctacgtactcggAGGTGGATATACTGCCAATAGag	1	gma-MIR394g,	gma-MIR394g	acagagtttcTTGGCATTCTGTCCACCTCCacttcttggccctatctacgtactcggaggtggatatactgccaatagag	gma-miR394a-5p	TTGGCATTCTGTCCACCTCC	5'	Yes	gp1a	......(((.((((((...(((((((((((......((..........)).....)))))))))))...)))))).))).	73	48.8	-26.6	0.7	635.643	1437.89	331.429	1288.14	993.6	457.571	918.661	1267.85	448.542	919.819	1019.85	362.931	high
172	305	gma-MIR394g-p3	AGGTGGATATACTGCCAATAG	21	Chr06	-	1520278	1520357	acagagtttcTTGGCATTCTGTCCACCTCCacttcttggccctatctacgtactcggAGGTGGATATACTGCCAATAGag	1	gma-MIR394g,	gma-MIR394g	acagagtttcTTGGCATTCTGTCCACCTCCacttcttggccctatctacgtactcggaggtggatatactgccaatagag	gma-MIR394g-p3	aggtggatatactgccaatag	3'	New	gp1a	......(((.((((((...(((((((((((......((..........)).....)))))))))))...)))))).))).	73	48.8	-26.6	0.7	0	0	0	3	0	0	0	0	0	2.1422	0	0	low
173	306	gma-miR394a-5p	TTGGCATTCTGTCCACCTCC	20	Chr17	+	41517399	41517555	atcatgagggtttagcaaagtgttgctaacagagtttaTTGGCATTCTGTCCACCTCCacttcctactctctctctctctctctctacccatgaatatggaggtgggcatactgtcaactgAGCTCTGTTGGCTACACTTTGtaaagccttcatgat	1	gma-MIR394a,	gma-MIR394a	atcatgagggtttagcaaagtgttgctaacagagtttaTTGGCATTCTGTCCACCTCCacttcctactctctctctctctctctctacccatgaatatggaggtgggcatactgtcaactgAGCTCTGTTGGCTACACTTTgtaaagccttcatgat	gma-miR394a-5p	TTGGCATTCTGTCCACCTCC	5'	Yes	gp1a	(((((((((((((..((((((((.((((((((((((((((((((...((((((((((((.(((.............................)))..))))))))))))...)))))).)))))))))))))).))))))))..)))))))))))))	157	44.6	-78.2	1.1	635.643	1437.89	331.429	1288.14	993.6	457.571	918.661	1267.85	448.542	919.819	1019.85	362.931	high
173	307	gma-miR394a-3p_R+1	AGCTCTGTTGGCTACACTTTG	21	Chr17	+	41517399	41517555	atcatgagggtttagcaaagtgttgctaacagagtttaTTGGCATTCTGTCCACCTCCacttcctactctctctctctctctctctacccatgaatatggaggtgggcatactgtcaactgAGCTCTGTTGGCTACACTTTGtaaagccttcatgat	1	gma-MIR394a,	gma-MIR394a	atcatgagggtttagcaaagtgttgctaacagagtttaTTGGCATTCTGTCCACCTCCacttcctactctctctctctctctctctacccatgaatatggaggtgggcatactgtcaactgAGCTCTGTTGGCTACACTTTgtaaagccttcatgat	gma-miR394a-3p	AGCTCTGTTGGCTACACTTT	3'	Diff	gp1a	(((((((((((((..((((((((.((((((((((((((((((((...((((((((((((.(((.............................)))..))))))))))))...)))))).)))))))))))))).))))))))..)))))))))))))	157	44.6	-78.2	1.1	0	7.5	34	3	6.5	53	0	6.61309	46.0142	2.1422	6.6717	42.0379	middle
174	308	gma-miR394a-5p	TTGGCATTCTGTCCACCTCC	20	Chr04	-	1556919	1557028	cagagtttcTTGGCATTCTGTCCACCTCCacttccactttcagttccatggatctctctctctttttggccctatctacgtactcggAGGTGGACATACTGCCAATAGag	1	gma-MIR394c,	gma-MIR394c	cagagtttcTTGGCATTCTGTCCACCTCCacttccactttcagttccatggatctctctctctttttggccctatctacgtactcggaggtggacatactgccaatagag	gma-miR394a-5p	TTGGCATTCTGTCCACCTCC	5'	Yes	gp1a	.....(((.((((((...(((((((((((............((..(((.(((........)))...)))..))............)))))))))))...)))))).))).	104	48.2	-32.8	0.6	635.643	1437.89	331.429	1288.14	993.6	457.571	918.661	1267.85	448.542	919.819	1019.85	362.931	high
174	309	gma-MIR394c-p3	AGGTGGACATACTGCCAATAG	21	Chr04	-	1556919	1557028	cagagtttcTTGGCATTCTGTCCACCTCCacttccactttcagttccatggatctctctctctttttggccctatctacgtactcggAGGTGGACATACTGCCAATAGag	1	gma-MIR394c,	gma-MIR394c	cagagtttcTTGGCATTCTGTCCACCTCCacttccactttcagttccatggatctctctctctttttggccctatctacgtactcggaggtggacatactgccaatagag	gma-MIR394c-p3	aggtggacatactgccaatag	3'	New	gp1a	.....(((.((((((...(((((((((((............((..(((.(((........)))...)))..))............)))))))))))...)))))).))).	104	48.2	-32.8	0.6	0	0	0	0	3	0	0	0	0	0	3.07925	0	low
175	310	gma-miR394a-5p	TTGGCATTCTGTCCACCTCC	20	Chr15	+	3785393	3785475	catagacattTTGGCATTCTGTCCACCTCCattggtgatgatggccatttggaggtggccagtatgccaaacgggctctgtgt	1	gma-MIR394d,	gma-MIR394d	catagacattTTGGCATTCTGTCCACCTCCattggtgatgatggccatttggaggtggccagtatgccaaacgggctctgtgt	gma-miR394a-5p	TTGGCATTCTGTCCACCTCC	5'	Yes	gp1a	((((((...((((((((.(((.(((((((((.((((.......))))..))))))))).))).)))))))).....)))))).	82	50.6	-41.8	1	635.643	1437.89	331.429	1288.14	993.6	457.571	918.661	1267.85	448.542	919.819	1019.85	362.931	high
176	311	gma-miR394a-5p	TTGGCATTCTGTCCACCTCC	20	Chr05	+	36014286	36014396	catagccattTTGGCATTCTGTCCACCTCCattaatattaaatgggttgttttagaatcacccccaaaatggtggcagttggaggtggccagtaggccaaacgggctctgt	1	gma-MIR394e,	gma-MIR394e	catagccattTTGGCATTCTGTCCACCTCCattaatattaaatgggttgttttagaatcacccccaaaatggtggcagttggaggtggccagtaggccaaacgggctctgt	gma-miR394a-5p	TTGGCATTCTGTCCACCTCC	5'	Yes	gp1a	((.((((..((((((...(((.(((((((((...........(..(....)..)...(((((........)))))....))))))))).)))...))))))..)))).)).	110	46.8	-42.8	0.8	635.643	1437.89	331.429	1288.14	993.6	457.571	918.661	1267.85	448.542	919.819	1019.85	362.931	high
177	312	gma-miR394a-5p	TTGGCATTCTGTCCACCTCC	20	Chr08	+	9872151	9872234	cgtagccattTTGGCATTCTGTCCACCTCCactaatattaaatggtgacagttggaggtggccagtaggccaaacgggctctgt	1	gma-MIR394f,	gma-MIR394f	cgtagccattTTGGCATTCTGTCCACCTCCactaatattaaatggtgacagttggaggtggccagtaggccaaacgggctctgt	gma-miR394a-5p	TTGGCATTCTGTCCACCTCC	5'	Yes	gp1a	...((((..((((((...(((.(((((((((...........((....))..))))))))).)))...))))))..))))....	77	50	-37.9	0.9	635.643	1437.89	331.429	1288.14	993.6	457.571	918.661	1267.85	448.542	919.819	1019.85	362.931	high
178	313	gma-miR394a-5p	TTGGCATTCTGTCCACCTCC	20	Chr14	+	48784355	48784458	taacagagtttaTTGGCATTCTGTCCACCTCCacttcctactctctctctgagccacatgttcgtgaagttggAGGTGGGCATACTGTCAACTGagttctgttg	1	gma-MIR394b,	gma-MIR394b	taacagagtttaTTGGCATTCTGTCCACCTCCacttcctactctctctctgagccacatgttcgtgaagttggAGGTGGGCATACTGTCAACTgagttctgttg	gma-miR394a-5p	TTGGCATTCTGTCCACCTCC	5'	Yes	gp1a	(((((((..(((((((((...((((((((((((((((...(((.......)))..((......)))))).))))))))))))...)))))).)))..)))))))	104	47.1	-42.3	0.9	635.643	1437.89	331.429	1288.14	993.6	457.571	918.661	1267.85	448.542	919.819	1019.85	362.931	high
178	314	gma-miR394b-3p_R+1	AGGTGGGCATACTGTCAACTG	21	Chr14	+	48784355	48784458	taacagagtttaTTGGCATTCTGTCCACCTCCacttcctactctctctctgagccacatgttcgtgaagttggAGGTGGGCATACTGTCAACTGagttctgttg	1	gma-MIR394b,	gma-MIR394b	taacagagtttaTTGGCATTCTGTCCACCTCCacttcctactctctctctgagccacatgttcgtgaagttggAGGTGGGCATACTGTCAACTgagttctgttg	gma-miR394b-3p	AGGTGGGCATACTGTCAACT	3'	Diff	gp1a	(((((((..(((((((((...((((((((((((((((...(((.......)))..((......)))))).))))))))))))...)))))).)))..)))))))	104	47.1	-42.3	0.9	0	3.5	7	0	1.5	5	0	3.08611	9.47351	0	1.53962	3.96584	low
179	315	gma-miR395a_L-1R+1	TGAAGTGTTTGGGGGAACTCC	21	Chr08	+	41476050	41476136	cctagagttccccttaatgcttcattgaggattctgtttaggtccaatttaactagtccctacTGAAGTGTTTGGGGGAACTCCggg	1	gma-MIR395c,	gma-MIR395c	cctagagttccccttaatgcttcattgaggattctgtttaggtccaatttaactagtccctaCTGAAGTGTTTGGGGGAACTCcggg	gma-miR395a	CTGAAGTGTTTGGGGGAACTC	3'	Diff	gp1a	((..(((((((((..((..(((((.(..(((((..(((.((......)).))).)))))..).)))))..))..)))))))))..))	87	46	-37.2	0.9	12.0952	44.25	34.5476	41.119	23.6071	83.2024	17.4806	39.0173	46.7553	29.3617	24.2307	65.9935	middle
180	316	gma-MIR395i-p5	AGTTCCTCTGAACGCTTCATG	21	Chr01	-	4819957	4820072	ctgttggctgtctcctgcAGTTCCTCTGAACGCTTCATGtgaggggctagcaagtgtatacgttataatttagccttcttcaaTGAAGTGTTTGGGGGAACTcttgggctcaacca	1	gma-MIR395i,	gma-MIR395i	ctgttggctgtctcctgcagttcctctgaacgcttcatgtgaggggctagcaagtgtatacgttataatttagccttcttcaATGAAGTGTTTGGGGGAACTCttgggctcaacca	gma-MIR395i-p5	agttcctctgaacgcttcatg	5'	New	gp1a	....(((.((..(((...((((((((..((((((((((.(((((((((((....((((.....))))..))))))..)))))))))))))))..))))))))...)))..)).)))	112	47.4	-49.8	0.9	0	1	0.6	0	0	0.6	0	0.881746	0.812015	0	0	0.475901	low
180	317	gma-miR395i_L-1R-1	TGAAGTGTTTGGGGGAACT	19	Chr01	-	4819957	4820072	ctgttggctgtctcctgcAGTTCCTCTGAACGCTTCATGtgaggggctagcaagtgtatacgttataatttagccttcttcaaTGAAGTGTTTGGGGGAACTcttgggctcaacca	1	gma-MIR395i,	gma-MIR395i	ctgttggctgtctcctgcagttcctctgaacgcttcatgtgaggggctagcaagtgtatacgttataatttagccttcttcaATGAAGTGTTTGGGGGAACTCttgggctcaacca	gma-miR395i	ATGAAGTGTTTGGGGGAACTC	3'	Diff	gp1a	....(((.((..(((...((((((((..((((((((((.(((((((((((....((((.....))))..))))))..)))))))))))))))..))))))))...)))..)).)))	112	47.4	-49.8	0.9	2.75	5.91667	3.33333	5.66667	4.16667	9.66667	3.97443	5.217	4.51119	4.04637	4.27673	7.6673	low
181	318	gma-MIR395h-p5	AGTTCCTCTGAACGCTTCATG	21	Chr01	-	4814429	4814541	ctgttggctgtctcctggAGTTCCTCTGAACGCTTCATGtgaggggctagctattataaacgttataagccttctttcaatgaagtgtttgggagaactcttgggctcaacca	1	gma-MIR395h,	gma-MIR395h	ctgttggctgtctcctggagttcctctgaacgcttcatgtgaggggctagctattataaacgttataagccttctttcaATGAAGTGTTTGGGAGAACTCttgggctcaacca	gma-MIR395h-p5	agttcctctgaacgcttcatg	5'	New	gp1a	....(((.((..(((..((((((..(..((((((((((..(((((((((((..........)))...)))).))))...))))))))))..)..))))))..)))..)).)))	109	46	-45.1	0.9	0	1	0.6	0	0	0.6	0	0.881746	0.812015	0	0	0.475901	low
182	319	gma-MIR395m-p5	AGTTCCTCTGAACGCTTCATG	21	Chr02	+	1774462	1774561	ctttctgttggttgtctcttggAGTTCCTCTGAACGCTTCATGtgattggctagttataggcctttgaTGAAGTGTTTGGGGGAACTcttaggttcaact	1	gma-MIR395m,	gma-MIR395m	ctttctgttggttgtctcttggagttcctctgaacgcttcatgtgattggctagttataggcctttgATGAAGTGTTTGGGGGAACTCttaggttcaact	gma-MIR395m-p5	agttcctctgaacgcttcatg	5'	New	gp1a	.........(((((..(((..(((((((((..((((((((((......((((.......))))....))))))))))..)))))))))..)))..)))))	91	44	-45.4	1	0	1	0.6	0	0	0.6	0	0.881746	0.812015	0	0	0.475901	low
182	320	gma-miR395i_L-1R-1	TGAAGTGTTTGGGGGAACT	19	Chr02	+	1774462	1774561	ctttctgttggttgtctcttggAGTTCCTCTGAACGCTTCATGtgattggctagttataggcctttgaTGAAGTGTTTGGGGGAACTcttaggttcaact	1	gma-MIR395m,	gma-MIR395m	ctttctgttggttgtctcttggagttcctctgaacgcttcatgtgattggctagttataggcctttgATGAAGTGTTTGGGGGAACTCttaggttcaact	gma-miR395i	ATGAAGTGTTTGGGGGAACTC	3'	Diff	gp1a	.........(((((..(((..(((((((((..((((((((((......((((.......))))....))))))))))..)))))))))..)))..)))))	91	44	-45.4	1	2.75	5.91667	3.33333	5.66667	4.16667	9.66667	3.97443	5.217	4.51119	4.04637	4.27673	7.6673	low
183	321	gma-MIR395e-p5	AGTTCCTCTGAGCACTTCACG	21	Chr08	-	41425476	41425592	gctgtctcttggAGTTCCTCTGAGCACTTCACGaatgacctagttctatttggtattaccctttagatagaatagtcttatataagTGAAGTGTTTGGGGGAACTTTtgggtacaac	1	gma-MIR395e,	gma-MIR395e	gctgtctcttggagttcctctgagcacttcacgaatgacctagttctatttggtattaccctttagatagaatagtcttatataagTGAAGTGTTTGGGGGAACTTTtgggtacaac	gma-MIR395e-p5	agttcctctgagcacttcacg	5'	New	gp1a	..(((..((..(((((((((..((((((((((....(((...(((((((((((.....))....))))))))).)))........))))))))))..)))))))))..))..)))..	113	40.2	-47.2	1	0	1.66667	0	0	0	0	0	1.46958	0	0	0	0	low
183	322	gma-miR395d	TGAAGTGTTTGGGGGAACTTT	21	Chr08	-	41425476	41425592	gctgtctcttggAGTTCCTCTGAGCACTTCACGaatgacctagttctatttggtattaccctttagatagaatagtcttatataagTGAAGTGTTTGGGGGAACTTTtgggtacaac	1	gma-MIR395e,	gma-MIR395e	gctgtctcttggagttcctctgagcacttcacgaatgacctagttctatttggtattaccctttagatagaatagtcttatataagTGAAGTGTTTGGGGGAACTTTtgggtacaac	gma-miR395d	TGAAGTGTTTGGGGGAACTTT	3'	Yes	gp1a	..(((..((..(((((((((..((((((((((....(((...(((((((((((.....))....))))))))).)))........))))))))))..)))))))))..))..)))..	113	40.2	-47.2	1	61.6786	131.917	126.798	270.952	121.774	678.452	89.1408	116.317	171.603	193.478	124.991	538.127	middle
184	323	gma-MIR395f-p5	AGTTCCTCTGAGCACTTCACG	21	Chr08	-	41439987	41440108	gctgtctcttggAGTTCCTCTGAGCACTTCACGcgtggggctagttctattcaatattaccatttagatagaatagtcctcatcactgaaaTGAAGTGTTTGGGGGAACTTTtgggtacaac	1	gma-MIR395f,	gma-MIR395f	gctgtctcttggagttcctctgagcacttcacgcgtggggctagttctattcaatattaccatttagatagaatagtcctcatcactgaaaTGAAGTGTTTGGGGGAACTTTtgggtacaac	gma-MIR395f-p5	agttcctctgagcacttcacg	5'	New	gp1a	..(((..((..(((((((((..(((((((((..((((((((((.((((((..((.........))..))))))))))))....))).)...)))))))))..)))))))))..))..)))..	118	43.4	-48.9	0.9	0	1.66667	0	0	0	0	0	1.46958	0	0	0	0	low
184	324	gma-miR395d	TGAAGTGTTTGGGGGAACTTT	21	Chr08	-	41439987	41440108	gctgtctcttggAGTTCCTCTGAGCACTTCACGcgtggggctagttctattcaatattaccatttagatagaatagtcctcatcactgaaaTGAAGTGTTTGGGGGAACTTTtgggtacaac	1	gma-MIR395f,	gma-MIR395f	gctgtctcttggagttcctctgagcacttcacgcgtggggctagttctattcaatattaccatttagatagaatagtcctcatcactgaaaTGAAGTGTTTGGGGGAACTTTtgggtacaac	gma-miR395d	TGAAGTGTTTGGGGGAACTTT	3'	Yes	gp1a	..(((..((..(((((((((..(((((((((..((((((((((.((((((..((.........))..))))))))))))....))).)...)))))))))..)))))))))..))..)))..	118	43.4	-48.9	0.9	61.6786	131.917	126.798	270.952	121.774	678.452	89.1408	116.317	171.603	193.478	124.991	538.127	middle
185	325	gma-MIR395d-p5	AGTTCCTCTGAGCACTTCACG	21	Chr08	-	41416423	41416543	gctgtctcttggAGTTCCTCTGAGCACTTCACGtacgtgtgtggctagttctattctgtattacccttagatagaatagtcttaattaagTGAAGTGTTTGGGGGAACTTTcgggaacaac	1	gma-MIR395d,	gma-MIR395d	gctgtctcttggagttcctctgagcacttcacgtacgtgtgtggctagttctattctgtattacccttagatagaatagtcttaattaagTGAAGTGTTTGGGGGAACTTTcgggaacaac	gma-MIR395d-p5	agttcctctgagcacttcacg	5'	New	gp1a	..(((..((..(((((((((..((((((((((..........(((((.((((((.(((.........))))))))))))))........))))))))))..)))))))))..))..)))..	117	43	-50	1	0	1.66667	0	0	0	0	0	1.46958	0	0	0	0	low
185	326	gma-miR395d	TGAAGTGTTTGGGGGAACTTT	21	Chr08	-	41416423	41416543	gctgtctcttggAGTTCCTCTGAGCACTTCACGtacgtgtgtggctagttctattctgtattacccttagatagaatagtcttaattaagTGAAGTGTTTGGGGGAACTTTcgggaacaac	1	gma-MIR395d,	gma-MIR395d	gctgtctcttggagttcctctgagcacttcacgtacgtgtgtggctagttctattctgtattacccttagatagaatagtcttaattaagTGAAGTGTTTGGGGGAACTTTcgggaacaac	gma-miR395d	TGAAGTGTTTGGGGGAACTTT	3'	Yes	gp1a	..(((..((..(((((((((..((((((((((..........(((((.((((((.(((.........))))))))))))))........))))))))))..)))))))))..))..)))..	117	43	-50	1	61.6786	131.917	126.798	270.952	121.774	678.452	89.1408	116.317	171.603	193.478	124.991	538.127	middle
186	327	gma-MIR395g-p5	AGTTCCTCTGAACACTTCACA	21	Chr08	-	41446362	41446489	ggttgtctcttggAGTTCCTCTGAACACTTCACAcgtgggactagagtagtggtattgtatcctttagatcatagaatagtcctcatcatcaccaagTGAAGTGTTTGGGGGAACTTTtaggtacaac	1	gma-MIR395g,	gma-MIR395g	ggttgtctcttggagttcctctgaacacttcacacgtgggactagagtagtggtattgtatcctttagatcatagaatagtcctcatcatcaccaagTGAAGTGTTTGGGGGAACTTTtaggtacaac	gma-MIR395g-p5	agttcctctgaacacttcaca	5'	New	gp1a	.(((((..((..(((((((((..((((((((((..(((((((((.....(((((.(((.......))))))))....)))))).......)))...))))))))))..)))))))))..))..)))))	127	43	-51.1	0.9	206	320	45	791	461	130	297.721	282.159	60.9011	564.826	473.178	103.112	middle
186	328	gma-miR395d	TGAAGTGTTTGGGGGAACTTT	21	Chr08	-	41446362	41446489	ggttgtctcttggAGTTCCTCTGAACACTTCACAcgtgggactagagtagtggtattgtatcctttagatcatagaatagtcctcatcatcaccaagTGAAGTGTTTGGGGGAACTTTtaggtacaac	1	gma-MIR395g,	gma-MIR395g	ggttgtctcttggagttcctctgaacacttcacacgtgggactagagtagtggtattgtatcctttagatcatagaatagtcctcatcatcaccaagTGAAGTGTTTGGGGGAACTTTtaggtacaac	gma-miR395d	TGAAGTGTTTGGGGGAACTTT	3'	Yes	gp1a	.(((((..((..(((((((((..((((((((((..(((((((((.....(((((.(((.......))))))))....)))))).......)))...))))))))))..)))))))))..))..)))))	127	43	-51.1	0.9	61.6786	131.917	126.798	270.952	121.774	678.452	89.1408	116.317	171.603	193.478	124.991	538.127	middle
187	329	gma-miR395a_L-1R+1	TGAAGTGTTTGGGGGAACTCC	21	Chr01	+	4840520	4840629	tcaggttttccctagagttcccctgaacgcttcattaaagggctttattatcatatagtcccaagttagtccatacTGAAGTGTTTGGGGGAACTCCcggtgatacttga	1	gma-MIR395a,	gma-MIR395a	tcaggttttccctagagttcccctgaacgcttcattaaagggctttattatcatatagtcccaagttagtccataCTGAAGTGTTTGGGGGAACTCccggtgatacttga	gma-miR395a	CTGAAGTGTTTGGGGGAACTC	3'	Diff	gp1a	((((((.(..((..(((((((((..((((((((......(((((.(((....))).)))))..(((........)))))))))))..)))))))))..))..).))))))	110	43.6	-48.4	1	12.0952	44.25	34.5476	41.119	23.6071	83.2024	17.4806	39.0173	46.7553	29.3617	24.2307	65.9935	middle
188	330	gma-MIR395b-p5_1ss1GA	ATTTCCCTGAACACTTCATT	20	Chr02	-	1747330	1747424	tccctagaGTTTCCCTGAACACTTCATTaaagggctttattgaaatataatccaaagttagtctatacTGAAGTGTTTGGGGGAACTCCtggtga	1	gma-MIR395b,	gma-MIR395b	tccctagagtttccctgaacacttcattaaagggctttattgaaatataatccaaagttagtctataCTGAAGTGTTTGGGGGAACTCctggtga	gma-MIR395b-p5	gtttccctgaacacttcatt	5'	New	gp1a	((((..(((((((((..(((((((((.((..(((((...(((..........)))....))))).)).)))))))))..)))))))))..)).))	95	38.9	-38.3	1	3	3	0	6	0	0	4.33574	2.64524	0	4.2844	0	0	low
188	331	gma-miR395a_L-1R+1	TGAAGTGTTTGGGGGAACTCC	21	Chr02	-	1747330	1747424	tccctagaGTTTCCCTGAACACTTCATTaaagggctttattgaaatataatccaaagttagtctatacTGAAGTGTTTGGGGGAACTCCtggtga	1	gma-MIR395b,	gma-MIR395b	tccctagagtttccctgaacacttcattaaagggctttattgaaatataatccaaagttagtctataCTGAAGTGTTTGGGGGAACTCctggtga	gma-miR395a	CTGAAGTGTTTGGGGGAACTC	3'	Diff	gp1a	((((..(((((((((..(((((((((.((..(((((...(((..........)))....))))).)).)))))))))..)))))))))..)).))	95	38.9	-38.3	1	12.0952	44.25	34.5476	41.119	23.6071	83.2024	17.4806	39.0173	46.7553	29.3617	24.2307	65.9935	middle
189	332	gma-MIR395j-p5	AGTTCCTCTGAACGCTTCATG	21	Chr01	-	4832871	4832996	tctgttggctgtcccttggAGTTCCTCTGAACGCTTCATGttagtgaggggggtagccaatgtaaactggtacccattataagccttattcaaTGAAGTGTTTGGGGGAACTcttgggttcaaact	1	gma-MIR395j,	gma-MIR395j	tctgttggctgtcccttggagttcctctgaacgcttcatgttagtgaggggggtagccaatgtaaactggtacccattataagccttattcaATGAAGTGTTTGGGGGAACTCttgggttcaaact	gma-MIR395j-p5	agttcctctgaacgcttcatg	5'	New	gp1a	...(((......(((..((((((((((..((((((((((...(((((((.(((((.(((........))))))))........)))))))..))))))))))..)))))))))).)))....))).	122	46	-55.1	1	0	1	0.6	0	0	0.6	0	0.881746	0.812015	0	0	0.475901	low
189	333	gma-miR395i_L-1R-1	TGAAGTGTTTGGGGGAACT	19	Chr01	-	4832871	4832996	tctgttggctgtcccttggAGTTCCTCTGAACGCTTCATGttagtgaggggggtagccaatgtaaactggtacccattataagccttattcaaTGAAGTGTTTGGGGGAACTcttgggttcaaact	1	gma-MIR395j,	gma-MIR395j	tctgttggctgtcccttggagttcctctgaacgcttcatgttagtgaggggggtagccaatgtaaactggtacccattataagccttattcaATGAAGTGTTTGGGGGAACTCttgggttcaaact	gma-miR395i	ATGAAGTGTTTGGGGGAACTC	3'	Diff	gp1a	...(((......(((..((((((((((..((((((((((...(((((((.(((((.(((........))))))))........)))))))..))))))))))..)))))))))).)))....))).	122	46	-55.1	1	2.75	5.91667	3.33333	5.66667	4.16667	9.66667	3.97443	5.217	4.51119	4.04637	4.27673	7.6673	low
190	334	gma-MIR395k-p5_1ss13CT	AGTTCCTCTGAATGCTTCATA	21	Chr01	-	4835314	4835439	ttgttggctgactcttggAGTTCCTCTGAACGCTTCATAtgagaggctacctagtaaaaaaatctttcattagtaaagatagtccttcttcaaTGAAGTGTTTGGGGGAACTCCgggattcaacta	1	gma-MIR395k,	gma-MIR395k	ttgttggctgactcttggagttcctctgaacgcttcatatgagaggctacctagtaaaaaaatctttcattagtaaagatagtccttcttcaATGAAGTGTTTGGGGGAACTCcgggattcaacta	gma-MIR395k-p5	agttcctctgaacgcttcata	5'	New	gp1a	....(((.(((.((..((((((((((..((((((((((.((((((((((.(((((.(((.....))).)))))......))).))))..)))))))))))))..))))))))))..)).))).)))	122	40.5	-51.3	1	4	8	3	7	4	4	5.78099	7.05397	4.06007	4.99846	4.10566	3.17268	low
190	335	gma-miR395i_L-1R+1	TGAAGTGTTTGGGGGAACTCC	21	Chr01	-	4835314	4835439	ttgttggctgactcttggAGTTCCTCTGAACGCTTCATAtgagaggctacctagtaaaaaaatctttcattagtaaagatagtccttcttcaaTGAAGTGTTTGGGGGAACTCCgggattcaacta	1	gma-MIR395k,	gma-MIR395k	ttgttggctgactcttggagttcctctgaacgcttcatatgagaggctacctagtaaaaaaatctttcattagtaaagatagtccttcttcaATGAAGTGTTTGGGGGAACTCcgggattcaacta	gma-miR395i	ATGAAGTGTTTGGGGGAACTC	3'	Diff	gp1a	....(((.(((.((..((((((((((..((((((((((.((((((((((.(((((.(((.....))).)))))......))).))))..)))))))))))))..))))))))))..)).))).)))	122	40.5	-51.3	1	12.0952	44.25	34.5476	41.119	23.6071	83.2024	17.4806	39.0173	46.7553	29.3617	24.2307	65.9935	middle
191	336	gma-MIR395l-p5	AGTTCCTCTGAACGCTTCATG	21	Chr02	+	1760207	1760340	ttttctgttggctgtcctttggAGTTCCTCTGAACGCTTCATGttagtgaggggggtagccagtgtaaactggactggtacccattattataagccttctTATGAAGTGTTTGGGGGAACTcttgggttcaact	1	gma-MIR395l,	gma-MIR395l	ttttctgttggctgtcctttggagttcctctgaacgcttcatgttagtgaggggggtagccagtgtaaactggactggtacccattattataagccttcttATGAAGTGTTTGGGGGAACTCttgggttcaact	gma-MIR395l-p5	agttcctctgaacgcttcatg	5'	New	gp1a	......(((((....(((..((((((((((..(((((((((((.....((((((((((.(((((.........))))))))))...........))))).)))))))))))..)))))))))).))).))))).	127	45.5	-56.9	0.9	0	1	0.6	0	0	0.6	0	0.881746	0.812015	0	0	0.475901	low
191	337	gma-miR395i_L+1R-1_2ss2AC21TC	TCTGAAGTGTTTGGGGGAACC	21	Chr02	+	1760207	1760340	ttttctgttggctgtcctttggAGTTCCTCTGAACGCTTCATGttagtgaggggggtagccagtgtaaactggactggtacccattattataagccttctTATGAAGTGTTTGGGGGAACTcttgggttcaact	1	gma-MIR395l,	gma-MIR395l	ttttctgttggctgtcctttggagttcctctgaacgcttcatgttagtgaggggggtagccagtgtaaactggactggtacccattattataagccttcttATGAAGTGTTTGGGGGAACTCttgggttcaact	gma-miR395i	ATGAAGTGTTTGGGGGAACTC	3'	Diff	gp1a	......(((((....(((..((((((((((..(((((((((((.....((((((((((.(((((.........))))))))))...........))))).)))))))))))..)))))))))).))).))))).	127	45.5	-56.9	0.9	4.5	12.6667	10.3333	16.4167	9.91667	49.9167	6.50361	11.1688	13.9847	11.7226	10.1786	39.5923	middle
192	338	gma-miR396b-5p	TTCCACAGCTTTCTTGAACTT	21	Chr17	-	8782224	8782392	atgctgtgtgtgtgagatctgagctcaattttcctctcaagtcctggtcatgcttTTCCACAGCTTTCTTGAACTTcttatgcatcttatatctctccacttccagcattttaagccctagaagCTCAAGAAAGCTGTGGGAGAatatggcaattcaggcttttaattg	3	gma-MIR396g,gma-MIR396k,gma-MIR396d,	gma-MIR396d	ggtcatgcttTTCCACAGCTTTCTTGAACTTcttatgcatcttatatctctccacttccagcattttaagccctagaaGCTCAAGAAAGCTGTGGGAGAatatggcaa	gma-miR396b-5p	TTCCACAGCTTTCTTGAACTT	5'	Yes	gp1a	............((((.......))))...........(((.(((((((((..(((((((((((((((((((.(((((...((...............................))...))))).)))))))))))))))))))..)))))....))))))).......	124	41.4	-50.265	0.7	3804.88	7828.1	272.625	8146.12	6085.5	548.75	5498.98	6902.39	368.959	5816.87	6246.25	435.251	high
192	339	gma-miR396b-3p_L-1	CTCAAGAAAGCTGTGGGAGA	20	Chr17	-	8782224	8782392	atgctgtgtgtgtgagatctgagctcaattttcctctcaagtcctggtcatgcttTTCCACAGCTTTCTTGAACTTcttatgcatcttatatctctccacttccagcattttaagccctagaagCTCAAGAAAGCTGTGGGAGAatatggcaattcaggcttttaattg	3	gma-MIR396g,gma-MIR396k,gma-MIR396d,	gma-MIR396d	ggtcatgcttTTCCACAGCTTTCTTGAACTTcttatgcatcttatatctctccacttccagcattttaagccctagaaGCTCAAGAAAGCTGTGGGAGAatatggcaa	gma-miR396b-3p	GCTCAAGAAAGCTGTGGGAGA	3'	Diff	gp1a	............((((.......))))...........(((.(((((((((..(((((((((((((((((((.(((((...((...............................))...))))).)))))))))))))))))))..)))))....))))))).......	124	41.4	-50.265	0.7	17	30.5	315.5	24.5	19.5	596.5	24.5692	26.8932	426.985	17.4946	20.0151	473.125	middle
193	340	gma-miR396b-5p	TTCCACAGCTTTCTTGAACTT	21	Chr13	+	45239131	45239247	caacaagtcctgttatgcttTTCCACAGCTTTCTTGAACTTcttatgcctagtgcaattattgatgtggcatagaagtttaagaaaaatgtggaaaaacatgtcaaatctaggactt	1	gma-MIR396c,	gma-MIR396c	caacaagtcctgttatgcttTTCCACAGCTTTCTTGAACTTcttatgcctagtgcaattattgatgtggcatagaagtttaagaaaaatgtggaaaaacatgtcaaatctaggactt	gma-miR396b-5p	TTCCACAGCTTTCTTGAACTT	5'	Yes	gp1a	....((((((((.((((.(((((((((..((((((((((((((.(((((.....(((...)))....)))))))))))))))))))..))))))))).)))).......))))))))	113	35	-46.8	1.1	3804.88	7828.1	272.625	8146.12	6085.5	548.75	5498.98	6902.39	368.959	5816.87	6246.25	435.251	high
194	341	gma-miR396b-5p	TTCCACAGCTTTCTTGAACTT	21	Chr13	+	27517027	27517152	ctcaagtcctggtcatgcttTTCCACAGCTTTCTTGAACTTcttatgcatcttatatctctccacctccaggattttaagccctagaagCTCAAGAAAGCTGTGGGAGAatatggcaattcaggct	1	gma-MIR396b,	gma-MIR396b	ctcaagtcctggtcatgcttTTCCACAGCTTTCTTGAACTTcttatgcatcttatatctctccacctccaggattttaagccctagaaGCTCAAGAAAGCTGTGGGAGAatatggcaattcaggct	gma-miR396b-5p	TTCCACAGCTTTCTTGAACTT	5'	Yes	gp1a	....((.(((((((((..(((((((((((((((((((.(((((...((.......(((.((........))))).....))...))))).)))))))))))))))))))..)))))....))))))	122	43.7	-48.9	0.9	3804.88	7828.1	272.625	8146.12	6085.5	548.75	5498.98	6902.39	368.959	5816.87	6246.25	435.251	high
194	342	gma-miR396b-3p_L-1	CTCAAGAAAGCTGTGGGAGA	20	Chr13	+	27517027	27517152	ctcaagtcctggtcatgcttTTCCACAGCTTTCTTGAACTTcttatgcatcttatatctctccacctccaggattttaagccctagaagCTCAAGAAAGCTGTGGGAGAatatggcaattcaggct	1	gma-MIR396b,	gma-MIR396b	ctcaagtcctggtcatgcttTTCCACAGCTTTCTTGAACTTcttatgcatcttatatctctccacctccaggattttaagccctagaaGCTCAAGAAAGCTGTGGGAGAatatggcaattcaggct	gma-miR396b-3p	GCTCAAGAAAGCTGTGGGAGA	3'	Diff	gp1a	....((.(((((((((..(((((((((((((((((((.(((((...((.......(((.((........))))).....))...))))).)))))))))))))))))))..)))))....))))))	122	43.7	-48.9	0.9	17	30.5	315.5	24.5	19.5	596.5	24.5692	26.8932	426.985	17.4946	20.0151	473.125	middle
195	343	gma-miR396a-5p	TTCCACAGCTTTCTTGAACTG	21	Chr14	+	13772743	13772890	gaatggtctttttcgtgatcTTCCACAGCTTTCTTGAACTGtgttgtgtgaggtttctccaagtgaaggtttaagatcccttatgcaacataaattctttgagcacaATTCAAGATAGCTGTGGAAAAtcactgagatgatctcgttc	1	gma-MIR396h,	gma-MIR396h	gaatggtctttttcgtgatcTTCCACAGCTTTCTTGAACTGtgttgtgtgaggtttctccaagtgaaggtttaagatcccttatgcaacataaattctttgagcacaATTCAAGATAGCTGTGGAAAAtcactgagatgatctcgttc	gma-miR396a-5p	TTCCACAGCTTTCTTGAACTG	5'	Yes	gp1a	((((((((..(((((((((.((((((((((.((((((..(((((((..(((((..(((((.......))....)))..)))))..)))))))......(((....))).)))))).)))))))))).))))).)))).))))..))))	148	39.2	-58.1	1	23608.8	42541.7	1347.12	36690.7	45865.9	2342.05	34120.6	37510.9	1823.14	26199.6	47077.5	1857.64	high
195	344	gma-miR396j	ATTCAAGATAGCTGTGGAAAA	21	Chr14	+	13772743	13772890	gaatggtctttttcgtgatcTTCCACAGCTTTCTTGAACTGtgttgtgtgaggtttctccaagtgaaggtttaagatcccttatgcaacataaattctttgagcacaATTCAAGATAGCTGTGGAAAAtcactgagatgatctcgttc	1	gma-MIR396h,	gma-MIR396h	gaatggtctttttcgtgatcTTCCACAGCTTTCTTGAACTGtgttgtgtgaggtttctccaagtgaaggtttaagatcccttatgcaacataaattctttgagcacaATTCAAGATAGCTGTGGAAAAtcactgagatgatctcgttc	gma-miR396j	ATTCAAGATAGCTGTGGAAAA	3'	Yes	gp1a	((((((((..(((((((((.((((((((((.((((((..(((((((..(((((..(((((.......))....)))..)))))..)))))))......(((....))).)))))).)))))))))).))))).)))).))))..))))	148	39.2	-58.1	1	0	1	5.66667	0	0	26	0	0.881746	7.66903	0	0	20.6224	middle
196	345	gma-MIR396j-p5_1ss9TA	TTCCACAGATTTCTTGAACTG	21	Chr16	-	31530670	31530803	ggttttcgtgatcTTCCACAGTTTTCTTGAACTGcatgtgtgttgtgaggcttctccagtgaaggtttatctcctatgcaagtgcagatattctatgagcacaATTCAAGATAGCTGTGGAAAAtcactgagat	1	gma-MIR396j,	gma-MIR396j	ggttttcgtgatcttccacagttttcttgaactgcatgtgtgttgtgaggcttctccagtgaaggtttatctcctatgcaagtgcagatattctatgagcacaATTCAAGATAGCTGTGGAAAAtcactgagat	gma-MIR396j-p5	ttccacagttttcttgaactg	5'	New	gp1a	...(((((((((.((((((((((.((((((((((((..((..(...((((((((......)))).....))))..)..))..))))).................))))))).)))))))))).))))).)))).	130	41	-46.4	0.8	23.2	22	0	19.6	25.4	0.8	33.5297	19.3984	0	13.9957	26.071	0.634535	middle
196	346	gma-miR396j	ATTCAAGATAGCTGTGGAAAA	21	Chr16	-	31530670	31530803	ggttttcgtgatcTTCCACAGTTTTCTTGAACTGcatgtgtgttgtgaggcttctccagtgaaggtttatctcctatgcaagtgcagatattctatgagcacaATTCAAGATAGCTGTGGAAAAtcactgagat	1	gma-MIR396j,	gma-MIR396j	ggttttcgtgatcttccacagttttcttgaactgcatgtgtgttgtgaggcttctccagtgaaggtttatctcctatgcaagtgcagatattctatgagcacaATTCAAGATAGCTGTGGAAAAtcactgagat	gma-miR396j	ATTCAAGATAGCTGTGGAAAA	3'	Yes	gp1a	...(((((((((.((((((((((.((((((((((((..((..(...((((((((......)))).....))))..)..))..))))).................))))))).)))))))))).))))).)))).	130	41	-46.4	0.8	0	1	5.66667	0	0	26	0	0.881746	7.66903	0	0	20.6224	middle
197	347	gma-miR396a-5p	TTCCACAGCTTTCTTGAACTG	21	Chr17	-	35037484	35037597	gtgatcTTCCACAGCTTTCTTGAACTGtgttgtgaggcttctctccaatgaaggtttataccctatgcaaaagaaattctatgagcacaATTCAAGATAGCTGTGGAAAAtcac	1	gma-MIR396e,	gma-MIR396e	gtgatcTTCCACAGCTTTCTTGAACTGtgttgtgaggcttctctccaatgaaggtttataccctatgcaaaagaaattctatgagcacaATTCAAGATAGCTGTGGAAAAtcac	gma-miR396a-5p	TTCCACAGCTTTCTTGAACTG	5'	Yes	gp1a	(((((.((((((((((.(((((((.((((((..(((..((((.....(((..(((....))).))).....)))).)))....)))))).))))))).)))))))))).)))))	114	39.5	-44	1	23608.8	42541.7	1347.12	36690.7	45865.9	2342.05	34120.6	37510.9	1823.14	26199.6	47077.5	1857.64	high
197	348	gma-miR396j	ATTCAAGATAGCTGTGGAAAA	21	Chr17	-	35037484	35037597	gtgatcTTCCACAGCTTTCTTGAACTGtgttgtgaggcttctctccaatgaaggtttataccctatgcaaaagaaattctatgagcacaATTCAAGATAGCTGTGGAAAAtcac	1	gma-MIR396e,	gma-MIR396e	gtgatcTTCCACAGCTTTCTTGAACTGtgttgtgaggcttctctccaatgaaggtttataccctatgcaaaagaaattctatgagcacaATTCAAGATAGCTGTGGAAAAtcac	gma-miR396j	ATTCAAGATAGCTGTGGAAAA	3'	Yes	gp1a	(((((.((((((((((.(((((((.((((((..(((..((((.....(((..(((....))).))).....)))).)))....)))))).))))))).)))))))))).)))))	114	39.5	-44	1	0	1	5.66667	0	0	26	0	0.881746	7.66903	0	0	20.6224	middle
198	349	gma-miR396b-5p	TTCCACAGCTTTCTTGAACTT	21	Chr15	-	556336	556486	tagcttcttcagcatttcaacttccatgcttgcttgaacaagtcctgttatgcttTTCCACAGCTTTCTTGAACTTcttatgcctaatgcagctattgatgtggcattgaagtttaagaaaaatgtggaaaaacatgtcaaatctaggact	1	gma-MIR396f,	gma-MIR396f	tagcttcttcagcatttcaacttccatgcttgcttgaacaagtcctgttatgcttTTCCACAGCTTTCTTGAACTTcttatgcctaatgcagctattgatgtggcattgaagtttaagaaaaatgtggaaaaacatgtcaaatctaggact	gma-miR396b-5p	TTCCACAGCTTTCTTGAACTT	5'	Yes	gp1a	.......(((((((...((.......))..))).))))..(((((((.((((.(((((((((..(((((((((((((..(((((....(((........)))))))).)))))))))))))..))))))))).)))).......)))))))	111	37.1	-48.2	0.9	3804.88	7828.1	272.625	8146.12	6085.5	548.75	5498.98	6902.39	368.959	5816.87	6246.25	435.251	high
199	350	gma-miR396a-5p	TTCCACAGCTTTCTTGAACTG	21	Chr13	-	27525230	27525369	tcatggctctctttgtattcTTCCACAGCTTTCTTGAACTGcatccaaagagttcctttgcatgcatgccatggcactcttactcccaaatcttgttttgcgGTTCAATAAAGCTGTGGGAAGatacagatagggtcaac	1	gma-MIR396a,	gma-MIR396a	tcatggctctctttgtattcTTCCACAGCTTTCTTGAACTGcatccaaagagttcctttgcatgcatgccatggcactcttactcccaaatcttgttttgcggTTCAATAAAGCTGTGGGAAGatacagatagggtcaac	gma-miR396a-5p	TTCCACAGCTTTCTTGAACTG	5'	Yes	gp1a	...(((((((.(((((((..((((((((((((.((((((((((....((((((.((...(((....)))...)).)))))).....(((...)))...)))))))))).))))))))))))..))))))).)))))))..	135	43.6	-61.7	1	23608.8	42541.7	1347.12	36690.7	45865.9	2342.05	34120.6	37510.9	1823.14	26199.6	47077.5	1857.64	high
199	351	gma-miR396a-3p_L+1	GTTCAATAAAGCTGTGGGAAG	21	Chr13	-	27525230	27525369	tcatggctctctttgtattcTTCCACAGCTTTCTTGAACTGcatccaaagagttcctttgcatgcatgccatggcactcttactcccaaatcttgttttgcgGTTCAATAAAGCTGTGGGAAGatacagatagggtcaac	1	gma-MIR396a,	gma-MIR396a	tcatggctctctttgtattcTTCCACAGCTTTCTTGAACTGcatccaaagagttcctttgcatgcatgccatggcactcttactcccaaatcttgttttgcggTTCAATAAAGCTGTGGGAAGatacagatagggtcaac	gma-miR396a-3p	TTCAATAAAGCTGTGGGAAG	3'	Diff	gp1a	...(((((((.(((((((..((((((((((((.((((((((((....((((((.((...(((....)))...)).)))))).....(((...)))...)))))))))).))))))))))))..))))))).)))))))..	135	43.6	-61.7	1	25	36.5	481.5	23	24	1072	36.1312	32.1837	651.642	16.4235	24.634	850.277	middle
200	352	gma-miR396a-5p	TTCCACAGCTTTCTTGAACTG	21	Chr17	+	8774041	8774175	tggccctctttgtattcTTCCACAGCTTTCTTGAACTGcatccatagagttcctttgcatgcatgccaaggcactcttgctcccacaccttgttttgcgGTTCAATAAAGCTGTGGGAAGatacagatagggtca	1	gma-MIR396i,	gma-MIR396i	tggccctctttgtattcTTCCACAGCTTTCTTGAACTGcatccatagagttcctttgcatgcatgccaaggcactcttgctcccacaccttgttttgcggTTCAATAAAGCTGTGGGAAGatacagatagggtca	gma-miR396a-5p	TTCCACAGCTTTCTTGAACTG	5'	Yes	gp1a	.((((((.(((((((..((((((((((((.((((((((((.....(((((.((((.(((....))).)))).))))).......((.....))..)))))))))).))))))))))))..))))))).)))))).	133	46.7	-66.5	1.1	23608.8	42541.7	1347.12	36690.7	45865.9	2342.05	34120.6	37510.9	1823.14	26199.6	47077.5	1857.64	high
200	353	gma-miR396a-3p_L+1	GTTCAATAAAGCTGTGGGAAG	21	Chr17	+	8774041	8774175	tggccctctttgtattcTTCCACAGCTTTCTTGAACTGcatccatagagttcctttgcatgcatgccaaggcactcttgctcccacaccttgttttgcgGTTCAATAAAGCTGTGGGAAGatacagatagggtca	1	gma-MIR396i,	gma-MIR396i	tggccctctttgtattcTTCCACAGCTTTCTTGAACTGcatccatagagttcctttgcatgcatgccaaggcactcttgctcccacaccttgttttgcggTTCAATAAAGCTGTGGGAAGatacagatagggtca	gma-miR396a-3p	TTCAATAAAGCTGTGGGAAG	3'	Diff	gp1a	.((((((.(((((((..((((((((((((.((((((((((.....(((((.((((.(((....))).)))).))))).......((.....))..)))))))))).))))))))))))..))))))).)))))).	133	46.7	-66.5	1.1	25	36.5	481.5	23	24	1072	36.1312	32.1837	651.642	16.4235	24.634	850.277	middle
201	354	gma-miR397a_L-2R+2	ATTGAGTGCAGCGTTGATGAA	21	Chr08	-	4645231	4645338	agagaaacatcATTGAGTGCAGCGTTGATGAAgtttcactctcatctcaggtagatgcttaatttatagtgttattgtcatcgacactgcactcaatcatgtttttct	1	gma-MIR397a,	gma-MIR397a	agagaaacaTCATTGAGTGCAGCGTTGATGaagtttcactctcatctcaggtagatgcttaatttatagtgttattgtcatcgacactgcactcaatcatgtttttct	gma-miR397a	TCATTGAGTGCAGCGTTGATG	5'	Diff	gp1a	((((((((((.(((((((((((.(((((((((((..((((..(((((.....)))))..........))))..))).)))))))).))))))))))).))))))))))	108	37	-46.1	1.2	2	5	7.5	0	6	21.5	2.89049	4.40873	10.1502	0	6.1585	17.0531	middle
202	355	gma-miR397a_L-2R+2	ATTGAGTGCAGCGTTGATGAA	21	Chr13	-	35595158	35595279	ggagaaacatcATTGAGTGCAGCGTTGATGAAgtcctaaatagtaaatagcaactacccctcgtgtttctcaggtagatgcttaaatggtttTATTGACGCTGCACTCAATCAtgttttttt	1	gma-MIR397b,	gma-MIR397b	ggagaaacaTCATTGAGTGCAGCGTTGATGaagtcctaaatagtaaatagcaactacccctcgtgtttctcaggtagatgcttaaatggtttTATTGACGCTGCACTCAATCAtgttttttt	gma-miR397a	TCATTGAGTGCAGCGTTGATG	5'	Diff	gp1a	.(((((((((.((((((((((((((..((((((.((............((((.(((((..............))))).)))).....))))))))..)))))))))))))).))))))))).	120	38.5	-51.7	1.1	2	5	7.5	0	6	21.5	2.89049	4.40873	10.1502	0	6.1585	17.0531	middle
202	356	gma-miR397b-3p	TATTGACGCTGCACTCAATCA	21	Chr13	-	35595158	35595279	ggagaaacatcATTGAGTGCAGCGTTGATGAAgtcctaaatagtaaatagcaactacccctcgtgtttctcaggtagatgcttaaatggtttTATTGACGCTGCACTCAATCAtgttttttt	1	gma-MIR397b,	gma-MIR397b	ggagaaacaTCATTGAGTGCAGCGTTGATGaagtcctaaatagtaaatagcaactacccctcgtgtttctcaggtagatgcttaaatggtttTATTGACGCTGCACTCAATCAtgttttttt	gma-miR397b-3p	TATTGACGCTGCACTCAATCA	3'	Yes	gp1a	.(((((((((.((((((((((((((..((((((.((............((((.(((((..............))))).)))).....))))))))..)))))))))))))).))))))))).	120	38.5	-51.7	1.1	0	0	0	0	8	4	0	0	0	0	8.21133	3.17268	low
203	357	gma-MIR398b-p5	GAGTGGATCTGAGAACACAAGG	22	Chr02	-	11080996	11081130	agtccaaatggtttatctcagagGAGTGGATCTGAGAACACAAGGctggtttgcactgctatattatgatcgattggtataaggtgaatttactTTGTGTTCTCAGGTCACCCCTttgagccaacctgttgacat	1	gma-MIR398b,	gma-MIR398b	agtccaaatggtttatctcagaggagtggatctgagaacacaaggctggtttgcactgctatattatgatcgattggtataaggtgaatttacttTGTGTTCTCAGGTCACCCCTTtgagccaacctgttgacat	gma-MIR398b-p5	gagtggatctgagaacacaagg	5'	New	gp1a	.(((.....((((...((((((((.((.(((((((((((((((((...(((..(..(((((.(((......))))))))....)..)))...))))))))))))))))))).))))))))..))))....)))..	132	42.2	-53	0.9	3	0	108	0	3	258	4.33574	0	146.163	0	3.07925	204.638	middle
203	358	gma-miR398a_L+1R-1	TTGTGTTCTCAGGTCACCCCT	21	Chr02	-	11080996	11081130	agtccaaatggtttatctcagagGAGTGGATCTGAGAACACAAGGctggtttgcactgctatattatgatcgattggtataaggtgaatttactTTGTGTTCTCAGGTCACCCCTttgagccaacctgttgacat	1	gma-MIR398b,	gma-MIR398b	agtccaaatggtttatctcagaggagtggatctgagaacacaaggctggtttgcactgctatattatgatcgattggtataaggtgaatttacttTGTGTTCTCAGGTCACCCCTTtgagccaacctgttgacat	gma-miR398a	TGTGTTCTCAGGTCACCCCTT	3'	Diff	gp1a	.(((.....((((...((((((((.((.(((((((((((((((((...(((..(..(((((.(((......))))))))....)..)))...))))))))))))))))))).))))))))..))))....)))..	132	42.2	-53	0.9	199.5	499	86	413.5	403.5	143	288.327	439.991	116.389	295.266	414.159	113.423	middle
204	359	gma-MIR398d-p5	TCGTCCTGAGACCACATGAAA	21	Chr02	+	46102354	46102462	attctacagggTCGTCCTGAGACCACATGAAAcagattcaaaatacaagcatatttgcttgtgaccttttgtgactcagttcaTGTGTTCTCAGGTCGCCCCTGctgaa	1	gma-MIR398d,	gma-MIR398d	attctacagggtcgtcctgagaccacatgaaacagattcaaaatacaagcatatttgcttgtgaccttttgtgactcagttcaTGTGTTCTCAGGTCGCCCCTGctgaa	gma-MIR398d-p5	tcgtcctgagaccacatgaaa	5'	New	gp1a	.(((..(((((.((.(((((((.((((((((..((...(((((((((((((....))))))))...)))))...))...)))))))).))))))).)).)))))..)))	108	44	-50.6	1.1	0	0	0	0	0	6	0	0	0	0	0	4.75901	low
204	360	gma-miR398c	TGTGTTCTCAGGTCGCCCCTG	21	Chr02	+	46102354	46102462	attctacagggTCGTCCTGAGACCACATGAAAcagattcaaaatacaagcatatttgcttgtgaccttttgtgactcagttcaTGTGTTCTCAGGTCGCCCCTGctgaa	1	gma-MIR398d,	gma-MIR398d	attctacagggtcgtcctgagaccacatgaaacagattcaaaatacaagcatatttgcttgtgaccttttgtgactcagttcaTGTGTTCTCAGGTCGCCCCTGctgaa	gma-miR398c	TGTGTTCTCAGGTCGCCCCTG	3'	Yes	gp1a	.(((..(((((.((.(((((((.((((((((..((...(((((((((((((....))))))))...)))))...))...)))))))).))))))).)).)))))..)))	108	44	-50.6	1.1	5.5	43	5.5	20	49.5	20.5	7.94886	37.9151	7.44347	14.2813	50.8076	16.26	middle
205	361	gma-MIR398a-p5	GGAGTGAATCTGAGAACACAAG	22	Chr01	-	7214749	7214864	ctcggaGGAGTGAATCTGAGAACACAAGgctggtttgcactgctatatcatctattggtataaggtgaatttactTTGTGTTCTCAGGTCACCCCTttgagccaacctgttgacat	1	gma-MIR398a,	gma-MIR398a	ctcggaggagtgaatctgagaacacaaggctggtttgcactgctatatcatctattggtataaggtgaatttacttTGTGTTCTCAGGTCACCCCTTtgagccaacctgttgacat	gma-MIR398a-p5	ggagtgaatctgagaacacaag	5'	New	gp1a	(((..(((.(((.((((((((((((((((........((((..(((((((.....))))))).))))......))))))))))))))))))).)))..))).(((....)))....	101	44	-47.7	0.9	0	0	9	0	0	41	0	0	12.1802	0	0	32.5199	middle
205	362	gma-miR398a_L+1R-1	TTGTGTTCTCAGGTCACCCCT	21	Chr01	-	7214749	7214864	ctcggaGGAGTGAATCTGAGAACACAAGgctggtttgcactgctatatcatctattggtataaggtgaatttactTTGTGTTCTCAGGTCACCCCTttgagccaacctgttgacat	1	gma-MIR398a,	gma-MIR398a	ctcggaggagtgaatctgagaacacaaggctggtttgcactgctatatcatctattggtataaggtgaatttacttTGTGTTCTCAGGTCACCCCTTtgagccaacctgttgacat	gma-miR398a	TGTGTTCTCAGGTCACCCCTT	3'	Diff	gp1a	(((..(((.(((.((((((((((((((((........((((..(((((((.....))))))).))))......))))))))))))))))))).)))..))).(((....)))....	101	44	-47.7	0.9	199.5	499	86	413.5	403.5	143	288.327	439.991	116.389	295.266	414.159	113.423	middle
206	363	gma-MIR398c-p5	GGGTCGTCCTGAGATCACATG	21	Chr08	-	14229979	14230088	ttctacaGGGTCGTCCTGAGATCACATGaagtagaatataagcagccatatttgcttcttgtctcgtgttctcagctcaTGTGTTCTCAGGTCGCCCCTGctggactatt	1	gma-MIR398c,	gma-MIR398c	ttctacagggtcgtcctgagatcacatgaagtagaatataagcagccatatttgcttcttgtctcgtgttctcagctcaTGTGTTCTCAGGTCGCCCCTGctggactatt	gma-MIR398c-p5	gggtcgtcctgagatcacatg	5'	New	gp1a	.(((((((((.((.(((((((.(((((((.(((((((((((((((......))))))........)))))))..))))))))).))))))).)).))))).)))).....	104	46.4	-47.4	0.9	0	0	0	0	0	5	0	0	0	0	0	3.96584	low
206	364	gma-miR398c	TGTGTTCTCAGGTCGCCCCTG	21	Chr08	-	14229979	14230088	ttctacaGGGTCGTCCTGAGATCACATGaagtagaatataagcagccatatttgcttcttgtctcgtgttctcagctcaTGTGTTCTCAGGTCGCCCCTGctggactatt	1	gma-MIR398c,	gma-MIR398c	ttctacagggtcgtcctgagatcacatgaagtagaatataagcagccatatttgcttcttgtctcgtgttctcagctcaTGTGTTCTCAGGTCGCCCCTGctggactatt	gma-miR398c	TGTGTTCTCAGGTCGCCCCTG	3'	Yes	gp1a	.(((((((((.((.(((((((.(((((((.(((((((((((((((......))))))........)))))))..))))))))).))))))).)).))))).)))).....	104	46.4	-47.4	0.9	5.5	43	5.5	20	49.5	20.5	7.94886	37.9151	7.44347	14.2813	50.8076	16.26	middle
207	365	gma-MIR399a-p5	GGGCTTCTCTTTATTGGCAGGAAA	24	Chr10	+	46844955	46845048	aaaacagctataGGGCTTCTCTTTATTGGCAGGAAAttatcatgaccacttcatcagatatctTGCCAAAGGAGAGTTGCCCTGttgctacttt	2	gma-MIR399a,vun-MIR399a,	gma-MIR399a	aaaacagctatagggcttctctttattggcaggaaattatcatgaccacttcatcagatatctTGCCAAAGGAGAGTTGCCCTGttgctacttt	gma-MIR399a-p5	gggcttctctttattggcaggaaa	5'	New	gp1a	.....(((.(((((((..(((((..(((((((((...((((.(((........))))))))))))))))..)))))..))))))).))).....	84	40.4	-40.3	1.1	0	1.5	0	0	0	0	0	1.32262	0	0	0	0	low
207	366	gma-miR399a	TGCCAAAGGAGAGTTGCCCTG	21	Chr10	+	46844955	46845048	aaaacagctataGGGCTTCTCTTTATTGGCAGGAAAttatcatgaccacttcatcagatatctTGCCAAAGGAGAGTTGCCCTGttgctacttt	2	gma-MIR399a,vun-MIR399a,	gma-MIR399a	aaaacagctatagggcttctctttattggcaggaaattatcatgaccacttcatcagatatctTGCCAAAGGAGAGTTGCCCTGttgctacttt	gma-miR399a	TGCCAAAGGAGAGTTGCCCTG	3'	Yes	gp1a	.....(((.(((((((..(((((..(((((((((...((((.(((........))))))))))))))))..)))))..))))))).))).....	84	40.4	-40.3	1.1	6	11.25	19.75	11	12.25	37.75	8.67148	9.91964	26.7288	7.85473	12.5736	29.9421	middle
208	367	gma-MIR399c-p5	GGGCTTCTCTTTATTGGCAGGAAA	24	Chr20	-	39364067	39364160	aaaccagctataGGGCTTCTCTTTATTGGCAGGAAAttatcatgaccacttcatcagatatctTGCCAAAGGAGAGTTGCCCTGttgctgcttt	1	gma-MIR399c,	gma-MIR399c	aaaccagctatagggcttctctttattggcaggaaattatcatgaccacttcatcagatatctTGCCAAAGGAGAGTTGCCCTGttgctgcttt	gma-MIR399c-p5	gggcttctctttattggcaggaaa	5'	New	gp1a	....((((.(((((((..(((((..(((((((((...((((.(((........))))))))))))))))..)))))..))))))).))))....	86	42.6	-42.8	1.1	0	1.5	0	0	0	0	0	1.32262	0	0	0	0	low
208	368	gma-miR399a	TGCCAAAGGAGAGTTGCCCTG	21	Chr20	-	39364067	39364160	aaaccagctataGGGCTTCTCTTTATTGGCAGGAAAttatcatgaccacttcatcagatatctTGCCAAAGGAGAGTTGCCCTGttgctgcttt	1	gma-MIR399c,	gma-MIR399c	aaaccagctatagggcttctctttattggcaggaaattatcatgaccacttcatcagatatctTGCCAAAGGAGAGTTGCCCTGttgctgcttt	gma-miR399a	TGCCAAAGGAGAGTTGCCCTG	3'	Yes	gp1a	....((((.(((((((..(((((..(((((((((...((((.(((........))))))))))))))))..)))))..))))))).))))....	86	42.6	-42.8	1.1	6	11.25	19.75	11	12.25	37.75	8.67148	9.91964	26.7288	7.85473	12.5736	29.9421	middle
209	369	gma-MIR399h-p5	GGGCACCTCTCTCCTGGCAGG	21	Chr09	+	36742730	36742843	caaatcagcaataGGGCACCTCTCTCCTGGCAGGagaaaaagatcagcatttttggagttaccaaaagtcagtgtcaataactTGCCAAAGGAGAGTTGCCCTGtggctggttt	1	gma-MIR399h,	gma-MIR399h	caaatcagcaatagggcacctctctcctggcaggagaaaaagatcagcatttttggagttaccaaaagtcagtgtcaataactTGCCAAAGGAGAGTTGCCCTGtggctggttt	gma-MIR399h-p5	gggcacctctctcctggcagg	5'	New	gp1a	.((((((((.((((((((.((((((..(((((((.......(((....((((((((.....))))))))....))).....)))))))..)))))).)))))))).))))))))	113	45.6	-51	1	0	2	0	0	0	1.5	0	1.76349	0	0	0	1.18975	low
209	370	gma-miR399a	TGCCAAAGGAGAGTTGCCCTG	21	Chr09	+	36742730	36742843	caaatcagcaataGGGCACCTCTCTCCTGGCAGGagaaaaagatcagcatttttggagttaccaaaagtcagtgtcaataactTGCCAAAGGAGAGTTGCCCTGtggctggttt	1	gma-MIR399h,	gma-MIR399h	caaatcagcaatagggcacctctctcctggcaggagaaaaagatcagcatttttggagttaccaaaagtcagtgtcaataactTGCCAAAGGAGAGTTGCCCTGtggctggttt	gma-miR399a	TGCCAAAGGAGAGTTGCCCTG	3'	Yes	gp1a	.((((((((.((((((((.((((((..(((((((.......(((....((((((((.....))))))))....))).....)))))))..)))))).)))))))).))))))))	113	45.6	-51	1	6	11.25	19.75	11	12.25	37.75	8.67148	9.91964	26.7288	7.85473	12.5736	29.9421	middle
210	371	gma-MIR399b-p5	GGGCACCTCTCTCCTGGCAGG	21	Chr16	+	36115809	36115909	caaatcagcaataGGGCACCTCTCTCCTGGCAGGtatttttggagctaccaaaaatcaatgtcaataactTGCCAAAGGAGAGTTGCCCTGtggctggttt	1	gma-MIR399b,	gma-MIR399b	caaatcagcaatagggcacctctctcctggcaggtatttttggagctaccaaaaatcaatgtcaataactTGCCAAAGGAGAGTTGCCCTGtggctggttt	gma-MIR399b-p5	gggcacctctctcctggcagg	5'	New	gp1a	.((((((((.((((((((.((((((..((((((((((((((((.....))))))))...........))))))))..)))))).)))))))).))))))))	100	45.5	-50.8	1.1	0	2	0	0	0	1.5	0	1.76349	0	0	0	1.18975	low
210	372	gma-miR399a	TGCCAAAGGAGAGTTGCCCTG	21	Chr16	+	36115809	36115909	caaatcagcaataGGGCACCTCTCTCCTGGCAGGtatttttggagctaccaaaaatcaatgtcaataactTGCCAAAGGAGAGTTGCCCTGtggctggttt	1	gma-MIR399b,	gma-MIR399b	caaatcagcaatagggcacctctctcctggcaggtatttttggagctaccaaaaatcaatgtcaataactTGCCAAAGGAGAGTTGCCCTGtggctggttt	gma-miR399a	TGCCAAAGGAGAGTTGCCCTG	3'	Yes	gp1a	.((((((((.((((((((.((((((..((((((((((((((((.....))))))))...........))))))))..)))))).)))))))).))))))))	100	45.5	-50.8	1.1	6	11.25	19.75	11	12.25	37.75	8.67148	9.91964	26.7288	7.85473	12.5736	29.9421	middle
211	373	gma-MIR399i-p5_1ss4TA	CAGAGCAATTCTCCTTTGGCA	21	Chr15	+	6566664	6566752	gaataaCAGTGCAATTCTCCTTTGGCAggtgttgcatgtgttctcgcatgagaatgacctttcTGCCAAAGGAGAATTGCCCTGccatt	2	gma-MIR399i,vun-MIR399b,	gma-MIR399i	gaataacagtgcaattctcctttggcaggtgttgcatgtgttctcgcatgagaatgacctttcTGCCAAAGGAGAATTGCCCTGccatt	gma-MIR399i-p5	cagtgcaattctcctttggca	5'	New	gp1a	......(((.(((((((((((((((((((((((.((((((....))))))..))).)))....))))))))))))))))).))).....	78	46.1	-42.6	1	0	0	0	0	0	3	0	0	0	0	0	2.37951	low
211	374	gma-miR399i	TGCCAAAGGAGAATTGCCCTG	21	Chr15	+	6566664	6566752	gaataaCAGTGCAATTCTCCTTTGGCAggtgttgcatgtgttctcgcatgagaatgacctttcTGCCAAAGGAGAATTGCCCTGccatt	2	gma-MIR399i,vun-MIR399b,	gma-MIR399i	gaataacagtgcaattctcctttggcaggtgttgcatgtgttctcgcatgagaatgacctttcTGCCAAAGGAGAATTGCCCTGccatt	gma-miR399i	TGCCAAAGGAGAATTGCCCTG	3'	Yes	gp1a	......(((.(((((((((((((((((((((((.((((((....))))))..))).)))....))))))))))))))))).))).....	78	46.1	-42.6	1	0	0	10	0	4	22	0	0	13.5336	0	4.10566	17.4497	middle
212	375	gma-miR399d	TGCCAAAGGAGATTTGCCCAG	21	Chr05	-	35238378	35238516	gtgtggatcttcccagttgcagctgcattacagggcaagttctccattggcaggtagccactatgatatgcatctcataaatatttgcaactttcttaatgtgcaatcTGCCAAAGGAGATTTGCCCAGcgattctcct	1	gma-MIR399e,	gma-MIR399e	gtgtggatcttcccagttgcagctgcattacagggcaagttctccattggcaggtagccactatgatatgcatctcataaatatttgcaactttcttaatgtgcaatcTGCCAAAGGAGATTTGCCCAGcgattctcct	gma-miR399d	TGCCAAAGGAGATTTGCCCAG	3'	Yes	gp1a	....(((((....((((....)))).......(((((((.(((((.(((((((((.((((.((.((..((((.............))))....)).)).)).)).))))))))).))))))))))))...)))))....	95	44.6	-48.5	0.8	7.5	16	2.25	7.5	8.25	2.75	10.8394	14.1079	3.04506	5.3555	8.46793	2.18121	middle
213	376	gma-miR399d	TGCCAAAGGAGATTTGCCCAG	21	Chr08	-	9119243	9119377	gtgtggatcttcccagttgcagctgtattacagggcaagttctccattggcaggtagccactatgatatgcatctcatgtttgcaactttcttagtatgcaatcTGCCAAAGGAGATTTGCCCAGcgattctcct	1	gma-MIR399g,	gma-MIR399g	gtgtggatcttcccagttgcagctgtattacagggcaagttctccattggcaggtagccactatgatatgcatctcatgtttgcaactttcttagtatgcaatcTGCCAAAGGAGATTTGCCCAGcgattctcct	gma-miR399d	TGCCAAAGGAGATTTGCCCAG	3'	Yes	gp1a	....(((((....((((....)))).......(((((((.(((((.(((((((((.((.((((.((..((((.........))))....)).))))..)).))))))))).))))))))))))...)))))....	91	45.9	-50.6	0.8	7.5	16	2.25	7.5	8.25	2.75	10.8394	14.1079	3.04506	5.3555	8.46793	2.18121	middle
214	377	gma-miR399d	TGCCAAAGGAGATTTGCCCAG	21	Chr05	-	35229349	35229451	tgggtgcattacagggcaagttctctttggcaggtaccaacaagctatgcaatactatatgtgtgtgcaatcTGCCAAAGGAGATTTGCCCAGcaattctcct	1	gma-MIR399d,	gma-MIR399d	tgggtgcattacagggcaagttctctttggcaggtaccaacaagctatgcaatactatatgtgtgtgcaatcTGCCAAAGGAGATTTGCCCAGcaattctcct	gma-miR399d	TGCCAAAGGAGATTTGCCCAG	3'	Yes	gp1a	.(((.........(((((((((..(((((((((((............((((((((.....)))).)))))))))))))))..))))))))).........)))	78	45.6	-39.5	0.8	7.5	16	2.25	7.5	8.25	2.75	10.8394	14.1079	3.04506	5.3555	8.46793	2.18121	middle
215	378	gma-miR399d	TGCCAAAGGAGATTTGCCCAG	21	Chr08	-	9111253	9111360	tgggtgcattacagggcaagttctctttggcaggtatcaagaagctattaatgctatacaagtgtacgtgtgcaaccTGCCAAAGGAGATTTGCCCAGcaattctcct	1	gma-MIR399f,	gma-MIR399f	tgggtgcattacagggcaagttctctttggcaggtatcaagaagctattaatgctatacaagtgtacgtgtgcaaccTGCCAAAGGAGATTTGCCCAGcaattctcct	gma-miR399d	TGCCAAAGGAGATTTGCCCAG	3'	Yes	gp1a	.(((.........(((((((((..(((((((((((.......(((.......))).......((((....)))))))))))))))..))))))))).........)))	83	45.4	-41.4	0.8	7.5	16	2.25	7.5	8.25	2.75	10.8394	14.1079	3.04506	5.3555	8.46793	2.18121	middle
216	379	gma-miR403a	TTAGATTCACGCACAAACTTG	21	Chr02	+	1041992	1042080	aaattgcaggttcgtgcgtgaatctaacgaaagtttctcgttctctccattccacttctgcgTTAGATTCACGCACAAACTTGtcattt	1	gma-MIR403a,	gma-MIR403a	aaattgcaggttcgtgcgtgaatctaacgaaagtttctcgttctctccattccacttctgcgTTAGATTCACGCACAAACTTGtcattt	gma-miR403a	TTAGATTCACGCACAAACTTG	3'	Yes	gp1a	.....(((((((.((((((((((((((((.((((...................))))...)))))))))))))))).))))))).....	79	41.6	-34.1	0.9	0	0	7	0	0	15	0	0	9.47351	0	0	11.8975	middle
217	380	gma-MIR403b-p5	TCGCAGGTTCGTGCGTGAATC	21	Chr10	+	1080943	1081042	gagacagaggcaaaTCGCAGGTTCGTGCGTGAATCtaatcaaagtttctcattaacttctgcgTTAGATTCACGCACAAACTTGtcatttcccttttctt	1	gma-MIR403b,	gma-MIR403b	gagacagaggcaaatcgcaggttcgtgcgtgaatctaatcaaagtttctcattaacttctgcgTTAGATTCACGCACAAACTTGtcatttcccttttctt	gma-MIR403b-p5	tcgcaggttcgtgcgtgaatc	5'	New	gp1a	((((.(((((.((((..((((((.((((((((((((((((((((((.......))))).)).))))))))))))))).))))))..)))).)))))))))	100	41	-43.1	1.1	0	0	0	4	0	0	0	0	0	2.85626	0	0	low
217	381	gma-miR403a	TTAGATTCACGCACAAACTTG	21	Chr10	+	1080943	1081042	gagacagaggcaaaTCGCAGGTTCGTGCGTGAATCtaatcaaagtttctcattaacttctgcgTTAGATTCACGCACAAACTTGtcatttcccttttctt	1	gma-MIR403b,	gma-MIR403b	gagacagaggcaaatcgcaggttcgtgcgtgaatctaatcaaagtttctcattaacttctgcgTTAGATTCACGCACAAACTTGtcatttcccttttctt	gma-miR403a	TTAGATTCACGCACAAACTTG	3'	Yes	gp1a	((((.(((((.((((..((((((.((((((((((((((((((((((.......))))).)).))))))))))))))).))))))..)))).)))))))))	100	41	-43.1	1.1	0	0	7	0	0	15	0	0	9.47351	0	0	11.8975	middle
218	382	gma-MIR408d-p5	CTGGGAACAGGCAGAGCACGA	21	Chr19	-	47282082	47282211	aaggCTGGGAACAGGCAGAGCACGAatggagctatcaacagaaaatggagaagtgagaaatgagaggagagaaagagagagatctgttagggctacgctcATGCACTGCCTCTTCCCTGGCtctgtctct	1	gma-MIR408d,	gma-MIR408d	aaggctgggaacaggcagagcacgaatggagctatcaacagaaaatggagaagtgagaaatgagaggagagaaagagagagatctgttagggctacgctcATGCACTGCCTCTTCCCTGGCtctgtctct	gma-MIR408d-p5	ctgggaacaggcagagcacga	5'	New	gp1a	..(((((((((.((((((.(((.((..(.((((...((((((........................................))))))..)))).)..)).))).)))))).))))).))))........	120	50	-38.19	0.6	0	0	0	0	0	8	0	0	0	0	0	6.34535	low
218	383	gma-miR408a-3p	ATGCACTGCCTCTTCCCTGGC	21	Chr19	-	47282082	47282211	aaggCTGGGAACAGGCAGAGCACGAatggagctatcaacagaaaatggagaagtgagaaatgagaggagagaaagagagagatctgttagggctacgctcATGCACTGCCTCTTCCCTGGCtctgtctct	1	gma-MIR408d,	gma-MIR408d	aaggctgggaacaggcagagcacgaatggagctatcaacagaaaatggagaagtgagaaatgagaggagagaaagagagagatctgttagggctacgctcATGCACTGCCTCTTCCCTGGCtctgtctct	gma-miR408a-3p	ATGCACTGCCTCTTCCCTGGC	3'	Yes	gp1a	..(((((((((.((((((.(((.((..(.((((...((((((........................................))))))..)))).)..)).))).)))))).))))).))))........	120	50	-38.19	0.6	139	456.167	79	144.25	356.083	125.083	200.889	402.223	106.915	103.004	365.49	99.2122	middle
219	384	gma-miR408a-5p	CAGGGGAACAGGCAGAGCATG	21	Chr10	-	37083961	37084086	gacaaagCAGGGGAACAGGCAGAGCATGgatggagctatcaacacaatattgtcaagaaagtgagaaagtgagaggagaaatctgttgtggttctgctcATGCACTGCCTCTTCCCTGGCtttgtc	1	gma-MIR408c,	gma-MIR408c	gacaaagCAGGGGAACAGGCAGAGCATGgatggagctatcaacacaatattgtcaagaaagtgagaaagtgagaggagaaatctgttgtggttctgctcATGCACTGCCTCTTCCCTGGCtttgtc	gma-miR408a-5p	CAGGGGAACAGGCAGAGCATG	5'	Yes	gp1a	((((((((..(((((.((((((.((((((..(((((((.((((.((...((.(((......))).))..))...(((....))))))))))))))..)))))).)))))).)))))..))))))))	126	47.6	-59	1	0	0	0	0	0	2	0	0	0	0	0	1.58634	low
219	385	gma-miR408a-3p	ATGCACTGCCTCTTCCCTGGC	21	Chr10	-	37083961	37084086	gacaaagCAGGGGAACAGGCAGAGCATGgatggagctatcaacacaatattgtcaagaaagtgagaaagtgagaggagaaatctgttgtggttctgctcATGCACTGCCTCTTCCCTGGCtttgtc	1	gma-MIR408c,	gma-MIR408c	gacaaagCAGGGGAACAGGCAGAGCATGgatggagctatcaacacaatattgtcaagaaagtgagaaagtgagaggagaaatctgttgtggttctgctcATGCACTGCCTCTTCCCTGGCtttgtc	gma-miR408a-3p	ATGCACTGCCTCTTCCCTGGC	3'	Yes	gp1a	((((((((..(((((.((((((.((((((..(((((((.((((.((...((.(((......))).))..))...(((....))))))))))))))..)))))).)))))).)))))..))))))))	126	47.6	-59	1	139	456.167	79	144.25	356.083	125.083	200.889	402.223	106.915	103.004	365.49	99.2122	middle
220	386	gma-miR408b-5p_R+1	CTGGGAACAGGCAGGGCACGA	21	Chr03	-	42620173	42620304	gacaaaggCTGGGAACAGGCAGGGCACGAatggagctatcaacagaaaatggtaaagtgagaatgaaaggagagagagagagagagatctgttgtggctacgctcATGCACTGCCTCTTCCCTGGCtctgtc	1	gma-MIR408b,	gma-MIR408b	gacaaaggCTGGGAACAGGCAGGGCACGaatggagctatcaacagaaaatggtaaagtgagaatgaaaggagagagagagagagagatctgttgtggctacgctcATGCACTGCCTCTTCCCTGGCtctgtc	gma-miR408b-5p	CTGGGAACAGGCAGGGCACG	5'	Diff	gp1a	((((..(((((((((.((((((.(((.((..(.(((((.(((((((.........................................)))))))))))).)..)).))).)))))).))))).)))).))))	132	50.8	-44.963	0.7	26	75	177	18	70	456	37.5764	66.1309	239.544	12.8532	71.8491	361.685	middle
220	387	gma-miR408a-3p	ATGCACTGCCTCTTCCCTGGC	21	Chr03	-	42620173	42620304	gacaaaggCTGGGAACAGGCAGGGCACGAatggagctatcaacagaaaatggtaaagtgagaatgaaaggagagagagagagagagatctgttgtggctacgctcATGCACTGCCTCTTCCCTGGCtctgtc	1	gma-MIR408b,	gma-MIR408b	gacaaaggCTGGGAACAGGCAGGGCACGaatggagctatcaacagaaaatggtaaagtgagaatgaaaggagagagagagagagagatctgttgtggctacgctcATGCACTGCCTCTTCCCTGGCtctgtc	gma-miR408a-3p	ATGCACTGCCTCTTCCCTGGC	3'	Yes	gp1a	((((..(((((((((.((((((.(((.((..(.(((((.(((((((.........................................)))))))))))).)..)).))).)))))).))))).)))).))))	132	50.8	-44.963	0.7	139	456.167	79	144.25	356.083	125.083	200.889	402.223	106.915	103.004	365.49	99.2122	middle
221	388	gma-miR408a-5p	CAGGGGAACAGGCAGAGCATG	21	Chr02	+	837414	837546	gagacaggacaaagCAGGGGAACAGGCAGAGCATGgatggagctatcaacacaatattgtcaagaaactgagagtgagaggagaaatatgttgtggttctgctcATGCACTGCCTCTTCCCTGGCtctgtctc	1	gma-MIR408a,	gma-MIR408a	gagacaggacaaagCAGGGGAACAGGCAGAGCATGgatggagctatcaacacaatattgtcaagaaactgagagtgagaggagaaatatgttgtggttctgctcATGCACTGCCTCTTCCCTGGCtctgtctc	gma-miR408a-5p	CAGGGGAACAGGCAGAGCATG	5'	Yes	gp1a	(((((((.....(((..(((((.((((((.((((((..(((((((.(((((...((((.((.....((.....)).....))..))))))))))))))))..)))))).)))))).)))))..))))))))))	133	48.9	-57.7	0.9	0	0	0	0	0	2	0	0	0	0	0	1.58634	low
221	389	gma-miR408a-3p	ATGCACTGCCTCTTCCCTGGC	21	Chr02	+	837414	837546	gagacaggacaaagCAGGGGAACAGGCAGAGCATGgatggagctatcaacacaatattgtcaagaaactgagagtgagaggagaaatatgttgtggttctgctcATGCACTGCCTCTTCCCTGGCtctgtctc	1	gma-MIR408a,	gma-MIR408a	gagacaggacaaagCAGGGGAACAGGCAGAGCATGgatggagctatcaacacaatattgtcaagaaactgagagtgagaggagaaatatgttgtggttctgctcATGCACTGCCTCTTCCCTGGCtctgtctc	gma-miR408a-3p	ATGCACTGCCTCTTCCCTGGC	3'	Yes	gp1a	(((((((.....(((..(((((.((((((.((((((..(((((((.(((((...((((.((.....((.....)).....))..))))))))))))))))..)))))).)))))).)))))..))))))))))	133	48.9	-57.7	0.9	139	456.167	79	144.25	356.083	125.083	200.889	402.223	106.915	103.004	365.49	99.2122	middle
222	390	gma-MIR482c-p5	GGAATGGGCTGATTGGGAAGT	21	Chr18	-	57154765	57154854	agaatttgtgGGAATGGGCTGATTGGGAAGTaatgagattgagcaatacatttaatttcTTCCCAATTCCGCCCATTCCTAtgatttctg	1	gma-MIR482c,	gma-MIR482c	AGAATTTGTGGGAATGGGCTGAttgggaagtaatgagattgagcaatacatttaattTCTTCCCAATTCCGCCCATTCCTAtgatttctg	gma-MIR482c-p5	GGAATGGGCTGAttgggaagt	5'	New	gp1a	((((.(..(((((((((((.(((((((((.....(((((((((.......))))))))))))))))))..)))))))))))..).)))).	89	38.9	-41	1.2	84.5	173	1061.5	146	155	1465.5	122.123	152.542	1436.59	104.254	159.094	1162.39	high
222	391	gma-miR482a-3p_L-2	TTCCCAATTCCGCCCATTCCTA	22	Chr18	-	57154765	57154854	agaatttgtgGGAATGGGCTGATTGGGAAGTaatgagattgagcaatacatttaatttcTTCCCAATTCCGCCCATTCCTAtgatttctg	1	gma-MIR482c,	gma-MIR482c	AGAATTTGTGGGAATGGGCTGAttgggaagtaatgagattgagcaatacatttaattTCTTCCCAATTCCGCCCATTCCTAtgatttctg	gma-miR482a-3p	TCTTCCCAATTCCGCCCATTCCTA	3'	Diff	gp1a	((((.(..(((((((((((.(((((((((.....(((((((((.......))))))))))))))))))..)))))))))))..).)))).	89	38.9	-41	1.2	7578	10133	462	10695	9503	752	10952.1	8934.73	625.252	7636.94	9754.03	596.463	high
223	392	gma-MIR482e-p5	CAAAATTGGGGGAAGGCATGGG	22	Chr20	+	36455434	36455550	agaCAAAATTGGGGGAAGGCATGGGtatggggggattgggaaggaatatccataagcaaaatatgctattTCTTCCCTACACCTCCCATACCactgtttttcctctctttctccccc	3	gma-MIR482e,gma-MIR482b,gso-MIR482a,	gma-MIR482e	agacaaaattgggggaaggcatgggTATGGGGGGATTGGGAAGGAATatccataagcaaaatatgctattTCTTCCCTACACCTCCCATACCactgtttttcctctctttctccccc	gma-MIR482e-p5	caaaattgggggaaggcatggg	5'	New	gp1a	.((.(((...(((((((..((..(((((((((((...(((((((((((..((((.......)))).)))))))))))....)))))))))))..))..)))))))..))).))....	112	46.2	-50.5	0.9	115	211	20	378	258	56	166.203	186.048	27.0672	269.917	264.815	44.4175	middle
223	393	gma-miR482b-3p	TCTTCCCTACACCTCCCATACC	22	Chr20	+	36455434	36455550	agaCAAAATTGGGGGAAGGCATGGGtatggggggattgggaaggaatatccataagcaaaatatgctattTCTTCCCTACACCTCCCATACCactgtttttcctctctttctccccc	3	gma-MIR482e,gma-MIR482b,gso-MIR482a,	gma-MIR482b	ggTATGGGGGGATTGGGAAGGAATatccataagcaaaatatgctattTCTTCCCTACACCTCCCATACC	gma-miR482b-3p	TCTTCCCTACACCTCCCATACC	3'	Yes	gp1a	.((.(((...(((((((..((..(((((((((((...(((((((((((..((((.......)))).)))))))))))....)))))))))))..))..)))))))..))).))....	112	46.2	-50.5	0.9	109733	152327	12649.5	158720	133377	19682.5	158591	134314	17119.3	113337	136900	15611.5	high
224	394	pvu-miR482-5p_R-1	GGAATGGGCTGATTGGGAAGC	21	Chr02	+	7873049	7873174	ggagattggagcaatcagaatttgtgGGAATGGGCTGATTGGGAAGCaatgtgtgctggtgcaatgcatttaatttcTTCCCAATTCCGCCCATTCCTAtgatttctgatgattctttcctttcct	2	gma-MIR482a,pvu-MIR482,	pvu-MIR482	gggatccggagattggagcaatcagaatttgtgGGAATGGGCTGATTGGGAAGCAatgtgtgctggtgcaatgcatttaattTCTTCCCAATTCCGCCCATTCCtatgatctctgatgattctttcctttcct	pvu-miR482-5p	GGAATGGGCTGATTGGGAAGCA	5'	Diff	gp1a	(((((..((((..(((((((.(..(((((((((((.((((((((((.(((..((((.........))))...))).))))))))))..)))))))))))..).)))))))..))))....))))).	125	42.9	-59.8	1.1	161.5	282	5068.5	238	244	7927.5	233.407	248.652	6859.5	169.948	250.445	6287.85	high
224	395	gma-miR482a-3p_L-2	TTCCCAATTCCGCCCATTCCTA	22	Chr02	+	7873049	7873174	ggagattggagcaatcagaatttgtgGGAATGGGCTGATTGGGAAGCaatgtgtgctggtgcaatgcatttaatttcTTCCCAATTCCGCCCATTCCTAtgatttctgatgattctttcctttcct	2	gma-MIR482a,pvu-MIR482,	gma-MIR482a	tcAGAATTTGTGGGAATGGGCTGAttgggaagcaatgtgtgctggtgcaatgcatttaattTCTTCCCAATTCCGCCCATTCCTAtgatttctga	gma-miR482a-3p	TCTTCCCAATTCCGCCCATTCCTA	3'	Diff	gp1a	(((((..((((..(((((((.(..(((((((((((.((((((((((.(((..((((.........))))...))).))))))))))..)))))))))))..).)))))))..))))....))))).	125	42.9	-59.8	1.1	7578	10133	462	10695	9503	752	10952.1	8934.73	625.252	7636.94	9754.03	596.463	high
225	396	gma-miR482b-3p	TCTTCCCTACACCTCCCATACC	22	Chr10	-	49165318	49165412	gggggaagacatgggtatggggggattgggaaggaatatccataagcaaaatatgttattTCTTCCCTACACCTCCCATACCactgtttttcctc	2	gma-MIR482d,gso-MIR482b,	gma-MIR482d	gggggaagacatgggTATGGGGGGATTGGGAAGGAATatccataagcaaaatatgttattTCTTCCCTACACCTCCCATACCactgtttttcctc	gma-miR482b-3p	TCTTCCCTACACCTCCCATACC	3'	Yes	gp1a	(((((((((((..(((((((((((...(((((((((((..((((.......)))).)))))))))))....)))))))))))..)))))))))))	95	45.3	-51.1	1.2	109733	152327	12649.5	158720	133377	19682.5	158591	134314	17119.3	113337	136900	15611.5	high
226	397	gma-miR530a_R+1	TGCATTTGCACCTGCACTTTA	21	Chr13	-	41761036	41761186	cttgtatatcTGCATTTGCACCTGCACTTTAatttgcttggtttctctgtaacataaacaagagaaagtgaggatgagaagaaatattttatgtaggagtaaagtgaccaagaacaaaggtaaggtgcaggtgcctctgcagatgaatgcc	1	gma-MIR530b,	gma-MIR530b	cttgtatatcTGCATTTGCACCTGCACTTTaatttgcttggtttctctgtaacataaacaagagaaagtgaggatgagaagaaatattttatgtaggagtaaagtgaccaagaacaaaggtaaggtgcaggtgcctctgcagatgaatgcc	gma-miR530a	TGCATTTGCACCTGCACTTT	5'	Diff	gp1a	...(((((((((((...((((((((((((((.((((((((((((((((((.......)).))))))..................((((((((......))))))))))))))..))))..))))))))))))))...)))))))..)))).	147	39.1	-52.6	0.9	188.8	217.2	18.4	476.8	165.2	28.8	272.863	191.515	24.9018	340.467	169.564	22.8433	middle
227	398	gma-miR530a_R+1	TGCATTTGCACCTGCACTTTA	21	Chr12	+	6225432	6225643	ttcgttccaatatgctgcctttgccTGCATTTGCACCTGCACTTTActtggttttctctgttcaacaacttagacgtacgtcttagttgccacaaaagcatgtcaatgaagaaggaaagagattacataatatgtgtgggaattAATGGACGAGAAACCAAGCACGaggtgcaggtgcatctgcaggtgaatgacatcttggctaaatatat	1	gma-MIR530d,	gma-MIR530d	ttcgttccaatatgctgcctttgccTGCATTTGCACCTGCACTTTacttggttttctctgttcaacaacttagacgtacgtcttagttgccacaaaagcatgtcaatgaagaaggaaagagattacataatatgtgtgggaattaatggacgagaaaccaagcacgaggtgcaggtgcatctgcaggtgaatgacatcttggctaaatatat	gma-miR530a	TGCATTTGCACCTGCACTTT	5'	Diff	gp1a	.........((((...(((((..((((((..((((((((((((((.((((((((.(((.(((((.(((((.((((....)))).)))))((((....((((((..(((.................))).)))))))))).......))))))))))))))))...))))))))))))))..))))))..)).........)))...))))..	201	41.5	-78.5	0.9	188.8	217.2	18.4	476.8	165.2	28.8	272.863	191.515	24.9018	340.467	169.564	22.8433	middle
227	399	gma-MIR530d-p3	AATGGACGAGAAACCAAGCACG	22	Chr12	+	6225432	6225643	ttcgttccaatatgctgcctttgccTGCATTTGCACCTGCACTTTActtggttttctctgttcaacaacttagacgtacgtcttagttgccacaaaagcatgtcaatgaagaaggaaagagattacataatatgtgtgggaattAATGGACGAGAAACCAAGCACGaggtgcaggtgcatctgcaggtgaatgacatcttggctaaatatat	1	gma-MIR530d,	gma-MIR530d	ttcgttccaatatgctgcctttgccTGCATTTGCACCTGCACTTTacttggttttctctgttcaacaacttagacgtacgtcttagttgccacaaaagcatgtcaatgaagaaggaaagagattacataatatgtgtgggaattaatggacgagaaaccaagcacgaggtgcaggtgcatctgcaggtgaatgacatcttggctaaatatat	gma-MIR530d-p3	aatggacgagaaaccaagcacg	3'	New	gp1a	.........((((...(((((..((((((..((((((((((((((.((((((((.(((.(((((.(((((.((((....)))).)))))((((....((((((..(((.................))).)))))))))).......))))))))))))))))...))))))))))))))..))))))..)).........)))...))))..	201	41.5	-78.5	0.9	4.75	0	3.25	10	3	5.25	6.86492	0	4.39841	7.14066	3.07925	4.16414	low
228	400	gma-miR530a_R+1	TGCATTTGCACCTGCACTTTA	21	Chr11	-	26804548	26804754	ttcgttccaatatgctgcctttgccTGCATTTGCACCTGCACTTTActtggttttctctgttcaactactaagacgtactaccacaaaagcatgtcaatggagaaggaataaaaagattacgtagtatgtgtgtgaattAATGGACGAGAAACCAAGCACGaggtgcaggtgcatctgcaggtgaatgacatcttggcttatatata	1	gma-MIR530c,	gma-MIR530c	ttcgttccaatatgctgcctttgccTGCATTTGCACCTGCACTTTacttggttttctctgttcaactactaagacgtactaccacaaaagcatgtcaatggagaaggaataaaaagattacgtagtatgtgtgtgaattaatggacgagaaaccaagcacgaggtgcaggtgcatctgcaggtgaatgacatcttggcttatatata	gma-miR530a	TGCATTTGCACCTGCACTTT	5'	Diff	gp1a	......((((.(((.....((..((((((..((((((((((((((.((((((((.(((.(((((..(((....(((((((((........(((....))).......(((......)))..)))))))))..)))......))))))))))))))))...))))))))))))))..))))))..))...))).))))..........	191	41.1	-70.8	0.8	188.8	217.2	18.4	476.8	165.2	28.8	272.863	191.515	24.9018	340.467	169.564	22.8433	middle
228	401	gma-MIR530c-p3	AATGGACGAGAAACCAAGCACG	22	Chr11	-	26804548	26804754	ttcgttccaatatgctgcctttgccTGCATTTGCACCTGCACTTTActtggttttctctgttcaactactaagacgtactaccacaaaagcatgtcaatggagaaggaataaaaagattacgtagtatgtgtgtgaattAATGGACGAGAAACCAAGCACGaggtgcaggtgcatctgcaggtgaatgacatcttggcttatatata	1	gma-MIR530c,	gma-MIR530c	ttcgttccaatatgctgcctttgccTGCATTTGCACCTGCACTTTacttggttttctctgttcaactactaagacgtactaccacaaaagcatgtcaatggagaaggaataaaaagattacgtagtatgtgtgtgaattaatggacgagaaaccaagcacgaggtgcaggtgcatctgcaggtgaatgacatcttggcttatatata	gma-MIR530c-p3	aatggacgagaaaccaagcacg	3'	New	gp1a	......((((.(((.....((..((((((..((((((((((((((.((((((((.(((.(((((..(((....(((((((((........(((....))).......(((......)))..)))))))))..)))......))))))))))))))))...))))))))))))))..))))))..))...))).))))..........	191	41.1	-70.8	0.8	4.75	0	3.25	10	3	5.25	6.86492	0	4.39841	7.14066	3.07925	4.16414	low
229	402	gma-miR530a_R+1	TGCATTTGCACCTGCACTTTA	21	Chr13	-	41764574	41764770	ttgatgccgatatgttgcctttatcTGCATTTGCACCTGCACTTTAagtactcagtttctctgtgacatataaataatataactatgtcagttgaggactgaagagatcaatatattattatataatatgggaatagagggaccgagaacgAGGTGCAGGTGCATCTGCAGGtgaatgccatattggattattggcc	1	gma-MIR530e,	gma-MIR530e	ttgatgccgatatgttgcctttatcTGCATTTGCACCTGCACTTTaagtactcagtttctctgtgacatataaataatataactatgtcagttgaggactgaagagatcaatatattattatataatatgggaatagagggaccgagaacgaggtgcaggtgcatctgcaggtgaatgccatattggattattggcc	gma-miR530a	TGCATTTGCACCTGCACTTT	5'	Diff	gp1a	.((((.((((((((..((.((((((((((..((((((((((((((..((.(((.((..((((((..(((((.(((((((((.((...((((((...))))))..)).....))))))))).....)))))...))))))..)).))).))))))))))))))))..)))))))))).))))))))))))))......	190	38.6	-81.6	1.1	188.8	217.2	18.4	476.8	165.2	28.8	272.863	191.515	24.9018	340.467	169.564	22.8433	middle
229	403	gma-MIR530e-p3	AGGTGCAGGTGCATCTGCAGG	21	Chr13	-	41764574	41764770	ttgatgccgatatgttgcctttatcTGCATTTGCACCTGCACTTTAagtactcagtttctctgtgacatataaataatataactatgtcagttgaggactgaagagatcaatatattattatataatatgggaatagagggaccgagaacgAGGTGCAGGTGCATCTGCAGGtgaatgccatattggattattggcc	1	gma-MIR530e,	gma-MIR530e	ttgatgccgatatgttgcctttatcTGCATTTGCACCTGCACTTTaagtactcagtttctctgtgacatataaataatataactatgtcagttgaggactgaagagatcaatatattattatataatatgggaatagagggaccgagaacgaggtgcaggtgcatctgcaggtgaatgccatattggattattggcc	gma-MIR530e-p3	aggtgcaggtgcatctgcagg	3'	New	gp1a	.((((.((((((((..((.((((((((((..((((((((((((((..((.(((.((..((((((..(((((.(((((((((.((...((((((...))))))..)).....))))))))).....)))))...))))))..)).))).))))))))))))))))..)))))))))).))))))))))))))......	190	38.6	-81.6	1.1	1.25	0	0.75	6	4	6.75	1.80656	0	1.01502	4.2844	4.10566	5.35389	low
230	404	gma-miR530a_R+1	TGCATTTGCACCTGCACTTTA	21	Chr12	+	33650621	33650770	ttgcctttatcTGCATTTGCACCTGCACTTTAattacttggtttctctgtgacataaataaatataaatatgtcaggtaagagaaatatattatatataatatgggaatagaggtaccgagaacgAGGTGCAGGTGCATCTGCAGGtgaa	1	gma-MIR530a,	gma-MIR530a	ttgcctttatcTGCATTTGCACCTGCACTTTaattacttggtttctctgtgacataaataaatataaatatgtcaggtaagagaaatatattatatataatatgggaatagaggtaccgagaacgaggtgcaggtgcatctgcaggtgaa	gma-miR530a	TGCATTTGCACCTGCACTTT	5'	Diff	gp1a	.....((((((((((..((((((((((((((.....((((((..((((((..((((..((.((((((((((.((........)).)))).)))))).)).))))...))))))..))))))...))))))))))))))..))))))))))	145	35.3	-60.3	1.1	188.8	217.2	18.4	476.8	165.2	28.8	272.863	191.515	24.9018	340.467	169.564	22.8433	middle
230	405	gma-MIR530a-p3	AGGTGCAGGTGCATCTGCAGG	21	Chr12	+	33650621	33650770	ttgcctttatcTGCATTTGCACCTGCACTTTAattacttggtttctctgtgacataaataaatataaatatgtcaggtaagagaaatatattatatataatatgggaatagaggtaccgagaacgAGGTGCAGGTGCATCTGCAGGtgaa	1	gma-MIR530a,	gma-MIR530a	ttgcctttatcTGCATTTGCACCTGCACTTTaattacttggtttctctgtgacataaataaatataaatatgtcaggtaagagaaatatattatatataatatgggaatagaggtaccgagaacgaggtgcaggtgcatctgcaggtgaa	gma-MIR530a-p3	aggtgcaggtgcatctgcagg	3'	New	gp1a	.....((((((((((..((((((((((((((.....((((((..((((((..((((..((.((((((((((.((........)).)))).)))))).)).))))...))))))..))))))...))))))))))))))..))))))))))	145	35.3	-60.3	1.1	1.25	0	0.75	6	4	6.75	1.80656	0	1.01502	4.2844	4.10566	5.35389	low
231	406	gma-miR828a	TCTTGCTCAAATGAGTATTCCA	22	Chr11	+	9052348	9052460	ttgtaatgttTCTTGCTCAAATGAGTATTCCAaccacagtcacatttggcatgaatattgtgtgccactgtcctcaaaggatgagatgctcatttgaccaagcaatgttaaaa	1	gma-MIR828a,	gma-MIR828a	ttgtaatgttTCTTGCTCAAATGAGTATTCCAaccacagtcacatttggcatgaatattgtgtgccactgtcctcaaaggatgagatgctcatttgaccaagcaatgttaaaa	gma-miR828a	TCTTGCTCAAATGAGTATTCCA	5'	Yes	gp1a	...(((..((.((((.((((((((((((..((.((......(((..((((((.........)))))).))).......)).))..)))))))))))).)))).))..)))...	107	38.1	-35.5	0.8	7	9.5	0	1.5	11	0	10.1167	8.37659	0	1.0711	11.2906	0	middle
232	407	gma-miR828a	TCTTGCTCAAATGAGTATTCCA	22	Chr12	+	3219162	3219271	ttgtaatgttTCTTGCTCAAATGAGTATTCCAaccacagtcacatttggcatgaatgtgtgccactgtccccaaaggctgagatgctcatttgagcaagcaatgttaaaa	1	gma-MIR828b,	gma-MIR828b	ttgtaatgttTCTTGCTCAAATGAGTATTCCAaccacagtcacatttggcatgaatgtgtgccactgtccccaaaggctgagatgctcatttgagcaagcaatgttaaaa	gma-miR828a	TCTTGCTCAAATGAGTATTCCA	5'	Yes	gp1a	...(((..((.(((((((((((((((((..((.((((((((((((((.....)))))))....))))).......)).))..))))))))))))))))).))..)))...	104	40.9	-43.1	1	7	9.5	0	1.5	11	0	10.1167	8.37659	0	1.0711	11.2906	0	middle
233	408	gma-MIR862a-p5	TCCCTCAAAGGCTTCCAGTAT	21	Chr18	-	57326469	57326558	agtcttcgtgtTCCCTCAAAGGCTTCCAGTATtcattcatacctaactagttgcttgaatGCTGGATGTCTTTGAAGGAATttgaaagct	1	gma-MIR862a,	gma-MIR862a	agtcttcgtgttccctcaaaggcttccagtattcattcatacctaactagttgcttgaaTGCTGGATGTCTTTGAAGGAATttgaaagct	gma-MIR862a-p5	tccctcaaaggcttccagtat	5'	New	gp1a	((..((((..((((.((((((((.(((((((((((..((............))..))))))))))).)))))))).))))..))))..))	90	40	-38.8	1.1	141.5	198.5	12	550	138	24	204.502	175.027	16.2403	392.736	141.645	19.0361	middle
233	409	gma-miR862a_L-1	GCTGGATGTCTTTGAAGGAAT	21	Chr18	-	57326469	57326558	agtcttcgtgtTCCCTCAAAGGCTTCCAGTATtcattcatacctaactagttgcttgaatGCTGGATGTCTTTGAAGGAATttgaaagct	1	gma-MIR862a,	gma-MIR862a	agtcttcgtgttccctcaaaggcttccagtattcattcatacctaactagttgcttgaaTGCTGGATGTCTTTGAAGGAATttgaaagct	gma-miR862a	TGCTGGATGTCTTTGAAGGAAT	3'	Diff	gp1a	((..((((..((((.((((((((.(((((((((((..((............))..))))))))))).)))))))).))))..))))..))	90	40	-38.8	1.1	3	0	52	0	0	74	4.33574	0	70.3746	0	0	58.6945	middle
234	410	gma-MIR862b-p5	TCCCTCAAAGGCTTCCAGTAT	21	Chr08	+	47705083	47705168	gtTCCCTCAAAGGCTTCCAGTATtcccgtattcattcatatatacctagctagaattgattgaatGCTGGATGTCTTTGAAGGAAC	1	gma-MIR862b,	gma-MIR862b	gttccctcaaaggcttccagtattcccgtattcattcatatatacctagctagaattgattgaatGCTGGATGTCTTTGAAGGAac	gma-MIR862b-p5	tccctcaaaggcttccagtat	5'	New	gp1a	(((((.((((((((.((((((((((....((((...................)))).....)))))))))).)))))))).)))))	86	39.5	-32.6	1	141.5	198.5	12	550	138	24	204.502	175.027	16.2403	392.736	141.645	19.0361	middle
234	411	gma-miR862b_R+2	GCTGGATGTCTTTGAAGGAAC	21	Chr08	+	47705083	47705168	gtTCCCTCAAAGGCTTCCAGTATtcccgtattcattcatatatacctagctagaattgattgaatGCTGGATGTCTTTGAAGGAAC	1	gma-MIR862b,	gma-MIR862b	gttccctcaaaggcttccagtattcccgtattcattcatatatacctagctagaattgattgaatGCTGGATGTCTTTGAAGGAac	gma-miR862b	GCTGGATGTCTTTGAAGGA	3'	Diff	gp1a	(((((.((((((((.((((((((((....((((...................)))).....)))))))))).)))))))).)))))	86	39.5	-32.6	1	0	0	13	0	0	20	0	0	17.5937	0	0	15.8634	middle
235	412	gma-MIR1507a-p5	AGAGGTGTATGGAGTGAGAGA	21	Chr13	+	27036567	27036673	cagtgtttggcAGAGGTGTATGGAGTGAGAGAagggaaagggtattttccgattctgtcgttactctcttccctcTCTCATTCCATACATCGTCTGAcgaacgtatc	3	gma-MIR1507a,gso-MIR1507a,vun-MIR1507b,	gma-MIR1507a	cagtgtttggcagaggtgtatggagtgagagaagggaaagggtattttccgattctgtcgttactctcttccctcTCTCATTCCATACATCGTCTGAcgaacgtatc	gma-MIR1507a-p5	agaggtgtatggagtgagaga	5'	New	gp1a	....(((((.((((((((((((((((((((((.(((((((((((.....((((...)))).)))))).))))))))))))))))))))))).)))).))))).....	98	46.7	-54.7	1.1	19	41	208	26	28	396	27.4597	36.1516	281.499	18.5657	28.7396	314.095	middle
235	413	gma-miR1507a	TCTCATTCCATACATCGTCTGA	22	Chr13	+	27036567	27036673	cagtgtttggcAGAGGTGTATGGAGTGAGAGAagggaaagggtattttccgattctgtcgttactctcttccctcTCTCATTCCATACATCGTCTGAcgaacgtatc	3	gma-MIR1507a,gso-MIR1507a,vun-MIR1507b,	gma-MIR1507a	cagtgtttggcagaggtgtatggagtgagagaagggaaagggtattttccgattctgtcgttactctcttccctcTCTCATTCCATACATCGTCTGAcgaacgtatc	gma-miR1507a	TCTCATTCCATACATCGTCTGA	3'	Yes	gp1a	....(((((.((((((((((((((((((((((.(((((((((((.....((((...)))).)))))).))))))))))))))))))))))).)))).))))).....	98	46.7	-54.7	1.1	2299.5	3743	2580.5	4382	3060	5574.5	3323.35	3300.37	3492.34	3129.04	3140.83	4421.52	high
236	414	gma-MIR1507b-p5	AGAGATGTATGGAGTGAGAGA	21	Chr17	+	5926147	5926244	gtttgacAGAGATGTATGGAGTGAGAGAagggaaatgatattttccgatcccatcgttactctcttccctcTCTCATTCCATACATCGTCTGAcgaac	2	gma-MIR1507b,gso-MIR1507b,	gma-MIR1507b	gtttgacagagatgtatggagtgagagaagggaaatgatattttccgatcccatcgttactctcttccctcTCTCATTCCATACATCGTCTGAcgaac	gma-MIR1507b-p5	agagatgtatggagtgagaga	5'	New	gp1a	(((((.((((((((((((((((((((((.(((((..((.......(((.....)))....))..))))))))))))))))))))))).)))).)))))	98	43.9	-47.7	1.1	7	10	57	16	7	132	10.1167	8.81746	77.1414	11.4251	7.18491	104.698	middle
236	415	gma-miR1507a	TCTCATTCCATACATCGTCTGA	22	Chr17	+	5926147	5926244	gtttgacAGAGATGTATGGAGTGAGAGAagggaaatgatattttccgatcccatcgttactctcttccctcTCTCATTCCATACATCGTCTGAcgaac	2	gma-MIR1507b,gso-MIR1507b,	gma-MIR1507b	gtttgacagagatgtatggagtgagagaagggaaatgatattttccgatcccatcgttactctcttccctcTCTCATTCCATACATCGTCTGAcgaac	gma-miR1507a	TCTCATTCCATACATCGTCTGA	3'	Yes	gp1a	(((((.((((((((((((((((((((((.(((((..((.......(((.....)))....))..))))))))))))))))))))))).)))).)))))	98	43.9	-47.7	1.1	2299.5	3743	2580.5	4382	3060	5574.5	3323.35	3300.37	3492.34	3129.04	3140.83	4421.52	high
237	416	gma-miR1507c-5p	GAGGTGTTTGGGATGAGAGAA	21	Chr09	-	17134671	17134760	tgctaGAGGTGTTTGGGATGAGAGAAtagaattttttcaaatgcttgaaagtgatctcttcCCTCATTCCAAACATCATCTAAcacacat	1	gma-MIR1507c,	gma-MIR1507c	tgctaGAGGTGTTTGGGATGAGAGAAtagaattttttcaaatgcttgaaagtgatctcttcCCTCATTCCAAACATCATCTaacacacat	gma-miR1507c-5p	GAGGTGTTTGGGATGAGAGAA	5'	Yes	gp1a	((.(((((((((((((((((((.(((.(((...(((((((....)))))))...))).))).))))))))))))))).)))).)).....	85	36.7	-35.8	1.1	5	46	166	31	23	281	7.22624	40.5603	224.657	22.136	23.6076	222.88	middle
237	417	gma-miR1507c-3p_R+2	CCTCATTCCAAACATCATCTAA	22	Chr09	-	17134671	17134760	tgctaGAGGTGTTTGGGATGAGAGAAtagaattttttcaaatgcttgaaagtgatctcttcCCTCATTCCAAACATCATCTAAcacacat	1	gma-MIR1507c,	gma-MIR1507c	tgctaGAGGTGTTTGGGATGAGAGAAtagaattttttcaaatgcttgaaagtgatctcttcCCTCATTCCAAACATCATCTaacacacat	gma-miR1507c-3p	CCTCATTCCAAACATCATCT	3'	Diff	gp1a	((.(((((((((((((((((((.(((.(((...(((((((....)))))))...))).))).))))))))))))))).)))).)).....	85	36.7	-35.8	1.1	332	781	82	630	551	166	479.822	688.643	110.975	449.862	565.555	131.666	middle
238	418	gma-miR1508c	TAGAAAGGGAAATAGCAGTTG	21	Chr09	+	31140718	31140807	ctactcaactgctattttcctttttgaaccttgttaccttgagcatcttgatcaattgttTAGAAAGGGAAATAGCAGTTGagtagtgct	1	gma-MIR1508c,	gma-MIR1508c	ctactcaactgctattttcctttttgaaccttgttaccttgagcatcttgatcaattgttTAGAAAGGGAAATAGCAGTTGagtagtgct	gma-miR1508c	TAGAAAGGGAAATAGCAGTTG	3'	Yes	gp1a	(((((((((((((((((((((((((((((.(((.....(..((...))..).)))..)))))))))))))))))))))))))))))....	86	36.7	-41.7	1.3	67.5	109.5	415	164.5	75.5	784	97.5542	96.5512	561.644	117.464	77.4944	621.844	middle
239	419	gma-MIR1508a-p5	ACTGCTATTCCCATTTCTAAA	21	Chr16	+	33378853	33378953	ttgaattgctatccaACTGCTATTCCCATTTCTAAAccttgttacacgagcatcttgatcaatggtcTAGAAAGGGAAATAGCAGTTGagtggtgcttcaa	3	gma-MIR1508a,gma-MIR1508b,gso-MIR1508a,	gma-MIR1508a	aattgctatccaactgctattcccatttctaaaccttgttacacgagcatcttgatcaatggTCTAGAAAGGGAAATAGCAGTTGagtggtgctt	gma-MIR1508a-p5	actgctattcccatttctaaa	5'	New	gp1a	(((((..((((..((((((((((((((.((((((.((((((.....((((...))))..))).))).))))))))).)))))))))))..))))..)))))	101	39.6	-40.6	1	6	12	11	17	10	3	8.67148	10.581	14.8869	12.1391	10.2642	2.37951	middle
239	420	gma-miR1508a_L-2	TAGAAAGGGAAATAGCAGTTG	21	Chr16	+	33378853	33378953	ttgaattgctatccaACTGCTATTCCCATTTCTAAAccttgttacacgagcatcttgatcaatggtcTAGAAAGGGAAATAGCAGTTGagtggtgcttcaa	3	gma-MIR1508a,gma-MIR1508b,gso-MIR1508a,	gma-MIR1508a	aattgctatccaactgctattcccatttctaaaccttgttacacgagcatcttgatcaatggTCTAGAAAGGGAAATAGCAGTTGagtggtgctt	gma-miR1508a	TCTAGAAAGGGAAATAGCAGTTG	3'	Diff	gp1a	(((((..((((..((((((((((((((.((((((.((((((.....((((...))))..))).))).))))))))).)))))))))))..))))..)))))	101	39.6	-40.6	1	67.5	109.5	415	164.5	75.5	784	97.5542	96.5512	561.644	117.464	77.4944	621.844	middle
240	421	gma-miR1509a	TTAATCAAGGAAATCACGGTCG	22	Chr17	+	9813056	9813166	ctgcatcttcTTAATCAAGGAAATCACGGTCGcgtgtgtgccggaaagaaagtggcctgtgatctccggtttctctttctCGACCGTGTTTCCTTGGTTAAcgatatgtgc	2	gma-MIR1509a,gso-MIR1509a,	gma-MIR1509a	ctgcatcttcTTAATCAAGGAAATCACGGTCGcgtgtgtgccggaaagaaagtggcctgtgatctccggtttctctttctcgaccgtgtttccttggttaacgatatgtgc	gma-miR1509a	TTAATCAAGGAAATCACGGTCG	5'	Yes	gp1a	..((((..(((((((((((((((.((((((((.......((((((.....((....))......))))))..........))))))))))))))))))))).))...))))	109	48.6	-42	0.8	578.5	952.5	533.5	1476	668	1301	836.075	839.863	722.017	1053.96	685.646	1031.91	high
240	422	gma-MIR1509a-p3	CGACCGTGTTTCCTTGGTTAA	21	Chr17	+	9813056	9813166	ctgcatcttcTTAATCAAGGAAATCACGGTCGcgtgtgtgccggaaagaaagtggcctgtgatctccggtttctctttctCGACCGTGTTTCCTTGGTTAAcgatatgtgc	2	gma-MIR1509a,gso-MIR1509a,	gma-MIR1509a	ctgcatcttcTTAATCAAGGAAATCACGGTCGcgtgtgtgccggaaagaaagtggcctgtgatctccggtttctctttctcgaccgtgtttccttggttaacgatatgtgc	gma-MIR1509a-p3	cgaccgtgtttccttggttaa	3'	New	gp1a	..((((..(((((((((((((((.((((((((.......((((((.....((....))......))))))..........))))))))))))))))))))).))...))))	109	48.6	-42	0.8	27	62	8	62	51	13	39.0217	54.6682	10.8269	44.2721	52.3472	10.3112	middle
241	423	gma-miR1509b_R+1	TTAATCAAGGAAATCACGGTTG	22	Chr05	+	1350441	1350549	ctgcatctttTTAATCAAGGAAATCACGGTTGagtgtgaaggagagaaagtggcttcagatttccgggttttccttctccACTGTGTTTCCTTGGTTAAAGatatgtgc	1	gma-MIR1509b,	gma-MIR1509b	ctgcatctttTTAATCAAGGAAATCACGGTTgagtgtgaaggagagaaagtggcttcagatttccgggttttccttctccactgtgtttccttggttaaagatatgtgc	gma-miR1509b	TTAATCAAGGAAATCACGGTT	5'	Diff	gp1a	..((((.((((((((((((((((.((((((.((....(((((((((....(((..........)))..))))))))))).)))))))))))))))))))))).))))..	105	42.2	-40.3	0.9	62.5	104.5	150.5	150	74	347	90.3279	92.1424	203.68	107.11	75.9548	275.23	middle
241	424	gma-MIR1509b-p3	ACTGTGTTTCCTTGGTTAAAG	21	Chr05	+	1350441	1350549	ctgcatctttTTAATCAAGGAAATCACGGTTGagtgtgaaggagagaaagtggcttcagatttccgggttttccttctccACTGTGTTTCCTTGGTTAAAGatatgtgc	1	gma-MIR1509b,	gma-MIR1509b	ctgcatctttTTAATCAAGGAAATCACGGTTgagtgtgaaggagagaaagtggcttcagatttccgggttttccttctccactgtgtttccttggttaaagatatgtgc	gma-MIR1509b-p3	actgtgtttccttggttaaag	3'	New	gp1a	..((((.((((((((((((((((.((((((.((....(((((((((....(((..........)))..))))))))))).)))))))))))))))))))))).))))..	105	42.2	-40.3	0.9	0	5	0	0	0	4	0	4.40873	0	0	0	3.17268	low
242	425	gma-miR1510a-5p_R-3_1ss18TC	AGGGATAGGTAAAACAACGAC	21	Chr16	+	31887377	31887477	ggattttatggaactggAGGGATAGGTAAAACAATGACtgctgtataagtaattgttatagttagtTGTTGTTTTACCTATTCCACCCattccatgtatcc	2	gma-MIR1510a,gso-MIR1510a,	gma-MIR1510a	ttatggaactggAGGGATAGGTAAAACAATGACTGCtgtataagtaattgttatagttagTTGTTGTTTTACCTATTCCACCCattccatgta	gma-miR1510a-5p	AGGGATAGGTAAAACAATGACTGC	5'	Diff	gp1a	((((..(((((((..((.((((((((((((((((..((((((((((((....))).))))).))))..)))))))))))))))).))..))))))).))))	101	35.6	-50.1	1.4	44.5	122	847.5	95.5	82.5	1626	64.3135	107.573	1146.97	68.1933	84.6793	1289.69	high
242	426	gma-miR1510a-3p_L-1_1ss23CT	TGTTGTTTTACCTATTCCACCT	22	Chr16	+	31887377	31887477	ggattttatggaactggAGGGATAGGTAAAACAATGACtgctgtataagtaattgttatagttagtTGTTGTTTTACCTATTCCACCCattccatgtatcc	2	gma-MIR1510a,gso-MIR1510a,	gma-MIR1510a	ttatggaactggAGGGATAGGTAAAACAATGACTGCtgtataagtaattgttatagttagTTGTTGTTTTACCTATTCCACCCattccatgta	gma-miR1510a-3p	TTGTTGTTTTACCTATTCCACCC	3'	Diff	gp1a	((((..(((((((..((.((((((((((((((((..((((((((((((....))).))))).))))..)))))))))))))))).))..))))))).))))	101	35.6	-50.1	1.4	1522.5	1963.5	1841	2454.5	2279.5	4151.5	2200.39	1731.31	2491.53	1752.68	2339.72	3292.84	high
243	427	gma-miR1510b-5p_R-1	AGGGATAGGTAAAACAACTAC	21	Chr02	+	6675719	6675819	ggattttatggaagtggAGGGATAGGTAAAACAACTACttctgtaaaagtaattgttatagttagtTGTTGTTTTACCTATTCCACCAattccatctatcc	2	gma-MIR1510b,gso-MIR1510b,	gma-MIR1510b	tttatggaagtggAGGGATAGGTAAAACAACTACTtctgtaaaagtaattgttatagttagtTGTTGTTTTACCTATTCCACCaattccatcta	gma-miR1510b-5p	AGGGATAGGTAAAACAACTACT	5'	Diff	gp1a	((((...((((((.(((.(((((((((((((((((.(((.((((((((....)).))))))..))).))))))))))))))))).))).))))))..))))	101	33.7	-47.3	1.4	181.5	385	4211.5	334.5	276.5	9068	262.312	339.472	5699.67	238.855	283.804	7192.45	high
243	428	gma-miR1510b-3p_R+1	TGTTGTTTTACCTATTCCACCT	22	Chr02	+	6675719	6675819	ggattttatggaagtggAGGGATAGGTAAAACAACTACttctgtaaaagtaattgttatagttagtTGTTGTTTTACCTATTCCACCAattccatctatcc	2	gma-MIR1510b,gso-MIR1510b,	gma-MIR1510b	tttatggaagtggAGGGATAGGTAAAACAACTACTtctgtaaaagtaattgttatagttagtTGTTGTTTTACCTATTCCACCaattccatcta	gma-miR1510b-3p	TGTTGTTTTACCTATTCCACC	3'	Diff	gp1a	((((...((((((.(((.(((((((((((((((((.(((.((((((((....)).))))))..))).))))))))))))))))).))).))))))..))))	101	33.7	-47.3	1.4	1522.5	1963.5	1841	2454.5	2279.5	4151.5	2200.39	1731.31	2491.53	1752.68	2339.72	3292.84	high
244	429	gma-MIR1511-p5	GTGGTATCAGGTCCTGCTTCA	21	Chr18	+	20910835	20910933	tcagccGTGGTATCAGGTCCTGCTTCAtcaagtggtcttgtgttcaaatccagcctcaagcacatggttAACCAGGCTCTGATACCATGGtgaatataa	1	gma-MIR1511,	gma-MIR1511	tcagccgtggtatcaggtcctgcttcatcaagtggtcttgtgttcaaatccagcctcaagcacatggttAACCAGGCTCTGATACCATGgtgaatataa	gma-MIR1511-p5	gtggtatcaggtcctgcttca	5'	New	gp1a	(((.((((((((((((..((((.((.((((.(((..((((.(((.......)))..))))))).)))).)).))))..)))))))))))))))......	93	46.5	-38.6	0.8	75	165	63	140	137	155	108.394	145.488	85.2616	99.9693	140.619	122.941	middle
244	430	gma-miR1511_R+1	AACCAGGCTCTGATACCATGA	21	Chr18	+	20910835	20910933	tcagccGTGGTATCAGGTCCTGCTTCAtcaagtggtcttgtgttcaaatccagcctcaagcacatggttAACCAGGCTCTGATACCATGGtgaatataa	1	gma-MIR1511,	gma-MIR1511	tcagccgtggtatcaggtcctgcttcatcaagtggtcttgtgttcaaatccagcctcaagcacatggttAACCAGGCTCTGATACCATGgtgaatataa	gma-miR1511	AACCAGGCTCTGATACCATG	3'	Diff	gp1a	(((.((((((((((((..((((.((.((((.(((..((((.(((.......)))..))))))).)))).)).))))..)))))))))))))))......	93	46.5	-38.6	0.8	4251	8444	5860	10664	6177	10259	6143.75	7445.46	7930.68	7614.8	6340.17	8137.12	high
245	431	gma-miR1512b	TAACTGGAAATTCTTAAAGCAT	22	Chr02	-	8707970	8708058	ttgataccTAACTGGAAATTCTTAAAGCATtcccatcatcaaaatgatgtgaaaattaggaatgctttaagaatttcagttatgcatca	1	gma-MIR1512b,	gma-MIR1512b	ttgataccTAACTGGAAATTCTTAAAGCATtcccatcatcaaaatgatgtgaaaattaggaatGCTTTAAGAATTTCAGTTATGcatca	gma-miR1512b	TAACTGGAAATTCTTAAAGCAT	5'	Yes	gp1a	.((((...(((((.(((((((((((((((((((((((((....)))))).........))))))))))))))))))))))))...))))	88	30.3	-35.3	1.3	0	0	8	0	0	14	0	0	10.8269	0	0	11.1044	middle
246	432	gma-MIR1513c-p5	AAAGCCATGACTTACACACGC	21	Chr17	-	1395193	1395283	gatctgatatgagagAAAGCCATGACTTACACACGCattgaaatctaagttaaatatgtgtgtaagtcatggcattatctcatatctaatc	1	gma-MIR1513c,	gma-MIR1513c	gatctgataTGAGAGAAAGCCATGACTTACacacgcattgaaatctaagttaaatatgtgtgtaagtcatggcattatctcatatctaatc	gma-MIR1513c-p5	AAAGCCATGACTTACacacgc	5'	New	gp1a	(((..(((((((((.((.((((((((((((((((..(((.............)))..)))))))))))))))).)).)))))))))..)))	91	34.1	-43.3	1.4	533.667	1317	142.667	844.667	1018.67	337.333	771.28	1161.26	193.079	603.148	1045.58	267.562	high
247	433	gma-miR1513a-5p	TGAGAGAAAGCCATGACTTAC	21	Chr07	+	43192640	43192732	ggatcagataTGAGAGAAAGCCATGACTTACacacacattgaaatcttagttttaaatgTGTATAAGTCATGGTTTTCTCtcatatctaatcc	1	gma-MIR1513a,	gma-MIR1513a	ggatcagataTGAGAGAAAGCCATGACTTACacacacattgaaatcttagtTTTAAATGTGTATAAGTCATGGTtttctctcatatctaatcc	gma-miR1513a-5p	TGAGAGAAAGCCATGACTTAC	5'	Yes	gp1a	((((.(((((((((((((((((((((((((.(((((..(((((((....))))))).))))).))))))))))))))))))))))))).))))	93	33.3	-53.3	1.7	28.6667	56	65.6667	59.6667	47.6667	142.333	41.4304	49.3778	88.8705	42.6059	48.9258	112.894	middle
247	434	gma-MIR1513a-p3	TGTATAAGTCATGGTTTTCTC	21	Chr07	+	43192640	43192732	ggatcagataTGAGAGAAAGCCATGACTTACacacacattgaaatcttagttttaaatgTGTATAAGTCATGGTTTTCTCtcatatctaatcc	1	gma-MIR1513a,	gma-MIR1513a	ggatcagataTGAGAGAAAGCCATGACTTACacacacattgaaatcttagtTTTAAATGTGTATAAGTCATGGTtttctctcatatctaatcc	gma-MIR1513a-p3	TGTATAAGTCATGGTtttctc	3'	New	gp1a	((((.(((((((((((((((((((((((((.(((((..(((((((....))))))).))))).))))))))))))))))))))))))).))))	93	33.3	-53.3	1.7	0	0	0	4	15	34	0	0	0	2.85626	15.3962	26.9677	middle
248	435	gma-MIR1513b-p5	AAATCATGACTTTCTCTTGTA	21	Chr20	-	223665	223734	tgcgtttgtAAATCATGACTTTCTCTTGTAtctcatctgagtataTGAGAGAAAGCCATGACTTACacac	1	gma-MIR1513b,	gma-MIR1513b	tgcgtttgtaaatcatgactttctcttgtatctcatctgagtataTGAGAGAAAGCCATGACTTACacac	gma-MIR1513b-p5	aaatcatgactttctcttgta	5'	New	gp1a	...((.(((((.(((((.((((((((..((((((....))).)))..)))))))).))))).))))).))	67	37.1	-30	1.2	74	129	27	136	101	67	106.948	113.745	36.5407	97.113	103.668	53.1423	middle
248	436	gma-miR1513a-5p	TGAGAGAAAGCCATGACTTAC	21	Chr20	-	223665	223734	tgcgtttgtAAATCATGACTTTCTCTTGTAtctcatctgagtataTGAGAGAAAGCCATGACTTACacac	1	gma-MIR1513b,	gma-MIR1513b	tgcgtttgtaaatcatgactttctcttgtatctcatctgagtataTGAGAGAAAGCCATGACTTACacac	gma-miR1513a-5p	TGAGAGAAAGCCATGACTTAC	3'	Yes	gp1a	...((.(((((.(((((.((((((((..((((((....))).)))..)))))))).))))).))))).))	67	37.1	-30	1.2	28.6667	56	65.6667	59.6667	47.6667	142.333	41.4304	49.3778	88.8705	42.6059	48.9258	112.894	middle
249	437	gma-miR1514a-5p_R+1	TTCATTTTTAAAATAGGCATTG	22	Chr07	-	43121203	43121301	ctttgctattTTCATTTTTAAAATAGGCATTGgggtcccttcttgttcctccttttcctttcctatcccaatgcctattttaaaatgaaaacaacgata	1	gma-MIR1514a,	gma-MIR1514a	ctttgctattTTCATTTTTAAAATAGGCATTggggtcccttcttgttcctccttttcctttcctatcccaATGCCTATTTTAAAATGAAAAcaacgata	gma-miR1514a-5p	TTCATTTTTAAAATAGGCATT	5'	Diff	gp1a	..(((...((((((.((((((((((((((((((((..............................))))))))))))))))))))))))))...)))..	95	34.3	-31.8	0.9	0	0	40	0	4	43	0	0	54.1343	0	4.10566	34.1063	middle
250	438	gma-miR1515a_R-1	TCATTTTGCGTGCAATGATCT	21	Chr01	+	49411645	49411789	taaatgttcaTCATTTTGCGTGCAATGATCTgaaccattttgattccctgcaccgttatttcgttgtggcataatcaaattaagccattgattttatgtttgtggaaaacgtttctgatcactcacgcaaaatgatgtcaatttt	1	gma-MIR1515a,	gma-MIR1515a	taaatgttcaTCATTTTGCGTGCAATGATCTGaaccattttgattccctgcaccgttatttcgttgtggcataatcaaattaagccattgattttatgtttgtggaaaacgtttctgatcactcacgcaaaatgatgtcaatttt	gma-miR1515a	TCATTTTGCGTGCAATGATCTG	5'	Diff	gp1a	.((((...((((((((((((((...(((((.((((...(((((((..(..((.((......)).))..)...))))))).....((((..((.....))..)))).....))))..)))))..))))))))))))))...)))).	143	34.5	-42.8	0.9	346	634	42	718.5	484	110.5	500.056	559.027	56.841	513.056	496.785	87.6452	middle
251	439	gma-miR1515a_R-1	TCATTTTGCGTGCAATGATCT	21	Chr11	-	6656792	6656932	tgttcaTCATTTTGCGTGCAATGATCTgaaccattttcattccctgtaccgttgtttcgttctggcataaccaaattaggtcattgttttttggtttgtggaaaatgtttctgatcattcacgcaaaatgatgtcaatttt	1	gma-MIR1515b,	gma-MIR1515b	tgttcaTCATTTTGCGTGCAATGATCTGaaccattttcattccctgtaccgttgtttcgttctggcataaccaaattaggtcattgttttttggtttgtggaaaatgtttctgatcattcacgcaaaatgatgtcaatttt	gma-miR1515a	TCATTTTGCGTGCAATGATCTG	5'	Diff	gp1a	((..((((((((((((((.(((((((.(((.(((((((...........((......)).....(((.(((((((..............)))))))))).))))))).))).))))))))))))))))))))).)).....	136	35.5	-46.7	0.9	346	634	42	718.5	484	110.5	500.056	559.027	56.841	513.056	496.785	87.6452	middle
252	440	gma-MIR1516a-p5	TTGGATACAAGTTATAAGCTCT	22	Chr03	+	45035171	45035281	catgtTTGGATACAAGTTATAAGCTCTtttgagagcttctctacagaaaatatattatatatttccggtagagaagctctCAAAAGAGCTTATGGCTTGTATccaaacaga	1	gma-MIR1516a,	gma-MIR1516a	catgtttggataCAAGTTATAAGCTCTTTTGAGAGcttctctacagaaaatatattatatatttccggtagagaagctctCAAAAGAGCTTATGGCTTGTAtccaaacaga	gma-MIR1516a-p5	ttggataCAAGTTATAAGCTCT	5'	New	gp1a	..((((((((((((((..((((((((((((((((((((((((((...(((((((...)))))))...))))))))))))))))))))))))))..))))))))))))))..	107	34.2	-73.4	1.9	0	0	19	7	0	20	0	0	25.7138	4.99846	0	15.8634	middle
252	441	gma-miR1516a-3p_R+1	CAAAAGAGCTTATGGCTTGTAT	22	Chr03	+	45035171	45035281	catgtTTGGATACAAGTTATAAGCTCTtttgagagcttctctacagaaaatatattatatatttccggtagagaagctctCAAAAGAGCTTATGGCTTGTATccaaacaga	1	gma-MIR1516a,	gma-MIR1516a	catgtttggataCAAGTTATAAGCTCTTTTGAGAGcttctctacagaaaatatattatatatttccggtagagaagctctCAAAAGAGCTTATGGCTTGTAtccaaacaga	gma-miR1516a-3p	CAAAAGAGCTTATGGCTTGTA	3'	Diff	gp1a	..((((((((((((((..((((((((((((((((((((((((((...(((((((...)))))))...))))))))))))))))))))))))))..))))))))))))))..	107	34.2	-73.4	1.9	3	4	0	4	0	0	4.33574	3.52698	0	2.85626	0	0	low
253	442	gma-MIR1516c-p5_1ss16GA	TGGGCTTAGCGAGGCAGTCACG	22	Chr04	+	40141067	40141189	tgatcatggcaatgtcTGGGCTTAGCGAGGCGGTCACGagcttagcgtgcttttgggtttcttcatggtccttcttcgtgCTAAGCTTGAGCTTGCCTGCTaagcgaggaggtgcgttgagcc	1	gma-MIR1516c,	gma-MIR1516c	tgatcatggcAATGTCTGGGCTTAGCGAGGCGGTcacgagcttagcgtgcttttgggtttcttcatggtccttcttcgtgctaagcttgagcttgcctgctaagcgaggaggtgcgttgagcc	gma-MIR1516c-p5	TGGGCTTAGCGAGGCGGTcacg	5'	New	gp1a	...(((..(((...(((..(((((((.(((((((..((((((((((..(.....(((...........))).....)..)))))))))).))).)))))))))))..)))..)))..)))...	117	54.5	-47.5	0.7	3	0	0	0	0	0	4.33574	0	0	0	0	0	low
253	443	gma-MIR1516c-p3_2ss11GA18TC	CTAAGCTTGAACTTGCCCGCT	21	Chr04	+	40141067	40141189	tgatcatggcaatgtcTGGGCTTAGCGAGGCGGTCACGagcttagcgtgcttttgggtttcttcatggtccttcttcgtgCTAAGCTTGAGCTTGCCTGCTaagcgaggaggtgcgttgagcc	1	gma-MIR1516c,	gma-MIR1516c	tgatcatggcAATGTCTGGGCTTAGCGAGGCGGTcacgagcttagcgtgcttttgggtttcttcatggtccttcttcgtgctaagcttgagcttgcctgctaagcgaggaggtgcgttgagcc	gma-MIR1516c-p3	ctaagcttgagcttgcctgct	3'	New	gp1a	...(((..(((...(((..(((((((.(((((((..((((((((((..(.....(((...........))).....)..)))))))))).))).)))))))))))..)))..)))..)))...	117	54.5	-47.5	0.7	0	4	0	0	0	0	0	3.52698	0	0	0	0	low
254	444	gma-MIR1517-p5_1ss5CT	ATAGTCGATGTTGGGTAGGGTTTT	24	Chr14	+	43676665	43677061	gctaggtatttttgaccgacattagacatgactatttttagtcgacattgactaagtttttacagtcgacatccactagagttttttcgatcgacatcggtcaaagcaattttttagccaacatcaatcaaggctattttATAGCCGATGTTGGGTAGGGTTTTttattcgacatcagtcagggctattttttagccaacttcgactagagatttttcagccaacattgactaatgatgtttttcagtcgacatcGGGTAGGTTCTATTGGTCGGCATCgaccaagctattttttagtcgatactagatagatttttttgtcaacgcctgctaggattttttaggttgacgttggctaaaaatagtcttggtcaatgtcgttcgaaaaaaccctagt	1	gma-MIR1517,	gma-MIR1517	gctaggtatttttgaccgacattagacatgactatttttagtcgacattgactaagtttttacagtcgacatccactagagttttttcgatcgacatcggtcaaagcaattttttagccaacatcaatcaaggctattttatagccgatgttgggtagggttttttattcgacatcagtcagggctattttttagccaacttcgactagagatttttcagccaacattgactaatgatgtttttcagtcgacatcgggtaggttctattggtcggcatcgaccaagctattttttagtcgatactagatagatttttttgtcaacgcctgctaggattttttaggttgacgttggctaaaaatAGTCTTGGTCAATGTCGTTCGAAAaaaccctagt	gma-MIR1517-p5	atagccgatgttgggtagggtttt	5'	New	gp1a	((((((..(((((((.(((((((.(((..(((((((((((((((((..(((((..((....)).(((((...........(((((...(((((....))))))))))....(..((.((((((((......((((((...)))))))))))))).))..)........)))))...))))).(((((.....)))))....((((((..(((..((..(((....(((((((((.((((((........)))))).....(((....(((((((....)))))))))).....)))))))))....((((((....)))))).......)))..))..)))..)))))).)))))))))))))))))...)))))))))).)))))))...))))))	49	38	-133.7	0.9	0	0	0	0	4	0	0	0	0	0	4.10566	0	low
254	445	gma-MIR1517-p3_2ss2GA24CT	GAGTAGGTTCTATTGGTCGGCATT	24	Chr14	+	43676665	43677061	gctaggtatttttgaccgacattagacatgactatttttagtcgacattgactaagtttttacagtcgacatccactagagttttttcgatcgacatcggtcaaagcaattttttagccaacatcaatcaaggctattttATAGCCGATGTTGGGTAGGGTTTTttattcgacatcagtcagggctattttttagccaacttcgactagagatttttcagccaacattgactaatgatgtttttcagtcgacatcGGGTAGGTTCTATTGGTCGGCATCgaccaagctattttttagtcgatactagatagatttttttgtcaacgcctgctaggattttttaggttgacgttggctaaaaatagtcttggtcaatgtcgttcgaaaaaaccctagt	1	gma-MIR1517,	gma-MIR1517	gctaggtatttttgaccgacattagacatgactatttttagtcgacattgactaagtttttacagtcgacatccactagagttttttcgatcgacatcggtcaaagcaattttttagccaacatcaatcaaggctattttatagccgatgttgggtagggttttttattcgacatcagtcagggctattttttagccaacttcgactagagatttttcagccaacattgactaatgatgtttttcagtcgacatcgggtaggttctattggtcggcatcgaccaagctattttttagtcgatactagatagatttttttgtcaacgcctgctaggattttttaggttgacgttggctaaaaatAGTCTTGGTCAATGTCGTTCGAAAaaaccctagt	gma-MIR1517-p3	gggtaggttctattggtcggcatc	3'	New	gp1a	((((((..(((((((.(((((((.(((..(((((((((((((((((..(((((..((....)).(((((...........(((((...(((((....))))))))))....(..((.((((((((......((((((...)))))))))))))).))..)........)))))...))))).(((((.....)))))....((((((..(((..((..(((....(((((((((.((((((........)))))).....(((....(((((((....)))))))))).....)))))))))....((((((....)))))).......)))..))..)))..)))))).)))))))))))))))))...)))))))))).)))))))...))))))	49	38	-133.7	0.9	0	0	0	3	0	3	0	0	0	2.1422	0	2.37951	low
255	446	gma-MIR1518-p5_1ss18AG	TCGGCACATAGGTCATGGGATC	22	Chr09	+	7525413	7525550	atgtgcaaaatgtgttgtaaagtgaatatcaTCGGCACATAGGTCATGAGATCaacattgacagaTTTACAGGCAGCCTTGACGTGAgaacacgataaatgtttagcctgatattcaccacaatcacacttttggaat	1	gma-MIR1518,	gma-MIR1518	atgtgcaaaaTGTGTTGTAAAGTGAATATCAtcggcacataggtcatgagatcaacattgacagatttacaggcagccttgacgtgagaacacgataaatgtttagcctgatattcaccacaatcacacttttggaat	gma-MIR1518-p5	tcggcacataggtcatgagatc	5'	New	gp1a	.....(((((((((((((...((((((((((..(((.((.((((..(((((((..........))))).))....)))))).((((....))))...........))))))))))))).)))).)))).)))))....	44	38.4	-35.5	0.7	14	35	97	62	26	236	20.2335	30.8611	131.276	44.2721	26.6868	187.188	middle
255	447	gma-MIR1518-p3_2ss14TA19GT	TTTACAGGCAGCCATGACTTGA	22	Chr09	+	7525413	7525550	atgtgcaaaatgtgttgtaaagtgaatatcaTCGGCACATAGGTCATGAGATCaacattgacagaTTTACAGGCAGCCTTGACGTGAgaacacgataaatgtttagcctgatattcaccacaatcacacttttggaat	1	gma-MIR1518,	gma-MIR1518	atgtgcaaaaTGTGTTGTAAAGTGAATATCAtcggcacataggtcatgagatcaacattgacagatttacaggcagccttgacgtgagaacacgataaatgtttagcctgatattcaccacaatcacacttttggaat	gma-MIR1518-p3	tttacaggcagccttgacgtga	3'	New	gp1a	.....(((((((((((((...((((((((((..(((.((.((((..(((((((..........))))).))....)))))).((((....))))...........))))))))))))).)))).)))).)))))....	44	38.4	-35.5	0.7	11	35	7	56	19	46	15.8977	30.8611	9.47351	39.9877	19.5019	36.4858	middle
256	448	gma-MIR1519-p5_1ss17AG	ACTAAAGGATGACGTGGCATGACA	24	Chr07	+	11380343	11380609	tatctttacataagtgttgcaaaatagtcattccgttaaattttaaagtaacaccgttagtgagatcaattttagtgccacgtgaactatccaatatagcACTAAAGGATGACGTGACATGACAtgtggacgtgtctcctaaaagatgtcacgtcattttgaaagtccacgagacatttcacaacctTTGCAATGCATGGACACTTTAAGCacgatttctgacatcttttaagttagagactattttgcaatacttatgcaaaagat	1	gma-MIR1519,	gma-MIR1519	tatctttacaTAAGTGTTGCAAAATAGTCATTccgttaaattttaaagtaacaccgttagtgagatcaattttagtgccacgtgaactatccaatatagcactaaaggatgacgtgacatgacatgtggacgtgtctcctaaaagatgtcacgtcattttgaaagtccacgagacatttcacaacctttgcaatgcatggacactttaagcacgatttctgacatcttttaagttagagactattttgcaatacttatgcaaaagat	gma-MIR1519-p5	actaaaggatgacgtgacatgaca	5'	New	gp1a	.((((((.(((((((((((((((((((((....(((.....((((((((..........((((((((((.((((((((....((.......)).....))))))))..((((((((((((((((((....)))))).........)))))))))))).))))..(((.....))).))))))..((..(((...))).))..)))))))).)))...((((((.........)))))))))))))))))))))))))))..))))))	49	35.6	-85.2	0.9	104	120	276	143	111	605	150.306	105.81	373.527	102.111	113.932	479.867	middle
256	449	gma-MIR1519-p3	TTGCAATGCATGGACACTTTAAGC	24	Chr07	+	11380343	11380609	tatctttacataagtgttgcaaaatagtcattccgttaaattttaaagtaacaccgttagtgagatcaattttagtgccacgtgaactatccaatatagcACTAAAGGATGACGTGACATGACAtgtggacgtgtctcctaaaagatgtcacgtcattttgaaagtccacgagacatttcacaacctTTGCAATGCATGGACACTTTAAGCacgatttctgacatcttttaagttagagactattttgcaatacttatgcaaaagat	1	gma-MIR1519,	gma-MIR1519	tatctttacaTAAGTGTTGCAAAATAGTCATTccgttaaattttaaagtaacaccgttagtgagatcaattttagtgccacgtgaactatccaatatagcactaaaggatgacgtgacatgacatgtggacgtgtctcctaaaagatgtcacgtcattttgaaagtccacgagacatttcacaacctttgcaatgcatggacactttaagcacgatttctgacatcttttaagttagagactattttgcaatacttatgcaaaagat	gma-MIR1519-p3	ttgcaatgcatggacactttaagc	3'	New	gp1a	.((((((.(((((((((((((((((((((....(((.....((((((((..........((((((((((.((((((((....((.......)).....))))))))..((((((((((((((((((....)))))).........)))))))))))).))))..(((.....))).))))))..((..(((...))).))..)))))))).)))...((((((.........)))))))))))))))))))))))))))..))))))	49	35.6	-85.2	0.9	5	3	14	3	4	16	7.22624	2.64524	18.947	2.1422	4.10566	12.6907	middle
257	450	gma-MIR1520a-p5_2ss15CT20TC	AAAGGAATGTTGACTGTCACGTGT	24	Chr14	-	17975535	17975684	AAAGGAATGTTGACCGTCATGTGTcatgttcttattggatgatgactgttgtgtcatgttctgattggtcaatgaaaataacaatgcatttcatcttttatggagttgACATCCAATTAGAACATGATACATgacagtcatcatccaata	1	gma-MIR1520a,	gma-MIR1520a	aaaggaatgttgaccgtcatgtgtcatgttcttattggatgatgactgttgtgtcatgttctgattggtcaatgaaaataacaatgcatttcatcttttatggagttgacatccaatTAGAACATGATACATGACAGTCAtcatccaata	gma-MIR1520a-p5	aaaggaatgttgaccgtcatgtgt	5'	New	gp1a	...((((..(.(((........))))..))))(((((((((((((((((((((((((((((((((((((((((....((((..(((.....)))...))))...)))))...)))))))))))))))))))..)))))))))))))))))	29	34.7	-62.6	1.2	3	9.35	11	3	8.35	38.15	4.33574	8.24432	14.8869	2.1422	8.57057	30.2594	middle
257	451	gma-MIR1520a-p3_1ss20TA	ACATCCAATTAGAACATGAAACAT	24	Chr14	-	17975535	17975684	AAAGGAATGTTGACCGTCATGTGTcatgttcttattggatgatgactgttgtgtcatgttctgattggtcaatgaaaataacaatgcatttcatcttttatggagttgACATCCAATTAGAACATGATACATgacagtcatcatccaata	1	gma-MIR1520a,	gma-MIR1520a	aaaggaatgttgaccgtcatgtgtcatgttcttattggatgatgactgttgtgtcatgttctgattggtcaatgaaaataacaatgcatttcatcttttatggagttgacatccaatTAGAACATGATACATGACAGTCAtcatccaata	gma-MIR1520a-p3	acatccaatTAGAACATGATACAT	3'	New	gp1a	...((((..(.(((........))))..))))(((((((((((((((((((((((((((((((((((((((((....((((..(((.....)))...))))...)))))...)))))))))))))))))))..)))))))))))))))))	29	34.7	-62.6	1.2	0	0	0	0	0	3	0	0	0	0	0	2.37951	low
258	452	gma-MIR1520p-p3_1ss21CG	TGACAGTCATCATCCAATAAGAAC	24	Chr11	+	4663268	4663406	acatgtcatgttgttattggatgatgacggtaacattttatagtatgattgaatgtcaacttcatgaaagataatttttttcattgaccaatcaaaacataacatgTGACAGTCATCATCCAATAACAACgtgacatgt	1	gma-MIR1520p,	gma-MIR1520p	acatgtcATGTTGTTATTGGATGATGACGGTaacattttatagtatgattgaatgtcaacttcatgaaagataatttttttcattgaccaatcaaaacataacatgtgacagtcatcatccaataacaacgtgacatgt	gma-MIR1520p-p3	tgacagtcatcatccaataacaac	3'	New	gp1a	((((((((((((((((((((((((((((.((.((((.((((.((.((((((...((((.....((((((((.....))))))))))))))))))..)))))).)))).)).))))))))))))))))))))))))))))	139	30.9	-64.9	1.5	0	3	5	3	3	11.5	0	2.64524	6.76679	2.1422	3.07925	9.12144	low
259	453	gma-MIR1520r-p5	ATGAAAAGATGCGTCCAAGAATCC	24	Chr19	-	49005369	49005483	acattgactgtcacgtgtcacatcctggttggacATGAAAAGATGCGTCCAAGAATCCattataacatttttctattcattgtccgaTCAGAACATGACATGTGACCGTCAatgt	1	gma-MIR1520r,	gma-MIR1520r	acattgactgtcacgTGTCACATCCTGGTTGGACATGAAaagatgcgtccaagaatccattataacatttttctattcattgtccgatcagaacatgacatgtgaccgtcaatgt	gma-MIR1520r-p5	ATGAAaagatgcgtccaagaatcc	5'	New	gp1a	((((((((.(((((((((((....(((((((((((((((.(((............................))).)))).)))))))))))....))))))))))).))))))))	115	40	-48.4	1.1	6	13	15	9	26	56	8.67148	11.4627	20.3004	6.42659	26.6868	44.4175	middle
259	454	gma-MIR1520r-p3_1ss14TC	TCAGAACATGACACGTGACCGTCA	24	Chr19	-	49005369	49005483	acattgactgtcacgtgtcacatcctggttggacATGAAAAGATGCGTCCAAGAATCCattataacatttttctattcattgtccgaTCAGAACATGACATGTGACCGTCAatgt	1	gma-MIR1520r,	gma-MIR1520r	acattgactgtcacgTGTCACATCCTGGTTGGACATGAAaagatgcgtccaagaatccattataacatttttctattcattgtccgatcagaacatgacatgtgaccgtcaatgt	gma-MIR1520r-p3	tcagaacatgacatgtgaccgtca	3'	New	gp1a	((((((((.(((((((((((....(((((((((((((((.(((............................))).)))).)))))))))))....))))))))))).))))))))	115	40	-48.4	1.1	2.5	0	0	0	0	5.5	3.61312	0	0	0	0	4.36243	low
260	455	gma-MIR1520d-p5_1ss9AG	ACTATCACGTGTCATGTTCTGATT	24	Chr07	-	124349	124459	atgatgACTATCACATGTCATGTTCTGATTggatgttaactctatgaaaaaacaaatacattgttgttttcattgaTCAATCAGAACATGACACGTGACAattatcatcca	1	gma-MIR1520d,	gma-MIR1520d	atgatgactatcacatgtcatgttctgattggatgttaactctatgaaaaaacaaatacattgttgttttcattgatcaATCAGAACATGACACGTGACAAttatcatcca	gma-MIR1520d-p5	actatcacatgtcatgttctgatt	5'	New	gp1a	(((((((...((((.(((((((((((((((((........((.((((((((((((.....))))).))))))).))))))))))))))))))).))))...)))))))...	108	31.5	-42.3	1.2	2	0	5	0	1.5	9	2.89049	0	6.76679	0	1.53962	7.13852	low
260	456	gma-miR1520d_L+3R-1	TCAATCAGAACATGACACGTGACA	24	Chr07	-	124349	124459	atgatgACTATCACATGTCATGTTCTGATTggatgttaactctatgaaaaaacaaatacattgttgttttcattgaTCAATCAGAACATGACACGTGACAattatcatcca	1	gma-MIR1520d,	gma-MIR1520d	atgatgactatcacatgtcatgttctgattggatgttaactctatgaaaaaacaaatacattgttgttttcattgatcaATCAGAACATGACACGTGACAAttatcatcca	gma-miR1520d	ATCAGAACATGACACGTGACAA	3'	Diff	gp1a	(((((((...((((.(((((((((((((((((........((.((((((((((((.....))))).))))))).))))))))))))))))))).))))...)))))))...	108	31.5	-42.3	1.2	3	3.57143	10.0833	0.75	1.5	25.1667	4.33574	3.14909	13.6464	0.53555	1.53962	19.9614	middle
261	457	gma-MIR1520c-p5_1ss2CT	TTACGTGTCATATTCTGATTGATC	24	Chr17	+	37603731	37603870	atgatgactgTCACGTGTCATATTCTGATTGATCaataaaaataataatacattttattttttatggagttgacatccaatcagaacatgacacatgacaaacatcattcAATAAGAACGTGACACGTGACAGTtaacat	1	gma-MIR1520c,	gma-MIR1520c	atgatgactgtcacgtgtcatattctgattgatcaataaaaataataatacattttattttttatggagttgacatcCAATCAGAACATGACACATGACAAacatcaTTCAATAAGAACGTGACACGTGAcagttaacat	gma-MIR1520c-p5	tcacgtgtcatattctgattgatc	5'	New	gp1a	(((.(((((((((((((((((.(((((((((.(((((((((((((.........))))))))......)))))....)))))))))..(((...((((......)))))))........))))))))))))))))).)))	64	30.7	-43.6	1	0	0	1	0	0	3	0	0	1.35336	0	0	2.37951	low
261	458	gma-MIR1520c-p3_2ss4AC20AC	AATCAGAACGTGACACGTGCCAGT	24	Chr17	+	37603731	37603870	atgatgactgTCACGTGTCATATTCTGATTGATCaataaaaataataatacattttattttttatggagttgacatccaatcagaacatgacacatgacaaacatcattcAATAAGAACGTGACACGTGACAGTtaacat	1	gma-MIR1520c,	gma-MIR1520c	atgatgactgtcacgtgtcatattctgattgatcaataaaaataataatacattttattttttatggagttgacatcCAATCAGAACATGACACATGACAAacatcaTTCAATAAGAACGTGACACGTGAcagttaacat	gma-MIR1520c-p3	AATAAGAACGTGACACGTGAcagt	3'	New	gp1a	(((.(((((((((((((((((.(((((((((.(((((((((((((.........))))))))......)))))....)))))))))..(((...((((......)))))))........))))))))))))))))).)))	64	30.7	-43.6	1	6	10.0714	14.75	16.25	19	58.1667	8.67148	8.88044	19.962	11.6036	19.5019	46.136	middle
262	459	gma-MIR1520g-p5_2ss3TC19AT	TGCCACGTGTCATGTTCTTATTGA	24	Chr12	-	32708631	32708738	atgatgacTGTCACGTGTCATGTTCTAATTGAatcttgaatccatggaagataaaatacattattgttatcattgatcaatcAGAACATGACACGTGACAATCATCat	1	gma-MIR1520g,	gma-MIR1520g	atgatgactgtcacgtgtcatgttctaattgaatcttgaatccatggaagataaaatacattattgttatcattgatcaATCAGAACATGACACGTGACAAtcatcat	gma-MIR1520g-p5	tgtcacgtgtcatgttctaattga	5'	New	gp1a	(((((((.((((((((((((((((((.(((((.((.....((....)).((((....(((....)))))))...))))))).)))))))))))))))))).)))))))	108	32.4	-47	1.3	0	0	1	4	2	3	0	0	1.35336	2.85626	2.05283	2.37951	low
262	460	gma-MIR1520g-p3	AGAACATGACACGTGACAATCATC	24	Chr12	-	32708631	32708738	atgatgacTGTCACGTGTCATGTTCTAATTGAatcttgaatccatggaagataaaatacattattgttatcattgatcaatcAGAACATGACACGTGACAATCATCat	1	gma-MIR1520g,	gma-MIR1520g	atgatgactgtcacgtgtcatgttctaattgaatcttgaatccatggaagataaaatacattattgttatcattgatcaATCAGAACATGACACGTGACAAtcatcat	gma-MIR1520g-p3	AGAACATGACACGTGACAAtcatc	3'	New	gp1a	(((((((.((((((((((((((((((.(((((.((.....((....)).((((....(((....)))))))...))))))).)))))))))))))))))).)))))))	108	32.4	-47	1.3	0	0.571429	11.5833	0.75	0	36.1667	0	0.503855	15.6764	0.53555	0	28.6863	middle
263	461	gma-miR1520n_L-2R+2	AATCAGAACATGACACGTGACAGT	24	Chr14	+	47470517	47470612	attgtcatgtattatgttttgattgaatgtcaattccattaaaaataaaatgtattgttattttcattaatcAATCAGAACATGACACGTGACAGT	1	gma-MIR1520n,	gma-MIR1520n	attgtcatgtattatgttttgattgaatgtcaattccattaaaaataaaatgtattgttattttcattaaTCAATCAGAACATGACACGTGACAgt	gma-miR1520n	TCAATCAGAACATGACACGTGACA	3'	Diff	gp1a	((((((((((.((((((((((((((((((..(((..((.................))..)))..)))...))))))))))))))).))))))))))	96	25	-31.1	1.3	4	9.07143	46.75	9.25	6.5	154.333	5.78099	7.99869	63.2695	6.60511	6.6717	122.412	middle
264	462	gma-MIR1520h-p3_1ss21AG	GTTGTCAACGTCCAATCAGAGCGT	24	Chr06	+	15547143	15547229	cacgtgtcacgttctaattgaacgttgattctatagactatgaaaatgtattgttGTTGTCAACGTCCAATCAGAACGTgacatgtg	1	gma-MIR1520h,	gma-MIR1520h	cacgtgtcacgttctaattgaacgttgattctatagactatgaaaatgtattgttgttgtcAACGTCCAATCAGAACGTGACATGtg	gma-MIR1520h-p3	gttgtcAACGTCCAATCAGAACGT	3'	New	gp1a	(((((((((((((((.((((.((((((((...((((((.((....)))).))))....)))))))).)))).)))))))))))))))	87	37.9	-39.7	1.2	0	0	0	3	1.5	0	0	0	0	2.1422	1.53962	0	low
265	463	gma-MIR1520b-p5_2ss6AG18TC	TATTGGATGATGACTATCACGTGT	24	Chr20	-	41759132	41759260	cgtgtcacgttctTATTGAATGATGACTATTACGTGTcatgttctgatcgaccaatgacaacaacaataattcgacatccAATCAGAACATGACACGTGACAGTcatcatttaataagaacgtgacata	1	gma-MIR1520b,	gma-MIR1520b	cgtgtcacgttcttattgaatgatgactattacgtgtcatgttctgatcgaccaatgacaacaacaataattcgacatccaatcagaacatgacacGTGACAGTCATCATTTAATAAGAacgtgacata	gma-MIR1520b-p5	tattgaatgatgactattacgtgt	5'	New	gp1a	.(((((((((((((((((((((((((((.((((((((((((((((((((((....................)))).......)))))))))))))))))).))))))))))))))))))))))))))).	127	37.2	-71.7	1.5	0	3.25	4	1.5	2.25	11.25	0	2.86567	5.41343	1.0711	2.30944	8.92315	low
265	464	gma-MIR1520b-p3	AATCAGAACATGACACGTGACAGT	24	Chr20	-	41759132	41759260	cgtgtcacgttctTATTGAATGATGACTATTACGTGTcatgttctgatcgaccaatgacaacaacaataattcgacatccAATCAGAACATGACACGTGACAGTcatcatttaataagaacgtgacata	1	gma-MIR1520b,	gma-MIR1520b	cgtgtcacgttcttattgaatgatgactattacgtgtcatgttctgatcgaccaatgacaacaacaataattcgacatccaatcagaacatgacacGTGACAGTCATCATTTAATAAGAacgtgacata	gma-MIR1520b-p3	aatcagaacatgacacGTGACAGT	3'	New	gp1a	.(((((((((((((((((((((((((((.((((((((((((((((((((((....................)))).......)))))))))))))))))).))))))))))))))))))))))))))).	127	37.2	-71.7	1.5	4	9.07143	46.75	9.25	6.5	154.333	5.78099	7.99869	63.2695	6.60511	6.6717	122.412	middle
266	465	gma-MIR1520j-p5_1ss17AG	TGTCACGTTCTTATTGGATGAT	22	Chr11	-	5133814	5133989	gaatgttgactgtcacaTGTCACGTTCTTATTGAATGATgattgtcacgtaccatgttatgattggatatcaactccatgaaagatgaaatgcattattattttcactaaccaatcataacataacacgtgatcgtcATCATCCAATAAGAACGTGACACAtgacaatcaacattc	1	gma-MIR1520j,	gma-MIR1520j	gaatgttgactgtcacatgtcacgttcttattgaatgatgattgtcacgtaccatgttatgattggatatcaactccatgaaagatgaaatgcattattattttcactaaccaatcataacataacacgtgatcgtcatcatccaatAAGAACGTGACACATGACAATCAAcattc	gma-MIR1520j-p5	tgtcacgttcttattgaatgat	5'	New	gp1a	(((((((((.(((((..((((((((((((((((.(((((((..(((((((...(((((((((((((...(((......))).((.(((((...........)))))))..)))))))))))))...)))))))..))))))).))))))))))))))))..))))).)))))))))	176	34.7	-82.9	1.4	0	1.75	1.5	0	0.75	1.5	0	1.54306	2.03004	0	0.769812	1.18975	low
266	466	gma-MIR1520j-p3_2ss23CG24AT	ATCATCCAATAAGAACGTGACAGT	24	Chr11	-	5133814	5133989	gaatgttgactgtcacaTGTCACGTTCTTATTGAATGATgattgtcacgtaccatgttatgattggatatcaactccatgaaagatgaaatgcattattattttcactaaccaatcataacataacacgtgatcgtcATCATCCAATAAGAACGTGACACAtgacaatcaacattc	1	gma-MIR1520j,	gma-MIR1520j	gaatgttgactgtcacatgtcacgttcttattgaatgatgattgtcacgtaccatgttatgattggatatcaactccatgaaagatgaaatgcattattattttcactaaccaatcataacataacacgtgatcgtcatcatccaatAAGAACGTGACACATGACAATCAAcattc	gma-MIR1520j-p3	atcatccaatAAGAACGTGACACA	3'	New	gp1a	(((((((((.(((((..((((((((((((((((.(((((((..(((((((...(((((((((((((...(((......))).((.(((((...........)))))))..)))))))))))))...)))))))..))))))).))))))))))))))))..))))).)))))))))	176	34.7	-82.9	1.4	4	6	15	8	6	57	5.78099	5.29048	20.3004	5.71253	6.1585	45.2106	middle
267	467	gma-MIR1520l-p5	TTCTGATTGGTCAATGAAAACAAC	24	Chr18	+	51411526	51411635	gatgatgattgtcacgtgtcataTTCTGATTGGTCAATGAAAACAACaatgcatttcatcttatatggagttgacattcAATCAGAACATGACACGTGATAGTcatcatt	1	gma-MIR1520l,	gma-MIR1520l	gatgatgattgtcacgtgtcatattctgattggtcaatgaaaacaacaatgcatttcatcttatatggagttgacattcAATCAGAACATGACACGTGATAGTcatcatt	gma-MIR1520l-p5	ttctgattggtcaatgaaaacaac	5'	New	gp1a	((((((((((((((((((((((.(((((((((((((((..........(((.....)))..........))))))...))))))))).))))))))))))))))))))))	110	34.5	-50.2	1.3	1.5	1.5	0	0	6	10	2.16787	1.32262	0	0	6.1585	7.93169	low
267	468	gma-miR1520l	AATCAGAACATGACACGTGATAGT	24	Chr18	+	51411526	51411635	gatgatgattgtcacgtgtcataTTCTGATTGGTCAATGAAAACAACaatgcatttcatcttatatggagttgacattcAATCAGAACATGACACGTGATAGTcatcatt	1	gma-MIR1520l,	gma-MIR1520l	gatgatgattgtcacgtgtcatattctgattggtcaatgaaaacaacaatgcatttcatcttatatggagttgacattcAATCAGAACATGACACGTGATAGTcatcatt	gma-miR1520l	AATCAGAACATGACACGTGATAGT	3'	Yes	gp1a	((((((((((((((((((((((.(((((((((((((((..........(((.....)))..........))))))...))))))))).))))))))))))))))))))))	110	34.5	-50.2	1.3	0	0	20.5	0	0	76	0	0	27.7438	0	0	60.2808	middle
268	469	gma-MIR1520e-p5_1ss20AG	ATTGGATGATGACTGTCACGTGTC	24	Chr17	-	17845222	17845385	taactgtcacgtatcacgttctgATTGGATGATGACTGTCACATGTCatattctaattggtcaatgaaaacagcaatgcatttcatctttcatggagttgacatccAATCAGAACATGACACGTGACAGTcgtcatccaataagaacgtgacatatgacagtca	1	gma-MIR1520e,	gma-MIR1520e	taactgtcacgtatcacgttctgattggatgatgactgtcacatgtcatattctaattggtcaatgaaaacagcaatgcatttcatctttcatggagttgacatccaatcagaacatgacacgtgacagtcgtcatcCAATAAGAACGTGACATATGACAGtca	gma-MIR1520e-p5	attggatgatgactgtcacatgtc	5'	New	gp1a	..(((((((..(.(((((((((.(((((((((((((((((((.((((((.((((.(((((...((((((.((....))..))))))...(((......)))...))))).)))).)))))).))))))))))))))))))).))))))))).)..)))))))..	160	39	-80.9	1.3	0	12.85	44	38.3333	18.6833	104.9	0	11.3304	59.5478	27.3725	19.1769	83.2034	middle
268	470	gma-MIR1520e-p3	AATCAGAACATGACACGTGACAGT	24	Chr17	-	17845222	17845385	taactgtcacgtatcacgttctgATTGGATGATGACTGTCACATGTCatattctaattggtcaatgaaaacagcaatgcatttcatctttcatggagttgacatccAATCAGAACATGACACGTGACAGTcgtcatccaataagaacgtgacatatgacagtca	1	gma-MIR1520e,	gma-MIR1520e	taactgtcacgtatcacgttctgattggatgatgactgtcacatgtcatattctaattggtcaatgaaaacagcaatgcatttcatctttcatggagttgacatccaatcagaacatgacacgtgacagtcgtcatcCAATAAGAACGTGACATATGACAGtca	gma-MIR1520e-p3	aatcagaacatgacacgtgacagt	3'	New	gp1a	..(((((((..(.(((((((((.(((((((((((((((((((.((((((.((((.(((((...((((((.((....))..))))))...(((......)))...))))).)))).)))))).))))))))))))))))))).))))))))).)..)))))))..	160	39	-80.9	1.3	4	9.07143	46.75	9.25	6.5	154.333	5.78099	7.99869	63.2695	6.60511	6.6717	122.412	middle
269	471	gma-MIR1520i-p5_1ss8TG	ATTGGATGATGACTGTCACGTGTC	24	Chr03	-	34949716	34949859	taatgttgactatcacgtgtcacgttcttATTGGATTATGACTGTCACGTGTCatgttctgattggtcaatgaaaataacaatacatttaatcttttatggagttgacattcAATCAAAACGTGACACGTGACGGTcaacatca	1	gma-MIR1520i,	gma-MIR1520i	taatgttgactatcacgtgtcacgttcttattggattatgactgtcacgtgtcatgttctgattggtcaatgaaaataacaatacatttaatcttttatggagttgacattcaatcaaAACGTGACACGTGACGGTCAACATca	gma-MIR1520i-p5	attggattatgactgtcacgtgtc	5'	New	gp1a	..((((((((..((((((((((((((......((((.(((((........))))))))).(((((((((((....((((................))))...))))))...)))))..))))))))))))))..))))))))..	27	35.4	-52.9	1	0	12.85	44	38.3333	18.6833	104.9	0	11.3304	59.5478	27.3725	19.1769	83.2034	middle
269	472	gma-MIR1520i-p3_2ss4CA22GC	AATAAAAACGTGACACGTGACCGT	24	Chr03	-	34949716	34949859	taatgttgactatcacgtgtcacgttcttATTGGATTATGACTGTCACGTGTCatgttctgattggtcaatgaaaataacaatacatttaatcttttatggagttgacattcAATCAAAACGTGACACGTGACGGTcaacatca	1	gma-MIR1520i,	gma-MIR1520i	taatgttgactatcacgtgtcacgttcttattggattatgactgtcacgtgtcatgttctgattggtcaatgaaaataacaatacatttaatcttttatggagttgacattcaatcaaAACGTGACACGTGACGGTCAACATca	gma-MIR1520i-p3	aatcaaAACGTGACACGTGACGGT	3'	New	gp1a	..((((((((..((((((((((((((......((((.(((((........))))))))).(((((((((((....((((................))))...))))))...)))))..))))))))))))))..))))))))..	27	35.4	-52.9	1	1.5	0.571429	4.5	5.5	0	1.5	2.16787	0.503855	6.09011	3.92736	0	1.18975	low
270	473	gma-MIR1520q-p3_1ss24AG	ATTGACCAATCAGAACATGACACG	24	Chr08	-	13092386	13092501	tggtgtcacgtgtcatgatctgattaattaataaaaataacatgacatgtcaactccataaaagatgaaatgtattgttgtttttATTGACCAATCAGAACATGACACAtgacaat	1	gma-MIR1520q,	gma-MIR1520q	tggtgtcacgtgtcatgatctgattaattaataaaaataacatgacatgtcaactccataaaagatgaaatgtattgttgtttttattgacCAATCAGAACATGACACATGACAAt	gma-MIR1520q-p3	attgacCAATCAGAACATGACACA	3'	New	gp1a	...(((((.((((((((.(((((((..(((((((((((((((..((((.(((.((.......)).))).))))..)))))))))))))))..))))))).)))))))).)))))..	111	30.2	-47.5	1.4	2	0	1.5	0.75	0	6	2.89049	0	2.03004	0.53555	0	4.75901	low
271	474	gma-MIR1520o-p5_1ss18TC	TTGGATGATAACTGTCACGTGT	22	Chr17	+	13437941	13438133	ttacaaaagaatattgattgtcatgtgtcacattctgaTTGGATGATAACTGTCATGTGTtaggttttgatttaatattgactctatggacgatgaaaatgtattgttgttgtcaacgttcaattagaacgtgacatgtgattgtcatcgtccAATCAGAATGTGACATGTGACAGTcaacattcttttgtaa	1	gma-MIR1520o,	gma-MIR1520o	ttacaaaagaatattgattgtcatgtgtcacattctgattggatgataactgtcatgtgttaggttttgatttaatattgactctatggacgatgaaaatgtattgttgttgtcaacgttcaattagaacgtgacatgtgattgTCATCGTCCAATCAGAATGTGACAtgtgacagtcaacattcttttgtaa	gma-MIR1520o-p5	ttggatgataactgtcatgtgt	5'	New	gp1a	((((((((((((.((((((((((..((((((((((((((((((((((.((..(((..(((((.(((((((((.((..(((((......(((((((......)))))))...)))))..)).))))))))).)))))..)))..)).))))))))))))))))))))))..)))))))))).))))))))))))	193	33.2	-101.4	1.6	1.5	1.5	9	0	0	18	2.16787	1.32262	12.1802	0	0	14.277	middle
271	475	gma-MIR1520o-p3_1ss4CA	AATAAGAATGTGACATGTGACAGT	24	Chr17	+	13437941	13438133	ttacaaaagaatattgattgtcatgtgtcacattctgaTTGGATGATAACTGTCATGTGTtaggttttgatttaatattgactctatggacgatgaaaatgtattgttgttgtcaacgttcaattagaacgtgacatgtgattgtcatcgtccAATCAGAATGTGACATGTGACAGTcaacattcttttgtaa	1	gma-MIR1520o,	gma-MIR1520o	ttacaaaagaatattgattgtcatgtgtcacattctgattggatgataactgtcatgtgttaggttttgatttaatattgactctatggacgatgaaaatgtattgttgttgtcaacgttcaattagaacgtgacatgtgattgTCATCGTCCAATCAGAATGTGACAtgtgacagtcaacattcttttgtaa	gma-MIR1520o-p3	AATCAGAATGTGACAtgtgacagt	3'	New	gp1a	((((((((((((.((((((((((..((((((((((((((((((((((.((..(((..(((((.(((((((((.((..(((((......(((((((......)))))))...)))))..)).))))))))).)))))..)))..)).))))))))))))))))))))))..)))))))))).))))))))))))	193	33.2	-101.4	1.6	3	3	12	0	3	73.5	4.33574	2.64524	16.2403	0	3.07925	58.2979	middle
272	476	gma-miR1520f-5p	ATTGTCACGTGTCATGTTCTGATT	24	Chr02	-	17814168	17814270	ttcttactaaatgacgATTGTCACGTGTCATGTTCTGATTacatgaaagatgaaatgcattgttattttcATTGACCAATCAGAACATGACACAtgacaatca	1	gma-MIR1520f,	gma-MIR1520f	ttcttactaaatgacgATTGTCACGTGTCATGTTCTGATTacatgaaagatgaaatgcattgttattttcattgacCAATCAGAACATGACACATGACAAtca	gma-miR1520f-5p	ATTGTCACGTGTCATGTTCTGATT	5'	Yes	gp1a	...............((((((((.((((((((((((((((........(((((((...........)))))))....)))))))))))))))).)))))))).	87	33	-40.3	1.2	0	2	7.5	2.5	0	22.5	0	1.76349	10.1502	1.78517	0	17.8463	middle
272	477	gma-MIR1520f-p3_1ss24AG	ATTGACCAATCAGAACATGACACG	24	Chr02	-	17814168	17814270	ttcttactaaatgacgATTGTCACGTGTCATGTTCTGATTacatgaaagatgaaatgcattgttattttcATTGACCAATCAGAACATGACACAtgacaatca	1	gma-MIR1520f,	gma-MIR1520f	ttcttactaaatgacgATTGTCACGTGTCATGTTCTGATTacatgaaagatgaaatgcattgttattttcattgacCAATCAGAACATGACACATGACAAtca	gma-MIR1520f-p3	attgacCAATCAGAACATGACACA	3'	New	gp1a	...............((((((((.((((((((((((((((........(((((((...........)))))))....)))))))))))))))).)))))))).	87	33	-40.3	1.2	2	0	1.5	0.75	0	6	2.89049	0	2.03004	0.53555	0	4.75901	low
273	478	gma-MIR1520m-p5	ATGTTCTGATTGGATGTCAACTCC	24	Chr04	-	9565785	9565912	ttcttattggatgatgactgttacgtgccATGTTCTGATTGGATGTCAACTCCataaaagatgaaatgaattgttgttttcatttatcAATCAGAACATGACATGTGACAATtatcattcaataagaa	1	gma-MIR1520m,	gma-MIR1520m	ttcttattggatgatgactgttacgtgccatgttctgattggatgtcaactccataaaagatgaaatgaattgttgttttcatttatcAATCAGAACATGACATGTGACAATtatcattcaataagaa	gma-MIR1520m-p5	atgttctgattggatgtcaactcc	5'	New	gp1a	(((((((((((((((((.(((((((((.(((((((((((((((.......)))).....((((((.((((........)))))))))).))))))))))).))))))))).)))))))))))))))))	128	31.2	-56.9	1.4	0	0.6	8	0	2.1	39.15	0	0.529048	10.8269	0	2.15547	31.0526	middle
273	479	gma-miR1520m_2ss20AG23AG	AATCAGAACATGACATGTGGCAGT	24	Chr04	-	9565785	9565912	ttcttattggatgatgactgttacgtgccATGTTCTGATTGGATGTCAACTCCataaaagatgaaatgaattgttgttttcatttatcAATCAGAACATGACATGTGACAATtatcattcaataagaa	1	gma-MIR1520m,	gma-MIR1520m	ttcttattggatgatgactgttacgtgccatgttctgattggatgtcaactccataaaagatgaaatgaattgttgttttcatttatcAATCAGAACATGACATGTGACAATtatcattcaataagaa	gma-miR1520m	AATCAGAACATGACATGTGACAAT	3'	Diff	gp1a	(((((((((((((((((.(((((((((.(((((((((((((((.......)))).....((((((.((((........)))))))))).))))))))))).))))))))).)))))))))))))))))	128	31.2	-56.9	1.4	2	0	0.75	0	0	17.5	2.89049	0	1.01502	0	0	13.8805	middle
274	480	gma-MIR1520k-p5_1ss13TC	ATTGGATGATGACTGTCACGTGTC	24	Chr19	+	5256979	5257106	ttcttATTGGATGATGATTGTCACGTGTCatgttctgattagtcaatgaaaacagcaatgtatttcatctttcatggtgttgacatccAATCAGAACATGACACATGACAGTcatcaaccaataagaa	1	gma-MIR1520k,	gma-MIR1520k	ttcttattggatgatgATTGTCACGTGTCATGTTCTGATTagtcaatgaaaacagcaatgtatttcatctttcatggtgttgacatccAATCAGAACATGACACATGACAGTcatcaaccaataagaa	gma-MIR1520k-p5	attggatgatgATTGTCACGTGTC	5'	New	gp1a	((((((((((.((((((((((((.((((((((((((((((.....(((((((((....))).)))))).......((((....)))).)))))))))))))))).)))))))))))).))))))))))	128	35.2	-65.2	1.4	0	12.85	44	38.3333	18.6833	104.9	0	11.3304	59.5478	27.3725	19.1769	83.2034	middle
274	481	gma-miR1520k_1ss19GA	AATCAGAACATGACACATAACAGT	24	Chr19	+	5256979	5257106	ttcttATTGGATGATGATTGTCACGTGTCatgttctgattagtcaatgaaaacagcaatgtatttcatctttcatggtgttgacatccAATCAGAACATGACACATGACAGTcatcaaccaataagaa	1	gma-MIR1520k,	gma-MIR1520k	ttcttattggatgatgATTGTCACGTGTCATGTTCTGATTagtcaatgaaaacagcaatgtatttcatctttcatggtgttgacatccAATCAGAACATGACACATGACAGTcatcaaccaataagaa	gma-miR1520k	AATCAGAACATGACACATGACAGT	3'	Diff	gp1a	((((((((((.((((((((((((.((((((((((((((((.....(((((((((....))).)))))).......((((....)))).)))))))))))))))).)))))))))))).))))))))))	128	35.2	-65.2	1.4	0	0	4.75	3	0	24.1667	0	0	6.42845	2.1422	0	19.1682	middle
275	482	gma-MIR1521a-p5_2ss16TC17AG	AATATGATTATGACACGTGACAGT	24	Chr11	-	12131473	12131619	aatcttattggatgttaaaatggtgtacgaaaattaatgtccAATATGATTATGACACGTGACAGTcatcattactcattgactgttaatggaaaatgttgactgccaaatgtcataatcctattggatgttaaaattgtatacgaa	1	gma-MIR1521a,	gma-MIR1521a	tactcattgaCTGTTAATGGAAAATGTTGActgccaaatgtcataatcctattggatgttaaaattgtatacgaaaattcacgtccaatatgattatgacatatgacagttaacgttacccattaacagtcaacgtccaataaaattgtgacacataacagtcaacattattcaataacaattaatgttc	gma-MIR1521a-p5	aatatgattatgacatatgacagt	5'	New	gp1a	.((((....)))).........((((((((...((((..(((((((.((((((((((..((.((((((.((((..(((((((...)))))))..)))).)))))).))..)))))))))).)))))))..))))..))))))))...	122	30.6	-54.5	1.2	0	0	0	0	0	7	0	0	0	0	0	5.55218	low
276	483	gma-MIR1521b-p5_1ss2GA	TAAGTAATGATGACTGTCACGTGT	24	Chr11	+	12131454	12131604	ccaataggattatgacatttggcagtcaacattttccattaacagtcaaTGAGTAATGATGACTGTCACGTGTcataatcatattggacattaattttcgtacaccattttaacatccaataagattatgatacatggctgttaacgtttt	1	gma-MIR1521b,	gma-MIR1521b	ccaataggattatgacatttggcagtcaacattttccattaacagtcaatgagtaatgatGACTGTCACGTGTCATAATCATAttggacattaattttcgtacaccattttaacatccaataagattatgatacatggctgttaacgtttt	gma-MIR1521b-p5	tgagtaatgatGACTGTCACGTGT	5'	New	gp1a	((((((.((((((((((..(((((((((.((((...((((.......))))...)))).)))))))))..)))))))))).))))))......................((((((.(((................))).))))))......	87	32.5	-45	0.9	0	0	0	0	0	15	0	0	0	0	0	11.8975	middle
277	484	gma-miR1523a_L+1	TATGGGATAAATGTGAGCTCA	21	Chr02	-	12591029	12591123	aggacccatTATGGGATAAATGTGAGCTCAggagcgatgaataaatcctttcatcactcctcattactcccgagctcacatttatttcaaaatga	1	gma-MIR1523a,	gma-MIR1523a	aggacccattATGGGATAAATGTGAGCTCAggagcgatgaataaatcctttcatcactcctcattactcccgagctcacatttatttcaaaatga	gma-miR1523a	ATGGGATAAATGTGAGCTCA	5'	Diff	gp1a	......((((.((..(((((((((((((((((((.((((((........)))))).)))))..........))))))))))))))..)).)))).	88	40	-42.9	1.1	4	10	20	8	3	45	5.78099	8.81746	27.0672	5.71253	3.07925	35.6926	middle
278	485	gma-MIR1524-p5	AACCACTTGTTTCCAATCATC	21	Chr08	+	3719473	3719808	gcgacttattggagttcattcttcgcactctctcggaAACCACTTGTTTCCAATCATCtaatcagacgatagcagactcaagaaagacgtttccttcccagatccttctagaccatttgcaaaccgtctccttccccgaatccattctccaaaccctcgatccttgaggagctccaccaccgtgacggcgctccggtctccgccgtcaattgtgccgtcgcggtggagcatgagcgtcttcatgagtctgaaagggaattataggaactactttcctgattaggTTATTGGAAACAAGTGGTTTCcgagtccgaggaaggaactccaacgcccaac	1	gma-MIR1524,	gma-MIR1524	gcgacttattggagttcattcttcgcactctctcggaaaccacttgtttccaatcatctaatcagacgatagcagactcaagaaagacgtttccttcccagatccttctagaccatttgcaaaccgtctccttccccgaatccattctccaaaccctcgatccttgaggagctccaccaccgtgacggcgctccggtctccgccgtcaattgtgccgtcgcggtggagcatgagcgtcttcatgagtctgaaagggaattataggaactactttcctgattaggttattggaaacaagtggtttcCGAGTCCGAGGAAGGAACTCCaacgcccaac	gma-MIR1524-p5	aaccacttgtttccaatcatc	5'	New	gp1a	(((.....(((((((((.(((((((......(((((((((((((((((((((((.((((((((.........((((((((.(((.(((((((.((((...((((.....((((............))))........(((....)))...........))))...)))).((((((((...((((((((((..((((....))))......))))))))))))))))))..)))))))))).))))))))...(((((...(((...)))..))))))))))))).)))))))))))))))))))))))..))))))).)))))))))))).....	331	50.3	-145.8	0.9	0	3	0	0	0	0	0	2.64524	0	0	0	0	low
278	486	gma-MIR1524-p3	TTATTGGAAACAAGTGGTTTC	21	Chr08	+	3719473	3719808	gcgacttattggagttcattcttcgcactctctcggaAACCACTTGTTTCCAATCATCtaatcagacgatagcagactcaagaaagacgtttccttcccagatccttctagaccatttgcaaaccgtctccttccccgaatccattctccaaaccctcgatccttgaggagctccaccaccgtgacggcgctccggtctccgccgtcaattgtgccgtcgcggtggagcatgagcgtcttcatgagtctgaaagggaattataggaactactttcctgattaggTTATTGGAAACAAGTGGTTTCcgagtccgaggaaggaactccaacgcccaac	1	gma-MIR1524,	gma-MIR1524	gcgacttattggagttcattcttcgcactctctcggaaaccacttgtttccaatcatctaatcagacgatagcagactcaagaaagacgtttccttcccagatccttctagaccatttgcaaaccgtctccttccccgaatccattctccaaaccctcgatccttgaggagctccaccaccgtgacggcgctccggtctccgccgtcaattgtgccgtcgcggtggagcatgagcgtcttcatgagtctgaaagggaattataggaactactttcctgattaggttattggaaacaagtggtttcCGAGTCCGAGGAAGGAACTCCaacgcccaac	gma-MIR1524-p3	ttattggaaacaagtggtttc	3'	New	gp1a	(((.....(((((((((.(((((((......(((((((((((((((((((((((.((((((((.........((((((((.(((.(((((((.((((...((((.....((((............))))........(((....)))...........))))...)))).((((((((...((((((((((..((((....))))......))))))))))))))))))..)))))))))).))))))))...(((((...(((...)))..))))))))))))).)))))))))))))))))))))))..))))))).)))))))))))).....	331	50.3	-145.8	0.9	4	6	0	0	0	17	5.78099	5.29048	0	0	0	13.4839	middle
279	487	gma-MIR1526-p5_2ss15TC18GC	AGAGACTTCCGGATCAACTTGATC	24	Chr16	+	6139320	6139493	aacaaaaattttatttttcttcttccggatcaagttgatccggatcttccggatcaacttgatccgtaAGAGACTTCCGGATTAAGTTGATCcagaagttacggatcaagttaatccagAAGAGACTTTCGGATCAACTGATCcggaagaggaaaattaagcaaggataatttt	1	gma-MIR1526,	gma-MIR1526	aacaaaaattttatttttcttcttccggatcaagttgatccggatcttccggatcaacttgatccgtaagagacttccggattaagttgatccagaagttacggatcaagttaatccagaagagactttcggatcaactgatCCGGAAGAGGAAAATTAAGCAAggataatttt	gma-MIR1526-p5	agagacttccggattaagttgatc	5'	New	gp1a	.........((((.((((((((((((((((((.((((((((((((((((.((((.(((((((((((((....(((((.(((((.....))))).)))))))))))))))))).)))).)))))....))))))))))))))))))))))))))))).)))).............	152	37.9	-89.1	1.4	0	3	39	15	12	76	0	2.64524	52.781	10.711	12.317	60.2808	middle
279	488	gma-MIR1526-p3	AAGAGACTTTCGGATCAACTGATC	24	Chr16	+	6139320	6139493	aacaaaaattttatttttcttcttccggatcaagttgatccggatcttccggatcaacttgatccgtaAGAGACTTCCGGATTAAGTTGATCcagaagttacggatcaagttaatccagAAGAGACTTTCGGATCAACTGATCcggaagaggaaaattaagcaaggataatttt	1	gma-MIR1526,	gma-MIR1526	aacaaaaattttatttttcttcttccggatcaagttgatccggatcttccggatcaacttgatccgtaagagacttccggattaagttgatccagaagttacggatcaagttaatccagaagagactttcggatcaactgatCCGGAAGAGGAAAATTAAGCAAggataatttt	gma-MIR1526-p3	aagagactttcggatcaactgatC	3'	New	gp1a	.........((((.((((((((((((((((((.((((((((((((((((.((((.(((((((((((((....(((((.(((((.....))))).)))))))))))))))))).)))).)))))....))))))))))))))))))))))))))))).)))).............	152	37.9	-89.1	1.4	0	0	8	0	0	9	0	0	10.8269	0	0	7.13852	middle
280	489	gma-miR1527_R+4	TAACTCAACCTTACAAAACCGGAT	24					ctcacaagccggttttgtaaggttgagttagacctcaaatttcaacatggtatcagagccattgaaccacatgctatcaggtttccgctatcgggccaccccccatttatgtctacgaaccaaacctaatagtgctgatcgtgagggggtgtgttaagagtcccacatcggataggacatggtctgacaatatatttataaagttgaggccTAACTCAACCTTACAAAACCggcttgtgag	1	gma-MIR1527,	gma-MIR1527	ctcacaagccggttttgtaaggttgagttagacctcaaatttcaacatggtatcagagccattgaaccacatgctatcaggtttccgctatcgggccaccccccatttatgtctacgaaccaaacctaatagtgctgatcgtgagggggtgtgttaagagtcccacatcggataggacatggtctgacaatatatttataaagttgaggccTAACTCAACCTTACAAAACCggcttgtgag	gma-miR1527	TAACTCAACCTTACAAAACC	3'	Diff	gp1a	(((((((((((((((((((((((((((((((.((((((........(((((......))))).(((((...........)))))......(((((((..(((((..((((((((((...............)))..)).)))))))))).(((((....((((......))))..))))))))))))................)))))).)))))))))))))))))))))))))))))))	241	45.2	-99.7	0.9	0	0	0	0	0	7	0	0	0	0	0	5.55218	low
281	490	gma-MIR1528-p3_1ss23TA	AACAAATTAGTCCAATAGAAACAT	24	Chr08	-	4503391	4503655	tgattgttgaatagattagatcaatatattagtaagtttttattagaccaagatgagagtcagtttttattggattaatctgtcatatctcaaattttatttcatttaagaacaaaatataatgttatgtttgtaactattaaaaaatcaaggagaagatgaaaattaaattatattttatctttaaataaaataaaattttgggtatAACAAATTAGTCCAATAGAAACTTattgatattttgatctaatctattcaccaacca	1	gma-MIR1528,	gma-MIR1528	tgattgttgaATAGATTAGATCAATATATTAGTaagtttttattagaccaagatgagagtcagtttttattggattaatctgtcatatctcaaattttatttcatttaagaacaaaatataatgttatgtttgtaactattaaaaaatcaaggagaagatgaaaattaaattatattttatctttaaataaaataaaattttgggtataacaaattagtccaatagaaacttattgatattttgatctaatctattcaccaacca	gma-MIR1528-p3	aacaaattagtccaatagaaactt	3'	New	gp1a	.(.(((.(((((((((((((((((.(((((((((((((((((.........(((....)))........((((((((((.(((.(((((..(((((((((((.(((((((...(((((((((((((((....)))))....................(((....)))..))))))))))...))))))).)))))))))))..))))).))).))))))))))))))))))))))))))).))))))))))))))))).))).).	154	21.1	-82.7	1.5	0	0	0	0	0	6	0	0	0	0	0	4.75901	low
282	491	gma-miR1531-5p_R-3	ATATGGACGAAGAGATAGGTA	21	Chr20	+	41474148	41474262	aagtcttcccATATGGACGAAGAGATAGGTAaatgttgaagtaggcctgtgggtttcttggcttcaacctttACCAATCCCTTCGTCCATATGGgaagacttgtctctcgacttc	1	gma-MIR1531,	gma-MIR1531	aagtcttcccATATGGACGAAGAGATAGGTAAATgttgaagtaggcctgtgggtttcttggcttcaacctttaccaatccctTCGTCCATATGGGAAGACTTGTCtctcgacttc	gma-miR1531-5p	ATATGGACGAAGAGATAGGTAAAT	5'	Diff	gp1a	((((((((((((((((((((((.(((.((((((.(((((((((..((....))..)....)))))))).)))))).))).))))))))))))))))))))))(((....)))...	102	45.2	-64.2	1.2	0	3	22	3	0	53	0	2.64524	29.7739	2.1422	0	42.0379	middle
282	492	gma-MIR1531-p3	ACCAATCCCTTCGTCCATATGG	22	Chr20	+	41474148	41474262	aagtcttcccATATGGACGAAGAGATAGGTAaatgttgaagtaggcctgtgggtttcttggcttcaacctttACCAATCCCTTCGTCCATATGGgaagacttgtctctcgacttc	1	gma-MIR1531,	gma-MIR1531	aagtcttcccATATGGACGAAGAGATAGGTAAATgttgaagtaggcctgtgggtttcttggcttcaacctttaccaatccctTCGTCCATATGGGAAGACTTGTCtctcgacttc	gma-MIR1531-p3	accaatccctTCGTCCATATGG	3'	New	gp1a	((((((((((((((((((((((.(((.((((((.(((((((((..((....))..)....)))))))).)))))).))).))))))))))))))))))))))(((....)))...	102	45.2	-64.2	1.2	8	8	0	7	7	14	11.562	7.05397	0	4.99846	7.18491	11.1044	middle
283	493	gma-MIR1532-p5	AACGAGACGTTAAGCACGAGAGTC	24	Chr13	+	43766192	43766343	tcaactcattctctcgcgtagcgtgtagcgcgtgctaAACGAGACGTTAAGCACGAGAGTCagaatccgttactcgcgcacagcgcacagcacagactaagtggacaaAACTGACACAGAACACGCTAAGCGagaggagctcgctaagcaca	1	gma-MIR1532,	gma-MIR1532	tcaactcattctctcgcgtagcgtgtagcgcgtgctaaacgagacgttaagcacgagagtcagaatccgttactcgcgcacagcgcacagcacagactaagtggacaaaactgacacagAACACGCTAAGCGAGAGGAGCTCgctaagcaca	gma-MIR1532-p5	aacgagacgttaagcacgagagtc	5'	New	gp1a	........(((((((((.((((((((....((((((.((((...)))).))))))...(((((............((((...))))....(((.......))).......))))).....)))))))).)))))))))(((.....)))...	25	52.6	-54.8	0.7	0	6	0	0	6	7	0	5.29048	0	0	6.1585	5.55218	low
283	494	gma-MIR1532-p3	AACTGACACAGAACACGCTAAGCG	24	Chr13	+	43766192	43766343	tcaactcattctctcgcgtagcgtgtagcgcgtgctaAACGAGACGTTAAGCACGAGAGTCagaatccgttactcgcgcacagcgcacagcacagactaagtggacaaAACTGACACAGAACACGCTAAGCGagaggagctcgctaagcaca	1	gma-MIR1532,	gma-MIR1532	tcaactcattctctcgcgtagcgtgtagcgcgtgctaaacgagacgttaagcacgagagtcagaatccgttactcgcgcacagcgcacagcacagactaagtggacaaaactgacacagAACACGCTAAGCGAGAGGAGCTCgctaagcaca	gma-MIR1532-p3	aactgacacagAACACGCTAAGCG	3'	New	gp1a	........(((((((((.((((((((....((((((.((((...)))).))))))...(((((............((((...))))....(((.......))).......))))).....)))))))).)))))))))(((.....)))...	25	52.6	-54.8	0.7	0	3	0	0	0	18	0	2.64524	0	0	0	14.277	middle
284	495	gma-MIR1533-p5_2ss2TC17TC	ACTATTGTCACTATCACCATCACC	24	Chr19	-	36230296	36230433	ACTATTGTCACTATCACCACCACCgtcactagctaccaacaacaacactgctacctccaccatgttatcactattacaaccatcgacatcttcatcatcactagtattcctactgcctcgtcgttgctgtggacatca	1	gma-MIR1533,	gma-MIR1533	tgtaaattattcatatgttattattattattgtcactatcatcatcacctttattactatcaccatcaccatcattgtctctatcaatgatagtggccatgatcaataatgATAATAAAAATAATAATGAtactaatggt	gma-MIR1533-p5	attattgtcactatcatcatcacc	5'	New	gp1a	.....((((...............(((..((((................)))).........(((..........)))......)))...........(((.((((.....((......))...)))))))))))...	130	44.9	-10.9	0.2	0	3	0	0	2	0	0	2.64524	0	0	2.05283	0	low
285	496	gma-MIR1533-p3_2ss2TC17TC	ACTATTGTCACTATCACCATCACC	24	Chr04	-	50584130	50584171	atcgttgttaccgtcataACTATTGTCACTATCACCATCACC	1	gma-MIR1533,	gma-MIR1533	tgtaaattattcatatgttattattattattgtcactatcatcatcacctttattactatcaccatcaccatcattgtctctatcaatgatagtggccatgatcaataatgATAATAAAAATAATAATGAtactaatggt	gma-MIR1533-p3	attattgtcactatcatcatcacc	3'	New	gp1a	...(((((.......)))))......................	17	40.5	-1.1	0.1	0	3	0	0	2	0	0	2.64524	0	0	2.05283	0	low
286	497	gma-MIR1535a-p5	AGACATCACCACAAACAAGTC	21	Chr19	+	43990390	43990485	taagaggcctAGACATCACCACAAACAAGTCaccaaagaaggaagagtgtcacagaatccgggtgatCTTGTTTGTGGTGATGTCTAGaccttcct	1	gma-MIR1535a,	gma-MIR1535a	taagaggcctagacatcaccacaaacaagtcaccaaagaaggaagagtgtcacagaatccgggtgatCTTGTTTGTGGTGATGTCTagaccttcct	gma-MIR1535a-p5	agacatcaccacaaacaagtc	5'	New	gp1a	...((((.((((((((((((((((((((((((((.......((......))..........))))).))))))))))))))))))))).))))...	90	45.8	-48.6	1.1	0	0	0	4	0	0	0	0	0	2.85626	0	0	low
286	498	gma-miR1535a_R+2	CTTGTTTGTGGTGATGTCTAG	21	Chr19	+	43990390	43990485	taagaggcctAGACATCACCACAAACAAGTCaccaaagaaggaagagtgtcacagaatccgggtgatCTTGTTTGTGGTGATGTCTAGaccttcct	1	gma-MIR1535a,	gma-MIR1535a	taagaggcctagacatcaccacaaacaagtcaccaaagaaggaagagtgtcacagaatccgggtgatCTTGTTTGTGGTGATGTCTagaccttcct	gma-miR1535a	CTTGTTTGTGGTGATGTCT	3'	Diff	gp1a	...((((.((((((((((((((((((((((((((.......((......))..........))))).))))))))))))))))))))).))))...	90	45.8	-48.6	1.1	15	14.5	2	80	19.5	5	21.6787	12.7853	2.70672	57.1253	20.0151	3.96584	middle
287	499	gma-miR1535a_R+2	CTTGTTTGTGGTGATGTCTAG	21	Chr19	-	43990339	43990428	tctttggtgaCTTGTTTGTGGTGATGTCTAGgcctcttagccttgagagaaaggaaaggaacttgggaacttatccacagcaaattatgt	1	gma-MIR1535b,	gma-MIR1535b	tctttggtgaCTTGTTTGTGGTGATGTCTaggcctcttagccttgagagaaaggaaaggaacttgggaacttatccacagcaaattatgt	gma-miR1535a	CTTGTTTGTGGTGATGTCT	5'	Diff	gp1a	......((((.(((.(((((((((..((((((..((((..((((......))))..)))).))))))...))).))))))))).))))..	82	42.2	-23.9	0.6	15	14.5	2	80	19.5	5	21.6787	12.7853	2.70672	57.1253	20.0151	3.96584	middle
288	500	gma-MIR1536-p5	TTGTGCCATATTCCCAAGAGA	21	Chr15	-	44547119	44547359	gagaggatagcaatattgtctctgctttaatttatcaccacattccttctcatctcaagagatgctttgcttaTTGTGCCATATTCCCAAGAGAtttacatatgtttgtaagagagcttttaattttgttgtgaatggctgaaaattTTATACAATGCCCTCATGAGAgtatttagatgatatattatgtgggtatgttgttaaacaatcaagcagagacaaatgtgtttagtcatgcatg	1	gma-MIR1536,	gma-MIR1536	gagaggatagcaatattgtctctgctttaatttatcaccacattccttctcatctcaagagatgctttgcttattgtgccatattcccaagagatttacatatgtttgtaagagagcttttaattttgttgtgaatggctgaaaattttatacaatgccctcatgagagtatttagatgatatattatgtgggtatgttgttaaacaatcAAGCAGAGACAAATGTGTTTAgtcatgcatg	gma-MIR1536-p5	ttgtgccatattcccaagaga	5'	New	gp1a	((((..(((....)))..)))).((......(((....((((((......(((((....)))))((((((((((((((((((..((.(((.(((.(((.....((((......))))...))).))).))).)))))))............(((((((((.(((((..(((((.....))))).))))).))))..)))))...))))).))))))))...))))))..)))....))...	62	33.6	-55.9	0.7	57	102	43	149	109	109	82.3791	89.9381	58.1944	106.396	111.879	86.4554	middle
288	501	gma-MIR1536-p3	TTATACAATGCCCTCATGAGA	21	Chr15	-	44547119	44547359	gagaggatagcaatattgtctctgctttaatttatcaccacattccttctcatctcaagagatgctttgcttaTTGTGCCATATTCCCAAGAGAtttacatatgtttgtaagagagcttttaattttgttgtgaatggctgaaaattTTATACAATGCCCTCATGAGAgtatttagatgatatattatgtgggtatgttgttaaacaatcaagcagagacaaatgtgtttagtcatgcatg	1	gma-MIR1536,	gma-MIR1536	gagaggatagcaatattgtctctgctttaatttatcaccacattccttctcatctcaagagatgctttgcttattgtgccatattcccaagagatttacatatgtttgtaagagagcttttaattttgttgtgaatggctgaaaattttatacaatgccctcatgagagtatttagatgatatattatgtgggtatgttgttaaacaatcAAGCAGAGACAAATGTGTTTAgtcatgcatg	gma-MIR1536-p3	ttatacaatgccctcatgaga	3'	New	gp1a	((((..(((....)))..)))).((......(((....((((((......(((((....)))))((((((((((((((((((..((.(((.(((.(((.....((((......))))...))).))).))).)))))))............(((((((((.(((((..(((((.....))))).))))).))))..)))))...))))).))))))))...))))))..)))....))...	62	33.6	-55.9	0.7	58	69	196	149	85	394	83.8243	60.8405	265.258	106.396	87.2454	312.509	middle
289	502	gma-MIR2107-p5	TCCGTAGCCTGTATCAAACGATCC	24	Chr01	-	10318510	10318563	atccaaaccTCCGTAGCCTGTATCAAACGATCCACTCCTACTCAGGTTcacatc	1	gma-MIR2107,	gma-MIR2107	atcCAAACCTCCGTAGCCTGTATCaaacgatccactcctactcaggttcacatc	gma-MIR2107-p5	TCCGTAGCCTGTATCaaacgatcc	5'	New	gp1a	.....(((((..((((..((.(((....))).))...))))..)))))......	43	48.1	-9.6	0.4	10	0	6	11	6	14	14.4525	0	8.12015	7.85473	6.1585	11.1044	middle
289	503	gma-MIR2107-p3_1ss9AG	AACGATCCGCTCCTACTCAGGTT	23	Chr01	-	10318510	10318563	atccaaaccTCCGTAGCCTGTATCAAACGATCCACTCCTACTCAGGTTcacatc	1	gma-MIR2107,	gma-MIR2107	atcCAAACCTCCGTAGCCTGTATCaaacgatccactcctactcaggttcacatc	gma-MIR2107-p3	aacgatccactcctactcaggtt	3'	New	gp1a	.....(((((..((((..((.(((....))).))...))))..)))))......	43	48.1	-9.6	0.4	0	9	3	16	3	4	0	7.93571	4.06007	11.4251	3.07925	3.17268	middle
290	504	gma-MIR2108a-p3	CGGAACCCCTGATTACATTT	20	Chr17	+	23721868	23721925	ctgtgttttaatgtgttgtgtttgtCGGAACCCCTGATTACATTTttgttaagcgcag	1	gma-MIR2108a,	gma-MIR2108a	ctgtgttTTAATGTGTTGTGTTTGTCGGaacccctgattacatttttgttaagcgcag	gma-MIR2108a-p3	CGGaacccctgattacattt	3'	New	gp1a	((((((((.(((.....((((..(((((.....))))).))))....)))))))))))	58	39.7	-14.5	0.6	5	4	0	11	4	0	7.22624	3.52698	0	7.85473	4.10566	0	low
291	505	gma-MIR2108b-p3_1ss17TC	TAAGCGCAGCGAGTTTCAG	19	Chr05	+	19284064	19284130	gttttaatgtgttgtgtttgtgagaacccctgattacatttttgtTAAGCGCAGCGAGTTTTAGggc	1	gma-MIR2108b,	gma-MIR2108b	gttTTAATGTGTTGTGTTTGTGAGaacccctgattacatttttgttaagcgcagcgagttttagggc	gma-MIR2108b-p3	taagcgcagcgagttttag	3'	New	gp1a	((..(((..(((((((((((..((((............))))..).))))))))))....)))..))	67	40.3	-14	0.5	0	0	0	0	3	0	0	0	0	0	3.07925	0	low
292	506	gma-miR2109-5p_R+1	TGCGAGTGTCTTCGCCTCTGA	21	Chr04	-	36995873	36995969	agccagtgaaatcggTGCGAGTGTCTTCGCCTCTGAgagagatactatgagatctcaagcctcGGAGGCGTAGATACTCACACCtctttttctggct	2	gma-MIR2109,gso-MIR2109,	gma-MIR2109	ggTGCGAGTGTCTTCGCCTCTGagagagatactatgagatctcaagcctcGGAGGCGTAGATACTCACACC	gma-miR2109-5p	TGCGAGTGTCTTCGCCTCTG	5'	Diff	gp1a	((((((..(((..((((.((((((((.((((((((((.(((((........)))))....)))))))))).)))))))).))))..)))..))))))	97	50.5	-54.2	1.1	2890	5364	1926	5604	5486	2731	4176.76	4729.68	2606.57	4001.63	5630.92	2166.14	high
292	507	gma-miR2109-3p	GGAGGCGTAGATACTCACACC	21	Chr04	-	36995873	36995969	agccagtgaaatcggTGCGAGTGTCTTCGCCTCTGAgagagatactatgagatctcaagcctcGGAGGCGTAGATACTCACACCtctttttctggct	2	gma-MIR2109,gso-MIR2109,	gma-MIR2109	ggTGCGAGTGTCTTCGCCTCTGagagagatactatgagatctcaagcctcGGAGGCGTAGATACTCACACC	gma-miR2109-3p	GGAGGCGTAGATACTCACACC	3'	Yes	gp1a	((((((..(((..((((.((((((((.((((((((((.(((((........)))))....)))))))))).)))))))).))))..)))..))))))	97	50.5	-54.2	1.1	199	290	2797	312	338	5242	287.604	255.706	3785.34	222.789	346.929	4157.79	high
293	508	gma-miR2111b_R-1	TAATCTGCATCCTGAGGTTT	20	Chr01	+	33084569	33084686	gaatgattgctgggtccggattaggTAATCTGCATCCTGAGGTTTaggacaatatcctttgttttgtttctagtccttgggatgcagattacgtcttccttgccagcactgtacaaca	2	gma-MIR2111d,gma-MIR2111a,	gma-MIR2111a	attgctgggtccggattaggTAATCTGCATCCTGAGGTTTAggacaatatcctttgttttgtttctaGTCCTTGGGATGCAGATTACGtcttccttgccagcactgta	gma-miR2111b	TAATCTGCATCCTGAGGTTTA	5'	Diff	gp1a	.......((((((....(((....(((((((((((((..(((..((((((((...........))).)))))..)))..)))))))))))))....)))...))))))..........	101	44.1	-47.8	0.9	8.8	32.6	0.6	76.2	23.6	1.4	12.7182	28.7449	0.812015	54.4118	24.2234	1.11044	middle
294	509	gma-miR2111b_R-1	TAATCTGCATCCTGAGGTTT	20	Chr07	-	16470753	16470840	taggatcaggTAATCTGCATCCTGAGGTTTagaaacaatatgtttatatatcgggggtaATCCTTGGGATGTAGATTACCacttcctt	1	gma-MIR2111e,	gma-MIR2111e	taggatcaggTAATCTGCATCCTGAGGTTTAgaaacaatatgtttatatatcgggggtaatccttgggatgtagattaccacttcctt	gma-miR2111b	TAATCTGCATCCTGAGGTTTA	5'	Diff	gp1a	.((((...((((((((((((((..(((.(((......(((((....)))))......))).)))..))))))))))))))...)))).	86	38.6	-36.7	1.1	8.8	32.6	0.6	76.2	23.6	1.4	12.7182	28.7449	0.812015	54.4118	24.2234	1.11044	middle
294	510	gma-MIR2111e-p3	ATCCTTGGGATGTAGATTACC	21	Chr07	-	16470753	16470840	taggatcaggTAATCTGCATCCTGAGGTTTagaaacaatatgtttatatatcgggggtaATCCTTGGGATGTAGATTACCacttcctt	1	gma-MIR2111e,	gma-MIR2111e	taggatcaggTAATCTGCATCCTGAGGTTTAgaaacaatatgtttatatatcgggggtaatccttgggatgtagattaccacttcctt	gma-MIR2111e-p3	atccttgggatgtagattacc	3'	New	gp1a	.((((...((((((((((((((..(((.(((......(((((....)))))......))).)))..))))))))))))))...)))).	86	38.6	-36.7	1.1	0	1.5	5.5	0	0	13.5	0	1.32262	7.44347	0	0	10.7078	middle
295	511	gma-miR2111b_R-1	TAATCTGCATCCTGAGGTTT	20	Chr18	-	45662001	45662084	taggatcaggTAATCTGCATCCTGAGGTTTagaaacaatatgtttatcgggtctaATCCTTGGGATGTAGATTACCacgtcctt	1	gma-MIR2111b,	gma-MIR2111b	taggatcaggTAATCTGCATCCTGAGGTTTAgaaacaatatgtttatcgggtctaatccttgggatgtagattaccacgtcctt	gma-miR2111b	TAATCTGCATCCTGAGGTTTA	5'	Diff	gp1a	.(((((..((((((((((((((..(((.(((((....(((....)))....))))).)))..))))))))))))))..))))).	82	40.5	-42.2	1.2	8.8	32.6	0.6	76.2	23.6	1.4	12.7182	28.7449	0.812015	54.4118	24.2234	1.11044	middle
295	512	gma-MIR2111b-p3	ATCCTTGGGATGTAGATTACC	21	Chr18	-	45662001	45662084	taggatcaggTAATCTGCATCCTGAGGTTTagaaacaatatgtttatcgggtctaATCCTTGGGATGTAGATTACCacgtcctt	1	gma-MIR2111b,	gma-MIR2111b	taggatcaggTAATCTGCATCCTGAGGTTTAgaaacaatatgtttatcgggtctaatccttgggatgtagattaccacgtcctt	gma-MIR2111b-p3	atccttgggatgtagattacc	3'	New	gp1a	.(((((..((((((((((((((..(((.(((((....(((....)))....))))).)))..))))))))))))))..))))).	82	40.5	-42.2	1.2	0	1.5	5.5	0	0	13.5	0	1.32262	7.44347	0	0	10.7078	middle
296	513	gma-miR2111b_R-1	TAATCTGCATCCTGAGGTTT	20	Chr07	-	16495310	16495392	tgggaaaagcTAATCTGCATCCTGAGGTTTagagcaatgtttttgttgcatctaGTCCTTGGGATGCAGATTATCtcttcctt	1	gma-MIR2111f,	gma-MIR2111f	tgggaaaagcTAATCTGCATCCTGAGGTTTAgagcaatgtttttgttgcatctagtccttgggatgcagattatctcttcctt	gma-miR2111b	TAATCTGCATCCTGAGGTTTA	5'	Diff	gp1a	.(((((.((.((((((((((((..(((..(((((((((......))))).))))..)))..)))))))))))).)).))))).	81	41	-44.8	1.3	8.8	32.6	0.6	76.2	23.6	1.4	12.7182	28.7449	0.812015	54.4118	24.2234	1.11044	middle
296	514	gma-MIR2111f-p3	GTCCTTGGGATGCAGATTATC	21	Chr07	-	16495310	16495392	tgggaaaagcTAATCTGCATCCTGAGGTTTagagcaatgtttttgttgcatctaGTCCTTGGGATGCAGATTATCtcttcctt	1	gma-MIR2111f,	gma-MIR2111f	tgggaaaagcTAATCTGCATCCTGAGGTTTAgagcaatgtttttgttgcatctagtccttgggatgcagattatctcttcctt	gma-MIR2111f-p3	gtccttgggatgcagattatc	3'	New	gp1a	.(((((.((.((((((((((((..(((..(((((((((......))))).))))..)))..)))))))))))).)).))))).	81	41	-44.8	1.3	0	0	0	4	0	4	0	0	0	2.85626	0	3.17268	low
297	515	gma-miR2111b_R-1	TAATCTGCATCCTGAGGTTT	20	Chr18	-	45690335	45690493	tgtattgtaactagtgcttgggatgcagattacctcttccttatcaccaacccaaaccagtttaatcaacttgataacttccattggttccaccacactttgaattagaacattgtgttatgaaggggTAATCTGCATCCTGAGGTTTagagcaatact	1	gma-MIR2111c,	gma-MIR2111c	tgtattgtaactagtgcttgggatgcagattacctcttccttatcaccaacccaaaccagtttaatcaacttgataacttccattggttccaccacactttgaattagaacattgtgttatgaaggggTAATCTGCATCCTGAGGTTTAgagcaatact	gma-miR2111b	TAATCTGCATCCTGAGGTTTA	3'	Diff	gp1a	.(((((((..((((..((..(((((((((((((((((((...............(((((((...(((.....))).......))))))).....((((..((........))..))))...)))))))))))))))))))..))..)))).))))))).	157	39	-57.5	0.9	8.8	32.6	0.6	76.2	23.6	1.4	12.7182	28.7449	0.812015	54.4118	24.2234	1.11044	middle
298	516	gma-miR2118a-5p	GGAGATGGGAGGGTCGGTAAAG	22	Chr20	+	36444857	36445026	aagggaaagggagaagagcttgaggaagtgatgGGAGATGGGAGGGTCGGTAAAGaatatatctgagactcgactcaatctcgatctctctcagtgttgtgttgttttgtttatccttTTGCCGATTCCACCCATTCCTAtgatttccttcggttcctctctttccactc	1	gma-MIR2118a,	gma-MIR2118a	aagggaaagggagaagagcttgaggaagtgatgGGAGATGGGAGGGTCGGTAAAGaatatatctgagactcgactcaatctcgatctctctcagtgttgtgttgttttgtttatccttTTGCCGATTCCACCCATTCCTatgatttccttcggttcctctctttccactc	gma-miR2118a-5p	GGAGATGGGAGGGTCGGTAAAG	5'	Yes	gp1a	.((((((((((((..((((..((((((((.((((((.(((((.((((((((((((((((((.((((((.((((.......))))....))))))...)))))).............)))))))))).)).))))))))))).))))))))..)))))))))))))).)).	168	45.3	-71.4	0.9	40	99	151.5	88	128.5	401.5	57.8099	87.2928	205.034	62.8378	131.894	318.457	middle
298	517	gma-miR2118a-3p_R+1	TTGCCGATTCCACCCATTCCTA	22	Chr20	+	36444857	36445026	aagggaaagggagaagagcttgaggaagtgatgGGAGATGGGAGGGTCGGTAAAGaatatatctgagactcgactcaatctcgatctctctcagtgttgtgttgttttgtttatccttTTGCCGATTCCACCCATTCCTAtgatttccttcggttcctctctttccactc	1	gma-MIR2118a,	gma-MIR2118a	aagggaaagggagaagagcttgaggaagtgatgGGAGATGGGAGGGTCGGTAAAGaatatatctgagactcgactcaatctcgatctctctcagtgttgtgttgttttgtttatccttTTGCCGATTCCACCCATTCCTatgatttccttcggttcctctctttccactc	gma-miR2118a-3p	TTGCCGATTCCACCCATTCCT	3'	Diff	gp1a	.((((((((((((..((((..((((((((.((((((.(((((.((((((((((((((((((.((((((.((((.......))))....))))))...)))))).............)))))))))).)).))))))))))).))))))))..)))))))))))))).)).	168	45.3	-71.4	0.9	35365	52943.5	4401.5	66943	53573.5	8013.5	51111.2	46682.7	5956.81	47801.7	54988.7	6356.06	high
299	518	gma-miR2118a-5p	GGAGATGGGAGGGTCGGTAAAG	22	Chr10	-	49169711	49169821	tgaggaagtgatgGGAGATGGGAGGGTCGGTAAAGgataacagcgtctctatgattaattgttgtgttgtttattcttTTGCCGATTCCACCCATTCCTAtgattttcttt	2	gma-MIR2118b,gso-MIR2218,	gma-MIR2118b	tgaggaagtgatgGGAGATGGGAGGGTCGGTAAAGgataacagcgtctctatgattaattgttgtgttgtttattcttTTGCCGATTCCACCCATTCCTatgattttctt	gma-miR2118a-5p	GGAGATGGGAGGGTCGGTAAAG	5'	Yes	gp1a	.((((((((.((((((.(((((.((((((((((((((.(((((((.....((.....)).....)))))))...)))))))))))).)).))))))))))).)))))))).	109	40.5	-46.1	1	40	99	151.5	88	128.5	401.5	57.8099	87.2928	205.034	62.8378	131.894	318.457	middle
299	519	gma-miR2118a-3p_R+1	TTGCCGATTCCACCCATTCCTA	22	Chr10	-	49169711	49169821	tgaggaagtgatgGGAGATGGGAGGGTCGGTAAAGgataacagcgtctctatgattaattgttgtgttgtttattcttTTGCCGATTCCACCCATTCCTAtgattttcttt	2	gma-MIR2118b,gso-MIR2218,	gma-MIR2118b	tgaggaagtgatgGGAGATGGGAGGGTCGGTAAAGgataacagcgtctctatgattaattgttgtgttgtttattcttTTGCCGATTCCACCCATTCCTatgattttctt	gma-miR2118a-3p	TTGCCGATTCCACCCATTCCT	3'	Diff	gp1a	.((((((((.((((((.(((((.((((((((((((((.(((((((.....((.....)).....)))))))...)))))))))))).)).))))))))))).)))))))).	109	40.5	-46.1	1	35365	52943.5	4401.5	66943	53573.5	8013.5	51111.2	46682.7	5956.81	47801.7	54988.7	6356.06	high
300	520	gma-miR2119	TCAAAGGGAGTTGTAGGGGAA	21	Chr01	-	7214478	7214613	atacttcattttttatactttaatttcctctatacctcacttttattggagaaaaaagagaatagaaaatagtggatttctcttctttttttcaaTCAAAGGGAGTTGTAGGGGAAaagtttagaaaatggcgtgt	1	gma-MIR2119,	gma-MIR2119	atacttcattttttatactttaatttcctctatacctcacttttattggagaaaaaagagaatagaaaatagtggatttctcttctttttttcaaTCAAAGGGAGTTGTAGGGGAAagtttagaaaatggcgtgt	gma-miR2119	TCAAAGGGAGTTGTAGGGGAA	3'	Yes	gp1a	((((..(((((((((.(((....(((((((((((.(((.((((.((((((((((((((((((...............))))))).))))))))))).)))).))).)))))))))))))).)))))))))..))))	136	29.4	-47.2	1.2	100	212	190	133	211	224	144.525	186.93	257.138	94.9708	216.574	177.67	middle
301	521	gma-MIR2606a-p5	TAGGTTCTTTTGGTGCTCTTC	21	Chr20	+	34013767	34013950	aaagcttatatacagttcctTAGGTTCTTTTGGTGCTCTTCttcatcaattagaatcgaagtttcaccttgataatctcttaataaaggtttgcattaaagatcaacataaattaccgagttgaaattccaattttgattgaagaatagcaccaaaagcacttaaggaacggtatctaagtttc	1	gma-MIR2606a,	gma-MIR2606a	aaagcttatatacagttccttaggttcttttggtgctcttcttcatcaattagaatcgaagtttcaccttgataatctcttaataaaggtttgcattaaagatcaacataaattaccgagttgaaattccaattttgattgaagaatagcaccAAAAGCACTTAAGGAACGGTAtctaagtttc	gma-MIR2606a-p5	taggttcttttggtgctcttc	5'	New	gp1a	.(((((((.((((.(((((((((((.(((((((((((.((((...(((((((((((...(((((((.((((.((((...(((.....(((((.......)))))....))))))).)))).)))))))...))))))))))))))).))))))))))).))))))))))).)))).))))))).	182	32.1	-65.6	1.1	3	3	0	0	0	0	4.33574	2.64524	0	0	0	0	low
302	522	gma-miR3522_L+2	TGAGACCAAATGAGCAGCTGA	21	Chr15	+	4337686	4337777	acaggatcgtccTGAGACCAAATGAGCAGCTGAccacatgatgcagctatgtttgctattcAGCTGCTCATCTGTTCTCAGGtcgcccttgt	3	gma-MIR3522,gso-MIR3522a,gso-MIR3522b,	gma-MIR3522	aggatcgtcctgAGACCAAATGAGCAGCTGAccacatgatgcagctatgtttgctattcagctgctcatctgttctcaggtcgccct	gma-miR3522	AGACCAAATGAGCAGCTGA	5'	Diff	gp1a	(((((..((.(((((((.((.((((((((((((.........(((....))).......)))))))))))).)).))))))).))..)))))	92	50	-43	0.9	175	636	2491	312	467	5069	252.918	560.79	3371.22	222.789	479.336	4020.57	high
302	523	gma-MIR3522-p3	AGCTGCTCATCTGTTCTCAGG	21	Chr15	+	4337686	4337777	acaggatcgtccTGAGACCAAATGAGCAGCTGAccacatgatgcagctatgtttgctattcAGCTGCTCATCTGTTCTCAGGtcgcccttgt	3	gma-MIR3522,gso-MIR3522a,gso-MIR3522b,	gma-MIR3522	aggatcgtcctgAGACCAAATGAGCAGCTGAccacatgatgcagctatgtttgctattcagctgctcatctgttctcaggtcgccct	gma-MIR3522-p3	agctgctcatctgttctcagg	3'	New	gp1a	(((((..((.(((((((.((.((((((((((((.........(((....))).......)))))))))))).)).))))))).))..)))))	92	50	-43	0.9	7	17	9	19	27	45	10.1167	14.9897	12.1802	13.5673	27.7132	35.6926	middle
303	524	gma-MIR4340-p5_1ss12AG	TTGGCAGCTGAGGTTCCGAATT	22	Chr19	-	2095404	2095468	acaagcgtgttctgtcTTGGCAGCTGAAGTTCCGAATTGCTGCAGAGATAGGGACGCGcttacta	1	gma-MIR4340,	gma-MIR4340	acaagcgtgttctgtcttggcagctgaagttccgaattgcTGCAGAGATAGGGACGCGCTTActa	gma-MIR4340-p5	ttggcagctgaagttccgaatt	5'	New	gp1a	..(((((((((((((((..(((((..............)))))..))))).))))))))))....	59	50.8	-29.3	0.9	46	50	16	109	50	45	66.4814	44.0873	21.6537	77.8332	51.3208	35.6926	middle
303	525	gma-MIR4340-p3	TTGCTGCAGAGATAGGGACGCG	22	Chr19	-	2095404	2095468	acaagcgtgttctgtcTTGGCAGCTGAAGTTCCGAATTGCTGCAGAGATAGGGACGCGcttacta	1	gma-MIR4340,	gma-MIR4340	acaagcgtgttctgtcttggcagctgaagttccgaattgcTGCAGAGATAGGGACGCGCTTActa	gma-MIR4340-p3	ttgcTGCAGAGATAGGGACGCG	3'	New	gp1a	..(((((((((((((((..(((((..............)))))..))))).))))))))))....	59	50.8	-29.3	0.9	3	7	10	14	11	30	4.33574	6.17222	13.5336	9.99693	11.2906	23.7951	middle
304	526	gma-MIR4343b-p5_1ss17GA	AAGAGACTTCCGGATCAACTTGAT	24	Chr08	+	31536177	31536208	AAGAGACTTCCGGATCAACTTGATccggaagt	1	gma-MIR4343b,	gma-MIR4343b	ttttctTCTTACAGATCAAGTTGATTCGGAagagacttccggatcgacttgattcgtaagaggaaaa	gma-MIR4343b-p5	Aagagacttccggatcgacttgat	5'	New	gp1a	.....(((((((((((.....)))))))))))	27	46.9	-18.6	1.2	0	0	2	1.5	0	7	0	0	2.70672	1.0711	0	5.55218	low
305	527	gma-miR4343a_L-2R+1_1ss5AG	AAGACTTACGGATCAAGTTGATC	23	chr15	-	18657519	18657615	atccgtattgttctgtAAAAAACTTACGGATCAAGTTGATttgtaaaaggcttacgaatcaacttgatccgtaagccttttacaaaacaataccgat	1	gma-MIR4343a,	gma-MIR4343a	atccgtattgttctgtAAAAAACTTACGGATCAAGTTGATttgtaaaaggcttacgaatcaacttgatccgtaagccttttacaaaacaataccgat	gma-miR4343a	AAAAAACTTACGGATCAAGTTGAT	5'	Diff	gp1a	(((.((((((((.(((((((..((((((((((((((((((((((((.....))))))))))))))))))))))))..))))))).)))))))).)))	97	34	-53	1.6	0	0	15	0	0	49	0	0	20.3004	0	0	38.8653	middle
306	528	gma-MIR4343b-p3_1ss17GA	AAGAGACTTCCGGATCAACTTGAT	24	Chr17	+	24120956	24121020	taagttgatccgtaagtctcttccggatcaacttgatccgtAAGAGACTTCCGGATCAACTTGAT	1	gma-MIR4343b,	gma-MIR4343b	ttttctTCTTACAGATCAAGTTGATTCGGAagagacttccggatcgacttgattcgtaagaggaaaa	gma-MIR4343b-p3	Aagagacttccggatcgacttgat	3'	New	gp1a	((((((((((((.(((((((((.((((((.....)))))).))))))))).))))))))))))..	63	43.1	-41.8	1.5	0	0	2	1.5	0	7	0	0	2.70672	1.0711	0	5.55218	low
307	529	gma-MIR4343b-p3_1	AAGAGACTTCCGGATCGACTTGAT	24	Chr19	-	35003992	35004064	tggttttcttcttacagatcaagttgattcggAAGAGACTTCCGGATCGACTTGATtcgtaagaggaaaaata	1	gma-MIR4343b,	gma-MIR4343b	ttttctTCTTACAGATCAAGTTGATTCGGAagagacttccggatcgacttgattcgtaagaggaaaa	gma-MIR4343b-p3	Aagagacttccggatcgacttgat	3'	New	gp1a	...((((((((((((..((((((((((((((((((...))))))))))))))))))..))))))))))))...	67	38.4	-42.6	1.5	4	5	0	3	4	10	5.78099	4.40873	0	2.1422	4.10566	7.93169	low
308	530	gma-MIR4343b-p3_2	AGAGACTTCCGGATCGACTTGATT	24	Chr03	-	35108618	35108696	ttacgaatcaagttgatccggaagtctcttacggatcaagttgatccagaAGAGACTTCCGGATCAACTTGATTcggaa	1	gma-MIR4343b,	gma-MIR4343b	ttttctTCTTACAGATCAAGTTGATTCGGAagagacttccggatcgacttgattcgtaagaggaaaa	gma-MIR4343b-p3	agagacttccggatcgacttgatt	3'	New	gp1a	...(((((((((((((((((((((((((((..(((((.....)))))..)))))))))))))))))))))))))))...	73	43	-57.6	1.7	4	5	0	3	4	10	5.78099	4.40873	0	2.1422	4.10566	7.93169	low
309	531	gma-miR4343b_L-1R-1_2ss14GC23GT	CTTACAGATCAACTTGATTCGT	22	chr19	-	34819598	34819664	ttttctTCTTACAGATCAAGTTGATTCGGAagagacttccggatcgacttgattcgtaagaggaaaa	1	gma-MIR4343b,	gma-MIR4343b	ttttctTCTTACAGATCAAGTTGATTCGGAagagacttccggatcgacttgattcgtaagaggaaaa	gma-miR4343b	TCTTACAGATCAAGTTGATTCGGA	5'	Diff	gp1a	((((((((((((..((((((((((((((((((...))))))))))))))))))..))))))))))))	67	38.8	-41.8	1.6	0	0	0	0	0	3	0	0	0	0	0	2.37951	low
310	532	gma-MIR4344-p3_1ss20GA	AAAGACGTTGCTGATGTAAACACC	24	Chr18	-	19606858	19606976	ttaagacagtgcttacctcaacaacgtctttgaaagtagacattctaagacgttgctgatataagcaccgtcttaaaatgcgtactttcAAAGACGTTGCTGATGTAAGCACCgttttt	1	gma-MIR4344,	gma-MIR4344	ttaagacagtgcttacctcaacaacgtctttgaAAGTAGACATTCTAAGACGTTGCTgatataagcaccgtcttaaaatgcgtactttcaaagacgttgctgatgtaagcaccgttttt	gma-MIR4344-p3	aaagacgttgctgatgtaagcacc	3'	New	gp1a	..(((((.((((((((.(((.(((((((((((((((((..((((.(((((((.((((......)))).))))))).))))..))))))))))))))))).))).)))))))).))))).	116	38.7	-64.1	1.4	1.33333	3	4	1	3	7	1.927	2.64524	5.41343	0.714066	3.07925	5.55218	low
311	533	gma-miR4345_L-1R+3	AAGACGGAACTTACAAAGATTGTT	24	Chr14	-	48700139	48700232	ggaagctAAGACGGAACTTACAAAGATTGTTcaggtagacatttgagaATAAATGTCTGTCTTGAACAATctttttaagtttcgtcttaacttt	1	gma-MIR4345,	gma-MIR4345	ggaagcTAAGACGGAACTTACAAAGATTgttcaggtagacatttgagaataaatgtctgtcttgaacaatctttttaagtttcgtcttaacttt	gma-miR4345	TAAGACGGAACTTACAAAGATT	5'	Diff	gp1a	.((((.((((((((((((((.((((((((((((((((((((((((....)))))))))).)))))))))))))).)))))))))))))).))))	93	33	-50.2	1.6	27	45	289	40	31	589	39.0217	39.6786	391.121	28.5626	31.8189	467.176	middle
311	534	gma-MIR4345-p3_1ss2TC	ACAAATGTCTGTCTTGAACAAT	22	Chr14	-	48700139	48700232	ggaagctAAGACGGAACTTACAAAGATTGTTcaggtagacatttgagaATAAATGTCTGTCTTGAACAATctttttaagtttcgtcttaacttt	1	gma-MIR4345,	gma-MIR4345	ggaagcTAAGACGGAACTTACAAAGATTgttcaggtagacatttgagaataaatgtctgtcttgaacaatctttttaagtttcgtcttaacttt	gma-MIR4345-p3	ataaatgtctgtcttgaacaat	3'	New	gp1a	.((((.((((((((((((((.((((((((((((((((((((((((....)))))))))).)))))))))))))).)))))))))))))).))))	93	33	-50.2	1.6	0	3	10	0	0	25	0	2.64524	13.5336	0	0	19.8292	middle
312	535	gma-MIR4346-p5_2	TTGTTCTTTCTCCATTCCCATG	22	Chr14	-	4384869	4384942	gctgttatgcagcttctcctTTGGTCTTTCTCCATTCCCATGgcttctcaggattttttgaagcccataaccca	1	gma-MIR4346,	gma-MIR4346	tgggaatggaGAAAGACCAAACGAGAAGCTGCATaacagcgtattgatttacataagtaatgctgaatcaaggcgctgttacgcagcttctcgtttgttctttctccattcccatggt	gma-MIR4346-p5	ttgttctttctccattcccatg	5'	New	gp1a	...((((((..(((((((((..((((...............))))....))))......))))).))))))...	68	45.9	-15.4	0.5	3.5	3.5	0	0	3	0	5.05837	3.08611	0	0	3.07925	0	low
313	536	gma-MIR4346-p5_1	TGTTCTTTCTCCATTCCCATG	21	Chr02	+	44706448	44706592	tcgtcTGTCCTTTCTCCATTCCCATGgcttctcaggattttttgaagcccataatccaacacgctttgctctggcttgtttttcccactaacaccataagaaattaggaaagttagctttgaactatgatgaaagaaccagaaca	1	gma-MIR4346,	gma-MIR4346	tgggaatggaGAAAGACCAAACGAGAAGCTGCATaacagcgtattgatttacataagtaatgctgaatcaaggcgctgttacgcagcttctcgtttgttctttctccattcccatggt	gma-MIR4346-p5	tgttctttctccattcccatg	5'	New	gp1a	...((((..(((((..(((......((((((............))))))........((((.(((.......))).)))).......(((((.((.(((....)))))...))))).........)))..)))))...))))...	139	40.7	-27.8	0.5	3.5	3.5	0	0	3	0	5.05837	3.08611	0	0	3.07925	0	low
314	537	gma-miR4346_R-3_1ss21GT	GAAAGACCAAACGAGAAGCTT	21	chr14	-	4295413	4295530	tgggaatggaGAAAGACCAAACGAGAAGCTGCATaacagcgtattgatttacataagtaatgctgaatcaaggcgctgttacgcagcttctcgtttgttctttctccattcccatggt	1	gma-MIR4346,	gma-MIR4346	tgggaatggaGAAAGACCAAACGAGAAGCTGCATaacagcgtattgatttacataagtaatgctgaatcaaggcgctgttacgcagcttctcgtttgttctttctccattcccatggt	gma-miR4346	GAAAGACCAAACGAGAAGCTGCAT	5'	Diff	gp1a	((((((((((((((((.(((((((((((((((.((((((((..(((((((((((.....))).))))))))..)))))))).))))))))))))))).))))))))))))))))....	114	43.2	-80.1	1.6	0	0	30	0	4	72	0	0	40.6007	0	4.10566	57.1082	middle
315	538	gma-miR4346	GAAAGACCAAACGAGAAGCTGCAT	24	Chr14	+	4384857	4384930	tgggttatgggcttcaaaaaatcctgagaagccatgggaatggaGAAAGACCAAAGGAGAAGCTGCATaacagc	1	gma-MIR4346,	gma-MIR4346	tgggaatggaGAAAGACCAAACGAGAAGCTGCATaacagcgtattgatttacataagtaatgctgaatcaaggcgctgttacgcagcttctcgtttgttctttctccattcccatggt	gma-miR4346	GAAAGACCAAACGAGAAGCTGCAT	3'	Yes	gp1a	...((((((((((((......((((......((((....))))...........)))))))))).))))))...	68	45.9	-19	0.6	93	166	1030	189	123	2542	134.408	146.37	1393.96	134.958	126.249	2016.24	high
316	539	gma-miR4348a	AAACTTGTAAGATGGTGACATT	22	Chr12	-	37311016	37311160	atgtgttAAACTTGTAAGATGGTGACATTatgatggttatgaatgtaaaaatgaccttctatattggatcaagttacaaccaatgtaaaaagtgatttacatccataactatcaCAATGTCATCATCTTGCAAGTTtgatacata	1	gma-MIR4348a,	gma-MIR4348a	atgtgttAAACTTGTAAGATGGTGACATTatgatggttatgaatgtaaaaatgaccttctatattggatcaagttacaaccaatgtaaaaagtgatttacatccataactatcacaatgtcatcatcttgcaagtttgatacata	gma-miR4348a	AAACTTGTAAGATGGTGACATT	5'	Yes	gp1a	(((((((((((((((((((((((((((((.(((((((((((.((((((..((.((.((.((((((((............)))))))).)).)).)))))))).))))))))))).))))))))))))))))))))))))))))).	144	29.7	-69.8	1.6	0	0	3	0	0	0	0	0	4.06007	0	0	0	low
316	540	gma-MIR4348a-p3	CAATGTCATCATCTTGCAAGTT	22	Chr12	-	37311016	37311160	atgtgttAAACTTGTAAGATGGTGACATTatgatggttatgaatgtaaaaatgaccttctatattggatcaagttacaaccaatgtaaaaagtgatttacatccataactatcaCAATGTCATCATCTTGCAAGTTtgatacata	1	gma-MIR4348a,	gma-MIR4348a	atgtgttAAACTTGTAAGATGGTGACATTatgatggttatgaatgtaaaaatgaccttctatattggatcaagttacaaccaatgtaaaaagtgatttacatccataactatcacaatgtcatcatcttgcaagtttgatacata	gma-MIR4348a-p3	caatgtcatcatcttgcaagtt	3'	New	gp1a	(((((((((((((((((((((((((((((.(((((((((((.((((((..((.((.((.((((((((............)))))))).)).)).)))))))).))))))))))).))))))))))))))))))))))))))))).	144	29.7	-69.8	1.6	0	0	0	20	0	0	0	0	0	14.2813	0	0	middle
317	541	gma-miR4348b_R+1	TCTTTTGAATTTGACTATTAGT	22	Chr13	+	38820668	38820890	tagaaagtaatagtcaaactcaaaagatattgaaagattatatgctagacttgtaggatggtgatattgtagtggttatagatataaaagtgactttctacatgtttaaagctataaccaatgtaaaaagtaacctacattcacaatcaccataatgtgtggtcattttacaagtttgacacataatcttttattaTCTTTTGAATTTGACTATTAGTttcta	1	gma-MIR4348b,	gma-MIR4348b	tagaaagtaatagtcaaactcaaaagatattgaaagattatatgctagacttgtaggatggtgatattgtagtggttatagatataaaagtgactttctacatgtttaaagctataaccaatgtaaaaagtaacctacattcacaatcaccataatgtgtggtcattttacaagtttgacacataatcttttattaTCTTTTGAATTTGACTATTAGtttcta	gma-miR4348b	TCTTTTGAATTTGACTATTAG	3'	Diff	gp1a	((((((.(((((((((((.((((((((((.(((((((((((.((..(((((((((..(((((((...((((((((((((((...((((..((........))..))))...)))))))))..............))))).))))....(((((.....))))))))..)))))))))..)).))))))))))).)))))))))).))))))))))).))))))	223	27.4	-82.2	1.3	0	0	3	0	0	3	0	0	4.06007	0	0	2.37951	low
318	542	gma-MIR4349-p5	CCATATTGGCTAGAGATAAGAC	22	Chr19	+	44546822	44546979	ccaagtcCCATATTGGCTAGAGATAAGACaaagatagaatatataagtggggcgcaatcctcacccgagctaggttttggggttgagttatagggtgagggttgcgcctcacttatatactctttcttggccTTATCTTTAGCCAATGTGGGActtgg	1	gma-MIR4349,	gma-MIR4349	ccaagtcccaTATTGGCTAGAGATAAGACAAAGAtagaatatataagtggggcgcaatcctcacccgagctaggttttggggttgagttatagggtgagggttgcgcctcacttatatactctttcttggccttatctttagccaatgtgggacttgg	gma-MIR4349-p5	ccaTATTGGCTAGAGATAAGAC	5'	New	gp1a	(((((((((((((((((((((((((((...((((.(((.(((((((((((((((((((((((((((..(((..(........)..)))....))))))))))))))))))))))))))).))).))))...)))))))))))))))))))))))))))	158	45.6	-105.4	1.5	0	0	7	0	0	3	0	0	9.47351	0	0	2.37951	low
318	543	gma-MIR4349-p3	TTATCTTTAGCCAATGTGGGA	21	Chr19	+	44546822	44546979	ccaagtcCCATATTGGCTAGAGATAAGACaaagatagaatatataagtggggcgcaatcctcacccgagctaggttttggggttgagttatagggtgagggttgcgcctcacttatatactctttcttggccTTATCTTTAGCCAATGTGGGActtgg	1	gma-MIR4349,	gma-MIR4349	ccaagtcccaTATTGGCTAGAGATAAGACAAAGAtagaatatataagtggggcgcaatcctcacccgagctaggttttggggttgagttatagggtgagggttgcgcctcacttatatactctttcttggccttatctttagccaatgtgggacttgg	gma-MIR4349-p3	ttatctttagccaatgtggga	3'	New	gp1a	(((((((((((((((((((((((((((...((((.(((.(((((((((((((((((((((((((((..(((..(........)..)))....))))))))))))))))))))))))))).))).))))...)))))))))))))))))))))))))))	158	45.6	-105.4	1.5	0	0	4	0	0	8	0	0	5.41343	0	0	6.34535	low
319	544	gma-MIR4350-p3	TAACGGCACAACATTATTTGAA	22	scaffold_21	+	2117266	2117424	tcaaaattcaaatgattttgtgtcgttggttcatcaattcaaaattttcaatatgccattttcacaaactctggtaatcgattacacaaacttggtgaaaatgacatattgaaaattttgaactgatgaacTAACGGCACAACATTATTTGAAttttga	1	gma-MIR4350,	gma-MIR4350	tcaaaatTCAAATGATTTTGTGTCGTTGGttcatcaattcaaaattttcaatatgccattttcacaaactctggtaatcgattaccaaagaatttgtgaaaatgacatattgaaaattttgaactgatgaactaacggcacaacattatttgaattttga	gma-MIR4350-p3	taacggcacaacattatttgaa	3'	New	gp1a	((((((((((((((((.(((((((((((((((((((.((((((((((((((((((.(((((((((......((((((....)))).))......))))))))).)))))))))))))))))).))))))))))))))))))).))))))))))))))))	159	28.9	-82.7	1.8	0	0	12	0	0	17	0	0	16.2403	0	0	13.4839	middle
320	545	gma-miR4351	ATTGGGATTCAGTTGGAGTTGG	22	Chr17	-	14091144	14091176	actaactgaATTGGGATTCAGTTAGAGTTGGtt	1	gma-MIR4351,	gma-MIR4351	ttgggatttgggactaactgaATTGGGATTCAGTTGGAGTTGGttacagaagttcaactgaattgggattcagttgaacctttttcagttgtaattctctgttctgagttcttcttctgtaaccaactctaactgaataccaattcaattagtcccaaatcccaa	gma-miR4351	ATTGGGATTCAGTTGGAGTTGG	3'	Yes	gp1a	.((((((((((....))))))))))........	24	36.4	-11.1	0.9	5	8	13.5	5	9.5	25	7.22624	7.05397	18.2703	3.57033	9.75095	19.8292	middle
321	546	gma-miR4351_L-1	TTGGGATTCAGTTGGAGTTGG	21	Chr11	-	777058	777127	agactaactgaaTTGGGATTCAGTTAGAGTTGGgtatagaagttcaactgaatcccaattcagttggacc	1	gma-MIR4351,	gma-MIR4351	ttgggatttgggactaactgaATTGGGATTCAGTTGGAGTTGGttacagaagttcaactgaattgggattcagttgaacctttttcagttgtaattctctgttctgagttcttcttctgtaaccaactctaactgaataccaattcaattagtcccaaatcccaa	gma-miR4351	ATTGGGATTCAGTTGGAGTTGG	5'	Diff	gp1a	...((((((((((((((((((((((..(.((........)).)..))))))))))))))))))))))...	64	40	-36	1.3	0	5.5	6.5	4.5	7.5	15	0	4.8496	8.79683	3.2133	7.69812	11.8975	middle
322	547	gma-miR4351	ATTGGGATTCAGTTGGAGTTGG	22	Chr18	-	5478659	5478752	ATTGGGATTCAGTTAGAGTTGGgtacagaagttcaactaaattgggattcagttgaacctttttcagttgtaattctctattctgagttcttct	1	gma-MIR4351,	gma-MIR4351	ttgggatttgggactaactgaATTGGGATTCAGTTGGAGTTGGttacagaagttcaactgaattgggattcagttgaacctttttcagttgtaattctctgttctgagttcttcttctgtaaccaactctaactgaataccaattcaattagtcccaaatcccaa	gma-miR4351	ATTGGGATTCAGTTGGAGTTGG	5'	Yes	gp1a	...(((((((((.(((((.....(((((((((((((((.(((....))).))))))))....)))...))))...)))))..)))))))))...	88	35.1	-26.3	0.8	5	8	13.5	5	9.5	25	7.22624	7.05397	18.2703	3.57033	9.75095	19.8292	middle
323	548	gma-miR4351_L-1R+1	TTGGGATTCAGTTGGAGTTGGT	22	Chr17	-	14092886	14093008	taactaactgaattctattagttaaagagtactataaataagagttctaactgattgtaaagggttttcttttggcatattgggatttgggactaactgaaTTGGGATTCAGTTAGAGTTGGT	1	gma-MIR4351,	gma-MIR4351	ttgggatttgggactaactgaATTGGGATTCAGTTGGAGTTGGttacagaagttcaactgaattgggattcagttgaacctttttcagttgtaattctctgttctgagttcttcttctgtaaccaactctaactgaataccaattcaattagtcccaaatcccaa	gma-miR4351	ATTGGGATTCAGTTGGAGTTGG	3'	Diff	gp1a	...((((((((((((((((((((..((....)).........(((((((((..(((((((((((...)))))).))).))..)...))))))))))))))..)))))))))))))).......	113	31.7	-32.3	0.8	1.5	2	4.5	2	3	5.5	2.16787	1.76349	6.09011	1.42813	3.07925	4.36243	low
324	549	gma-miR4351_L-1	TTGGGATTCAGTTGGAGTTGG	21	Chr05	-	6330609	6330686	tttgggactaactgaaTTGGGATTCAGTTAGAGTTGGttacagaagtttaactgaattgggattcagttgaacctttt	1	gma-MIR4351,	gma-MIR4351	ttgggatttgggactaactgaATTGGGATTCAGTTGGAGTTGGttacagaagttcaactgaattgggattcagttgaacctttttcagttgtaattctctgttctgagttcttcttctgtaaccaactctaactgaataccaattcaattagtcccaaatcccaa	gma-miR4351	ATTGGGATTCAGTTGGAGTTGG	5'	Diff	gp1a	...(((..((((((((((..((((((((((((.((........)).))))))))))))..))))))))))..)))...	72	35.9	-28.5	1	0	5.5	6.5	4.5	7.5	15	0	4.8496	8.79683	3.2133	7.69812	11.8975	middle
325	550	gma-MIR4352a-p5_1ss19AG	AAAAACTAAGGCGGTCGTGTGAAT	24	Chr10	+	24453395	24453530	agaaccgtcgtagtatatcttAAAAACTAAGGCGGTCGTATGAATagccatcatagaatttcaacagcaaaaatgctattctaagacggttattcgaataaccgtcttaatttctaggacatactacgacggttct	1	gma-MIR4352a,	gma-MIR4352a	agaaccgtcgtagtatatcttaaaaactaaggcggtcgtatgaatagccatcatagaatttcaacagcaaaaatgctattctaagacggttattcgaataaccgtcttaATTTCTAGGACATACTACGACGGTtct	gma-MIR4352a-p5	aaaaactaaggcggtcgtatgaat	5'	New	gp1a	((((((((((((((((.(((((.(((.(((((((((..(..((((((((.((.((((((......((((....)))))))))).)).))))))))..)..))))))))).))).))))).))))))))))))))))	136	36.8	-64.6	1.3	0	0	0	0	3	0	0	0	0	0	3.07925	0	low
326	551	gma-MIR4353-p5	TAGCCGGTGTTATTACTTCTGAGT	24	Chr06	-	51362945	51363003	caagtcgTAGCCGGTGTTATTACTTCTGAGTcagaagtcctaacacctgtttcgactta	1	gma-MIR4353,	gma-MIR4353	CAAGTCGTAGCCGGTGTTATTACTtctgagtcagaagtcctaacacctgtttcgactta	gma-MIR4353-p5	TAGCCGGTGTTATTACTtctgagt	5'	New	gp1a	.((((((.(((.(((((((..(((((((...)))))))..))))))).))).)))))).	57	44.1	-27.8	1.1	0	0	0	0	0	3	0	0	0	0	0	2.37951	low
327	552	gma-MIR4354-p5_1ss7GA	CAATCGAGATCCGGTGACCTAACC	24	Chr09	+	42024159	42024308	ttggtcgagttagaccgctcCAATCGGGATCCGGTGACCTAACCggtcgagtttgaccaagtcatctcgagtctattACGTGACCGATCTAATAGTATAATcgatctgattaggtcaccagatcccaattggatcggtccaaccggccga	1	gma-MIR4354,	gma-MIR4354	ttggtcgagttagaccgctccaatcgggatccggtgacctaaccggtcgagtttgaccaagtcatctcgagtctattacgtgaccgatctaatagtataatcgatctgattaggtcaccagatccCAATTGGATCGGTCCAACCGGCcga	gma-MIR4354-p5	caatcgggatccggtgacctaacc	5'	New	gp1a	(((((((.(((.(((((.((((((.((((((.((((((((((.(((((((...((((...))))..(((.(((........)))))).............)))).))).)))))))))).)))))).)))))).))))).))))))))))	150	50	-73.8	1	0	0	13	0	0	29	0	0	17.5937	0	0	23.0019	middle
327	553	gma-MIR4354-p3	ACGTGACCGATCTAATAGTATAAT	24	Chr09	+	42024159	42024308	ttggtcgagttagaccgctcCAATCGGGATCCGGTGACCTAACCggtcgagtttgaccaagtcatctcgagtctattACGTGACCGATCTAATAGTATAATcgatctgattaggtcaccagatcccaattggatcggtccaaccggccga	1	gma-MIR4354,	gma-MIR4354	ttggtcgagttagaccgctccaatcgggatccggtgacctaaccggtcgagtttgaccaagtcatctcgagtctattacgtgaccgatctaatagtataatcgatctgattaggtcaccagatccCAATTGGATCGGTCCAACCGGCcga	gma-MIR4354-p3	acgtgaccgatctaatagtataat	3'	New	gp1a	(((((((.(((.(((((.((((((.((((((.((((((((((.(((((((...((((...))))..(((.(((........)))))).............)))).))).)))))))))).)))))).)))))).))))).))))))))))	150	50	-73.8	1	0	0	0	0	0	4	0	0	0	0	0	3.17268	low
328	554	gma-MIR4356-p5_1ss22GA	ACTTTCAAAGACAGTGCTGACATC	24	Chr03	+	34211177	34211256	caccgtcttagaaaacctcaACTTTCAAAGACAGTGCTGACGTCAGGACTGTCTTAGAAAGCCaggcttcaaagatggtg	1	gma-MIR4356,	gma-MIR4356	caccgtcttagaaaacctcaactttcaaagacagtgctgacgtCAGGACTGTCTTAGAAAGCCAGGCttcaaagatggtg	gma-MIR4356-p5	actttcaaagacagtgctgacgtC	5'	New	gp1a	(((((((((.(((..(((...(((((.((((((((.(((....))).)))))))).)))))..))).))).)))))))))	80	46.2	-38.2	1	0	0	3	0	0	0	0	0	4.06007	0	0	0	low
328	555	gma-MIR4356-p3	ACGTCAGGACTGTCTTAGAAAGCC	24	Chr03	+	34211177	34211256	caccgtcttagaaaacctcaACTTTCAAAGACAGTGCTGACGTCAGGACTGTCTTAGAAAGCCaggcttcaaagatggtg	1	gma-MIR4356,	gma-MIR4356	caccgtcttagaaaacctcaactttcaaagacagtgctgacgtCAGGACTGTCTTAGAAAGCCAGGCttcaaagatggtg	gma-MIR4356-p3	acgtCAGGACTGTCTTAGAAAGCC	3'	New	gp1a	(((((((((.(((..(((...(((((.((((((((.(((....))).)))))))).)))))..))).))).)))))))))	80	46.2	-38.2	1	0	0	0	0	0	3	0	0	0	0	0	2.37951	low
329	556	gma-MIR4357-p5_2ss13TC18GA	ACTCGTCGGGTTCCCACAGTGGAT	24	Chr16	-	25716585	25716759	attaactgtacaaaacacatgactcctcaattattctcaaaataattttaagtcatcgcacctcaaagtgattgaACTCGTCGGGTTTCCACGGTGGATCCCATCACAATACTCGTCgcacactaattcgtcgtccttaaagggttttacagtcgtgtgattgtacggttcatag	1	gma-MIR4357,	gma-MIR4357	aattaactgtacaaaacacatgactcctcaattattctcaaaataattttaagtcatcgcacctcaaagtgattgaactcgtcgggtttccacggtggatcccatcacaatactcgtcgcacactaattcgtcgtccttaaagggttttaCAGTCGTGTGATTGTACGGTTCATag	gma-MIR4357-p5	actcgtcgggtttccacggtggat	5'	New	gp1a	...((((((((((..(((((((((....(((((((.....)))))))..........((.(((..(((.(((((((..((.(((((......(((((...))))).....))))).))........))))..))))))..))))).....))))))))).)))))))))).....	88	40.6	-41.4	0.6	4	12	3	3	11	18	5.78099	10.581	4.06007	2.1422	11.2906	14.277	middle
329	557	gma-MIR4357-p3	GTGGATCCCATCACAATACTCGTC	24	Chr16	-	25716585	25716759	attaactgtacaaaacacatgactcctcaattattctcaaaataattttaagtcatcgcacctcaaagtgattgaACTCGTCGGGTTTCCACGGTGGATCCCATCACAATACTCGTCgcacactaattcgtcgtccttaaagggttttacagtcgtgtgattgtacggttcatag	1	gma-MIR4357,	gma-MIR4357	aattaactgtacaaaacacatgactcctcaattattctcaaaataattttaagtcatcgcacctcaaagtgattgaactcgtcgggtttccacggtggatcccatcacaatactcgtcgcacactaattcgtcgtccttaaagggttttaCAGTCGTGTGATTGTACGGTTCATag	gma-MIR4357-p3	gtggatcccatcacaatactcgtc	3'	New	gp1a	...((((((((((..(((((((((....(((((((.....)))))))..........((.(((..(((.(((((((..((.(((((......(((((...))))).....))))).))........))))..))))))..))))).....))))))))).)))))))))).....	88	40.6	-41.4	0.6	4	12	3	12	24	8	5.78099	10.581	4.06007	8.56879	24.634	6.34535	middle
330	558	gma-MIR4359b-p3_1ss3TC	AACCGATGTTAACGTGTATGCATT	24	Chr07	+	16796605	16796671	atgttaacgcgtgatatgttaacatcggttttccaaaaAATCGATGTTAACGTGTATGCATTaacat	1	gma-MIR4359b,	gma-MIR4359b	atgttAACGCGTGATATGTTAACATCGGTtttccaaaaaatcgatgttaacgtgtatgcattaacat	gma-MIR4359b-p3	aatcgatgttaacgtgtatgcatt	3'	New	gp1a	(((((((.((((.(((((((((((((((((((....))))))))))))))))))))))).)))))))	67	32.8	-31.5	1.4	0	0	0	0	0	3	0	0	0	0	0	2.37951	low
331	559	gma-miR4360	CAGTTGACGTACGTACGGATTGAC	24	Chr04	-	6566470	6566549	aaaaaCAGTTGACGTACGTACGGATTGACaatccgtatggccataaggattgtcaatccgtacgtacgtcaacttttttt	1	gma-MIR4360,	gma-MIR4360	aaaaaCAGTTGACGTACGTACGGATTGACaatccgtatggccataaggattgtcaatccgtacgtacgtcaacttttttt	gma-miR4360	CAGTTGACGTACGTACGGATTGAC	5'	Yes	gp1a	(((((.((((((((((((((((((((((((((((.(((....))).)))))))))))))))))))))))))))).)))))	80	40	-53	1.7	0	0	0	0	1.5	3	0	0	0	0	1.53962	2.37951	low
332	560	gma-MIR4361-p5_2ss9AC18GC	AGTCTCTTCCGGATCAACTTGATC	24	Chr16	+	15914012	15914074	caagttgatccggaAGTCTCTTACGGATCAAGTTGATCCGGAAGAGACTtacggatcaactta	1	gma-MIR4361,	gma-MIR4361	caagttgatccggaagtctcttacggatcaagttgatCCGGAAGAGACTTACGGATCAACTta	gma-MIR4361-p5	agtctcttacggatcaagttgatC	5'	New	gp1a	.(((((((((((.(((((((((.((((((.....)))))).))))))))).))))))))))).	61	44.4	-40.8	1.5	0	0	20	3	12	38	0	0	27.0672	2.1422	12.317	30.1404	middle
332	561	gma-MIR4361-p3	GATCAAGTTGATCCGGAAGAGACT	24	Chr16	+	15914012	15914074	caagttgatccggaAGTCTCTTACGGATCAAGTTGATCCGGAAGAGACTtacggatcaactta	1	gma-MIR4361,	gma-MIR4361	caagttgatccggaagtctcttacggatcaagttgatCCGGAAGAGACTTACGGATCAACTta	gma-MIR4361-p3	gatcaagttgatCCGGAAGAGACT	3'	New	gp1a	.(((((((((((.(((((((((.((((((.....)))))).))))))))).))))))))))).	61	44.4	-40.8	1.5	0	0	4	0	0	4	0	0	5.41343	0	0	3.17268	low
333	562	gma-MIR4362-p5	TAGTCCCTTAGGACAGACGTC	21	Chr13	+	36082340	36082537	aacttttataaaccagtgttttTAGTCCCTTAGGACAGACGTCatgtaggaaacattgtcaacagtgtttgtccctgaacattttggttcatgaatgtttaaagcaagggtttttaggccctcaagacagacatgattaacattgtttcctacTTGGCATTTGTCCTGAGGAACtaaaagcattgatttttaaaagtt	1	gma-MIR4362,	gma-MIR4362	aacttttataaaccagtgtttttagtcCCTTAGGACAGACGTCATGTAGgaaacattgtcaacagtgtttgtccctgaacattttggttcatgaatgtttaaagcaagggtttttaggccctcaagacagacatgattaacattgtttcctacttggcatttgtcctgaggaactaaaagcattgatttttaaaagtt	gma-MIR4362-p5	tagtcCCTTAGGACAGACGTC	5'	New	gp1a	((((((((.(((.(((((((((((((.((((((((((((.((((.((((((((((.(((.((..(((((((((..(((((((((........))))))))).....(((((......)))))...)))))))))..)).))).)))))))))).)))).)))))))))))).))))))))))))).))).))))))))	198	35.9	-92	1.3	0	3	0	0	0	3	0	2.64524	0	0	0	2.37951	low
333	563	gma-MIR4362-p3	TTGGCATTTGTCCTGAGGAAC	21	Chr13	+	36082340	36082537	aacttttataaaccagtgttttTAGTCCCTTAGGACAGACGTCatgtaggaaacattgtcaacagtgtttgtccctgaacattttggttcatgaatgtttaaagcaagggtttttaggccctcaagacagacatgattaacattgtttcctacTTGGCATTTGTCCTGAGGAACtaaaagcattgatttttaaaagtt	1	gma-MIR4362,	gma-MIR4362	aacttttataaaccagtgtttttagtcCCTTAGGACAGACGTCATGTAGgaaacattgtcaacagtgtttgtccctgaacattttggttcatgaatgtttaaagcaagggtttttaggccctcaagacagacatgattaacattgtttcctacttggcatttgtcctgaggaactaaaagcattgatttttaaaagtt	gma-MIR4362-p3	ttggcatttgtcctgaggaac	3'	New	gp1a	((((((((.(((.(((((((((((((.((((((((((((.((((.((((((((((.(((.((..(((((((((..(((((((((........))))))))).....(((((......)))))...)))))))))..)).))).)))))))))).)))).)))))))))))).))))))))))))).))).))))))))	198	35.9	-92	1.3	0	0	0	7	8	13	0	0	0	4.99846	8.21133	10.3112	middle
334	564	gma-MIR4363-p5	ATCGATTACACATGAACAGGCAGC	24	Chr17	+	19200043	19200157	gcctaggataggctctggtaatcgattaccatccagtgtaATCGATTACACATGAACAGGCAGCctgtaatcgattacaacatccTGTAATCGATTACCAGAAGGCTtattaggc	1	gma-MIR4363,	gma-MIR4363	gcctaggataggctctggtaatcgattaccatccagtgtaatcgattacacatgaacaggcagcctgtaatcgattacaacatcctgtaatCGATTACCAGAAGGCTTATTAGgc	gma-MIR4363-p5	atcgattacacatgaacaggcagc	5'	New	gp1a	((((..(((((((((((((((((((((((.......((((((((((((((..((......))...)))))))))))))).......))))))))))))))))..)))))))))))	43	43.5	-54.9	1.1	0	0	0	17	3	7	0	0	0	12.1391	3.07925	5.55218	middle
334	565	gma-MIR4363-p3	TGTAATCGATTACCAGAAGGCT	22	Chr17	+	19200043	19200157	gcctaggataggctctggtaatcgattaccatccagtgtaATCGATTACACATGAACAGGCAGCctgtaatcgattacaacatccTGTAATCGATTACCAGAAGGCTtattaggc	1	gma-MIR4363,	gma-MIR4363	gcctaggataggctctggtaatcgattaccatccagtgtaatcgattacacatgaacaggcagcctgtaatcgattacaacatcctgtaatCGATTACCAGAAGGCTTATTAGgc	gma-MIR4363-p3	tgtaatCGATTACCAGAAGGCT	3'	New	gp1a	((((..(((((((((((((((((((((((.......((((((((((((((..((......))...)))))))))))))).......))))))))))))))))..)))))))))))	43	43.5	-54.9	1.1	0	0	5	0	0	9	0	0	6.76679	0	0	7.13852	low
335	566	gma-MIR4364b-p5	AAAATAACAACAGCGGAAGAACCT	24	Chr18	+	46677081	46677183	tgAAAATAACAACAGCGGAAGAACCTtcttccgtgcgatctcacagaagaatcttgttctgtgcgaatccacggaagAAGGTTCTTCCGCTATTGTTATTTtc	1	gma-MIR4364b,	gma-MIR4364b	tgaaaaTAACAACAGCGGAAGAACCTTCTTccgtgcgatctcacagaagaatcttgttctgtgcgaatccacggaagaaggttcttccgctattgttattttc	gma-MIR4364b-p5	aaaaTAACAACAGCGGAAGAACCT	5'	New	gp1a	.(((((((((((.((((((((((((((((((((((.((((.(((((((........))))))).).))))))))))))))))))))))))).)))))))))))	102	42.7	-66.1	1.5	0	0	0	1.5	4.5	17	0	0	0	1.0711	4.61887	13.4839	middle
335	567	gma-MIR4364b-p3	AAGGTTCTTCCGCTATTGTTATTT	24	Chr18	+	46677081	46677183	tgAAAATAACAACAGCGGAAGAACCTtcttccgtgcgatctcacagaagaatcttgttctgtgcgaatccacggaagAAGGTTCTTCCGCTATTGTTATTTtc	1	gma-MIR4364b,	gma-MIR4364b	tgaaaaTAACAACAGCGGAAGAACCTTCTTccgtgcgatctcacagaagaatcttgttctgtgcgaatccacggaagaaggttcttccgctattgttattttc	gma-MIR4364b-p3	aaggttcttccgctattgttattt	3'	New	gp1a	.(((((((((((.((((((((((((((((((((((.((((.(((((((........))))))).).))))))))))))))))))))))))).)))))))))))	102	42.7	-66.1	1.5	3	0	0	0	3	0	4.33574	0	0	0	3.07925	0	low
336	568	gma-miR4365_L-3R+2	AACTTCTTCCGCGAGATCGCATT	23	Chr10	-	11249866	11249961	aagAACTTCTTCCGCGAGATCGCATGgaagaaggttCTTCCACAGTTGTAACATTAACTGcggaagaaccttcttccatgccatctcgtggaagaa	1	gma-MIR4365,	gma-MIR4365	AAGAACTTCTTCCGCGAGATCGCAtggaagaaggttcttccacagttgtaacattaactgcggaagaaccttcttccatgccatctcgtggaagaa	gma-miR4365	AAGAACTTCTTCCGCGAGATCGCA	5'	Diff	gp1a	......((((((((((((((.((((((((((((((((((((.((((((......)))))).)))))))))))))))))))).))))))))))))))	90	45.8	-69.5	1.6	3	0	0	0	3	0	4.33574	0	0	0	3.07925	0	low
336	569	gma-MIR4365-p3_1ss9GA	CTTCCACAATTGTAACATTAACTG	24	Chr10	-	11249866	11249961	aagAACTTCTTCCGCGAGATCGCATGgaagaaggttCTTCCACAGTTGTAACATTAACTGcggaagaaccttcttccatgccatctcgtggaagaa	1	gma-MIR4365,	gma-MIR4365	AAGAACTTCTTCCGCGAGATCGCAtggaagaaggttcttccacagttgtaacattaactgcggaagaaccttcttccatgccatctcgtggaagaa	gma-MIR4365-p3	cttccacagttgtaacattaactg	3'	New	gp1a	......((((((((((((((.((((((((((((((((((((.((((((......)))))).)))))))))))))))))))).))))))))))))))	90	45.8	-69.5	1.6	0	0	0	1.5	4.5	6	0	0	0	1.0711	4.61887	4.75901	low
337	570	gma-MIR4366-p5	CTTAGAAGTTGAGCTAGATAGA	22	Chr05	-	29557157	29557418	aagagatgtgaaaacacCTTAGAAGTTGAGCTAGATAGAaaaagaaaggctcttgaaacaagatccaaattcctcaaagcatgcaaaccaaccaacaaatctctacttagtagggagtcccctttcaaaaaattggagaaggtaaatccctacttagtagagatttgttggtTGGTTTGCATGCTTTGGGGAATttggatcttgtttcaacagcctttccttttatatctaactcaacttctaaggtgttttcacatctctt	1	gma-MIR4366,	gma-MIR4366	aagagatgtgaaaacaccttagaagttgagctagatagaaaaagaaaggctcttgaaacaagatccaaattcctcaaagcatgcaaaccaaccaacaaatctctacttagtagggagtcccctttcaaaaaattggagaaggtaaatccCTACTTAGTAGAGATTTGTTGGttggtttgcatgctttggggaatttggatcttgtttcaacagcctttccttttatatctaactcaacttctaaggtgttttcacatctctt	gma-MIR4366-p5	cttagaagttgagctagataga	5'	New	gp1a	((((((((((((((((((((((((((((((.((((((.((((.((((((((.(((((((((((((((((((((((((((((((((((((((((((((((((((((((.((((((((..((..((((((....))))))..))....)))))))).))))))))))))))))))))))))))))))))))))))))))))))))))))))).)))))))).)))).)))))).))))))))))))))))))))))))))))))	262	37	-189	1.9	0	0	6	0	3	0	0	0	8.12015	0	3.07925	0	low
337	571	gma-MIR4366-p3_1ss10TC	TGGTTTGCACGCTTTGGGGAAT	22	Chr05	-	29557157	29557418	aagagatgtgaaaacacCTTAGAAGTTGAGCTAGATAGAaaaagaaaggctcttgaaacaagatccaaattcctcaaagcatgcaaaccaaccaacaaatctctacttagtagggagtcccctttcaaaaaattggagaaggtaaatccctacttagtagagatttgttggtTGGTTTGCATGCTTTGGGGAATttggatcttgtttcaacagcctttccttttatatctaactcaacttctaaggtgttttcacatctctt	1	gma-MIR4366,	gma-MIR4366	aagagatgtgaaaacaccttagaagttgagctagatagaaaaagaaaggctcttgaaacaagatccaaattcctcaaagcatgcaaaccaaccaacaaatctctacttagtagggagtcccctttcaaaaaattggagaaggtaaatccCTACTTAGTAGAGATTTGTTGGttggtttgcatgctttggggaatttggatcttgtttcaacagcctttccttttatatctaactcaacttctaaggtgttttcacatctctt	gma-MIR4366-p3	tggtttgcatgctttggggaat	3'	New	gp1a	((((((((((((((((((((((((((((((.((((((.((((.((((((((.(((((((((((((((((((((((((((((((((((((((((((((((((((((((.((((((((..((..((((((....))))))..))....)))))))).))))))))))))))))))))))))))))))))))))))))))))))))))))))).)))))))).)))).)))))).))))))))))))))))))))))))))))))	262	37	-189	1.9	6	23	10	39	22	25	8.67148	20.2802	13.5336	27.8486	22.5811	19.8292	middle
338	572	gma-MIR4367-p5	AAACCTAGAACAAAATATGATATA	24	Chr01	+	2417160	2417384	caatttccatcaaaacaatactcccctaAAACCTAGAACAAAATATGATATAattgatttacttcactagggttcaggacaatattcaatcatgcttggctcactgcaggacaatgctagtcattctctcacatgattgaatattatcCTGAACCCTAGCGAAGTAAATCaattgtatcatatcttgttctaggttttaggaaagcattgtcttgatggaaattg	1	gma-MIR4367,	gma-MIR4367	caatttccatcaaaacaatactcccctaaaacctagaacaaaatatgatataattgatttacttcactagggttcaggacaatattcaatcatgcttggctcactgcaggacaatgctagtcattctctcacatgattgaatattatcCTGAACCCTAGCGAAGTAAATCaattgtatcatatcttgttctaggttttaggaaagcattgtcttgatggaaattg	gma-MIR4367-p5	aaacctagaacaaaatatgatata	5'	New	gp1a	(((((((((((((.(((((.((..(((((((((((((((((.(((((((((((((((((((((((.(((((((((((((.((((((((((((((..(((((....(((......))).)))))........)))))))))))))).))))))))))))).))))))))))))))))))))))).)))))))))))))))))..)).))))).)))))))))))))	225	34.7	-129.2	1.7	4	3	3	8	0	15	5.78099	2.64524	4.06007	5.71253	0	11.8975	middle
338	573	gma-miR4367	CTGAACCCTAGCGAAGTAAATC	22	Chr01	+	2417160	2417384	caatttccatcaaaacaatactcccctaAAACCTAGAACAAAATATGATATAattgatttacttcactagggttcaggacaatattcaatcatgcttggctcactgcaggacaatgctagtcattctctcacatgattgaatattatcCTGAACCCTAGCGAAGTAAATCaattgtatcatatcttgttctaggttttaggaaagcattgtcttgatggaaattg	1	gma-MIR4367,	gma-MIR4367	caatttccatcaaaacaatactcccctaaaacctagaacaaaatatgatataattgatttacttcactagggttcaggacaatattcaatcatgcttggctcactgcaggacaatgctagtcattctctcacatgattgaatattatcCTGAACCCTAGCGAAGTAAATCaattgtatcatatcttgttctaggttttaggaaagcattgtcttgatggaaattg	gma-miR4367	CTGAACCCTAGCGAAGTAAATC	3'	Yes	gp1a	(((((((((((((.(((((.((..(((((((((((((((((.(((((((((((((((((((((((.(((((((((((((.((((((((((((((..(((((....(((......))).)))))........)))))))))))))).))))))))))))).))))))))))))))))))))))).)))))))))))))))))..)).))))).)))))))))))))	225	34.7	-129.2	1.7	3	0	0	0	6	8	4.33574	0	0	0	6.1585	6.34535	low
339	574	gma-miR4368b_2ss13TG23AC	AAGGACGGTACTGACGTAAGCACC	24	Chr02	+	39873834	39873978	cAAGGACGGTACTTACGTAAGCAACgtctttgaaagttcacaaacaaagacggtgcaagcaacgtccacaaacaaagacggtgcAAGCAACGTCGTATTTGTTTGTgaactttcaaagacgctgcttatgtaagcaccgtctttt	1	gma-MIR4368b,	gma-MIR4368b	cAAGGACGGTACTTACGTAAGCAACgtctttgaaagttcacaaacaaagacggtgcaagcaacgtccacaaacaaagacggtgcaagcaacgtcgtatttgtttgtgaactttcaaagacgctgcttatgtaagcaccgtctttt	gma-miR4368b	AAGGACGGTACTTACGTAAGCAAC	5'	Diff	gp1a	.(((((((((.((((((((((((.((((((((((((((((((((((((((((.(((..(((.((((..........)))).)))..))).))))...)))))))))))))))))))))))).)))))))))))).))))))))).	143	43.4	-84.5	1.3	0	7	0	0	6	0	0	6.17222	0	0	6.1585	0	low
339	575	gma-MIR4368b-p3	AAGCAACGTCGTATTTGTTTGT	22	Chr02	+	39873834	39873978	cAAGGACGGTACTTACGTAAGCAACgtctttgaaagttcacaaacaaagacggtgcaagcaacgtccacaaacaaagacggtgcAAGCAACGTCGTATTTGTTTGTgaactttcaaagacgctgcttatgtaagcaccgtctttt	1	gma-MIR4368b,	gma-MIR4368b	cAAGGACGGTACTTACGTAAGCAACgtctttgaaagttcacaaacaaagacggtgcaagcaacgtccacaaacaaagacggtgcaagcaacgtcgtatttgtttgtgaactttcaaagacgctgcttatgtaagcaccgtctttt	gma-MIR4368b-p3	aagcaacgtcgtatttgtttgt	3'	New	gp1a	.(((((((((.((((((((((((.((((((((((((((((((((((((((((.(((..(((.((((..........)))).)))..))).))))...)))))))))))))))))))))))).)))))))))))).))))))))).	143	43.4	-84.5	1.3	0	0	0	0	3	0	0	0	0	0	3.07925	0	low
340	576	gma-MIR4369-p5_1ss22AG	GATCAACTTGATCCGGAAGAGGCT	24	Chr07	-	13629146	13629224	ttttcctctttcgGATCAACTTGATCCGGAAGAGACTTACGGATCAACTTACGGATCaagctgatccggaagtggaaaa	1	gma-MIR4369,	gma-MIR4369	ttttcctctttcggatcaacttgatCCGGAAGAGACTTACGGATCAACTtacGGATCAAGCTGATCCGGAAGTGGAaaa	gma-MIR4369-p5	gatcaacttgatCCGGAAGAGACT	5'	New	gp1a	((((((.(((((((((((.(((((((((.(((.(((.....).))..))).))))))))).))))))))))).))))))	79	44.3	-39.7	1.1	0	0	0	3	0	0	0	0	0	2.1422	0	0	low
340	577	gma-MIR4369-p3_1ss13TG	TTACGGATCAACGTACGGATC	21	Chr07	-	13629146	13629224	ttttcctctttcgGATCAACTTGATCCGGAAGAGACTTACGGATCAACTTACGGATCaagctgatccggaagtggaaaa	1	gma-MIR4369,	gma-MIR4369	ttttcctctttcggatcaacttgatCCGGAAGAGACTTACGGATCAACTtacGGATCAAGCTGATCCGGAAGTGGAaaa	gma-MIR4369-p3	TTACGGATCAACTtacGGATC	3'	New	gp1a	((((((.(((((((((((.(((((((((.(((.(((.....).))..))).))))))))).))))))))))).))))))	79	44.3	-39.7	1.1	0	0	8	0	0	27	0	0	10.8269	0	0	21.4156	middle
341	578	gma-miR4370_1ss22GA	AGTAGACTCGTCCGATTTTGCATA	24	Chr11	+	28937222	28937287	cggAGTAGACTCGTCCGATTTTGCGTAgacttggacaagTTTGGGTAGACTCGCGAGTCTgctccg	1	gma-MIR4370,	gma-MIR4370	cggAGTAGACTCGTCCGATTTTGCGTAgacttggacaagtttgggtagactcgcgagtctgctccg	gma-miR4370	AGTAGACTCGTCCGATTTTGCGTA	5'	Diff	gp1a	(((((((((((((..(((.(((((..((((((....))))))..))))).))))))))))))))))	66	54.5	-34.5	1	0	4	0	0	0	7	0	3.52698	0	0	0	5.55218	low
341	579	gma-MIR4370-p3_2ss13CT17AT	TTTGGGTAGACTTGCGTGTCT	21	Chr11	+	28937222	28937287	cggAGTAGACTCGTCCGATTTTGCGTAgacttggacaagTTTGGGTAGACTCGCGAGTCTgctccg	1	gma-MIR4370,	gma-MIR4370	cggAGTAGACTCGTCCGATTTTGCGTAgacttggacaagtttgggtagactcgcgagtctgctccg	gma-MIR4370-p3	tttgggtagactcgcgagtct	3'	New	gp1a	(((((((((((((..(((.(((((..((((((....))))))..))))).))))))))))))))))	66	54.5	-34.5	1	0	3	0	0	0	0	0	2.64524	0	0	0	0	low
342	580	gma-miR4371a_2ss11AG18GA	AAGTGATGACGTGACAAACGAAGT	24	chr17	+	4896822	4896949	gttAAGTGATGACATGACAAGCGAAGTatcacgttatcaccctcttgtcatattatcacctttaatgacatacgtgtcaatgattgaacgtgatgatgtgatattctgtttgtcatgttatcacctaa	1	gma-MIR4371a,	gma-MIR4371a	gttAAGTGATGACATGACAAGCGAAGTatcacgttatcaccctcttgtcatattatcacctttaatgacatacgtgtcaatgattgaacgtgatgatgtgatattctgtttgtcatgttatcacctaa	gma-miR4371a	AAGTGATGACATGACAAGCGAAGT	5'	Diff	gp1a	.....(((((((((((((((((..((((((((((((((((..((..(((((..............(((((....)))))))))).))..))))))))))))))))..)))))))))))))))))....	119	35.9	-55.7	1.2	0	0	0	0	0	3	0	0	0	0	0	2.37951	low
343	581	gma-miR4371b_1ss20GA	AAGTGATGACGTGGTAGACAGAGT	24	Chr07	-	24371259	24371441	ttgttagttgcctttcgttAAGTGATGACGTGGTAGACGGAGTgccgtgtcattatgccttgtcacagacacctcattgctacatcatcaccgctaatgatatggcactgacgtgttagtgattggtgtgaTGACGTGACACTCTATCTGCCacatcatcacctaacggaagacaactaacga	1	gma-MIR4371b,	gma-MIR4371b	ttgttagttgcctttcgttAAGTGATGACGTGGTAGACGGAGTgccgtgtcattatgccttgtcacagacacctcattgctacatcatcaccgctaatgatatggcactgacgtgttagtgattggtgtgatgacgtgacactctatctgccacatcatcacctaacggaagacaactaacga	gma-miR4371b	AAGTGATGACGTGGTAGACGGAGT	5'	Diff	gp1a	((((((((((.(((((((((.(((((((.((((((((..(((((.(..(((((((..((..(((((..((((.(((.(((((.(((((........))))).))))).))).))))..))))).))..)))))))..).)))))..)))))))).))))))).))))))))).))))))))))	183	45.9	-101.4	1.2	0	0	10	0	6	46	0	0	13.5336	0	6.1585	36.4858	middle
343	582	gma-MIR4371b-p3_1ss15AG	TGACGTGACACTCTGTCTGCC	21	Chr07	-	24371259	24371441	ttgttagttgcctttcgttAAGTGATGACGTGGTAGACGGAGTgccgtgtcattatgccttgtcacagacacctcattgctacatcatcaccgctaatgatatggcactgacgtgttagtgattggtgtgaTGACGTGACACTCTATCTGCCacatcatcacctaacggaagacaactaacga	1	gma-MIR4371b,	gma-MIR4371b	ttgttagttgcctttcgttAAGTGATGACGTGGTAGACGGAGTgccgtgtcattatgccttgtcacagacacctcattgctacatcatcaccgctaatgatatggcactgacgtgttagtgattggtgtgatgacgtgacactctatctgccacatcatcacctaacggaagacaactaacga	gma-MIR4371b-p3	tgacgtgacactctatctgcc	3'	New	gp1a	((((((((((.(((((((((.(((((((.((((((((..(((((.(..(((((((..((..(((((..((((.(((.(((((.(((((........))))).))))).))).))))..))))).))..)))))))..).)))))..)))))))).))))))).))))))))).))))))))))	183	45.9	-101.4	1.2	4	4	3	12	5	0	5.78099	3.52698	4.06007	8.56879	5.13208	0	low
344	583	gma-miR4372a_L+2R-2	AATAAAATCGTGACATGTGACGGT	24	chr10	-	48883289	48883409	acgttgatcatcatatgtcataattttactggacgttaatttcatgtatttaattaacgtcaatctatacacctaattaacgtcaacctccaaTAAAATCGTGACATGTGACGGTCAatgt	1	gma-MIR4372a,	gma-MIR4372a	acgttgatcatcatatgtcataattttactggacgttaatttcatgtatttaattaacgtcaatctatacacctaattaacgtcaacctccaaTAAAATCGTGACATGTGACGGTCAatgt	gma-miR4372a	TAAAATCGTGACATGTGACGGTCA	3'	Diff	gp1a	(((((((((.((((((((((..((((((.((((((((((((...(((((...(((......)))..)))))...))))))))......)))).))))))..)))))))))).)))))))))	121	32.2	-42.5	1.1	0	0	0	0	0	7	0	0	0	0	0	5.55218	low
345	584	gma-miR4373_L-1R+1_1ss23AG	AGTTGACGTACGTACGGATTGGCC	24	Chr17	-	6360081	6360184	aaaaaAGTTGACGTACGTACGGATTGACAattcgtatggttcataaggatcagtaatccgtatGGCCATACAGATTGTCAATCCGTAcgtgtgtcatctttttt	1	gma-MIR4373,	gma-MIR4373	aaaaAAGTTGACGTACGTACGGATTGACaattcgtatggttcataaggatcagtaatccgtatggccatacagattgtcaatccgtacgtgtgtcatctttttt	gma-miR4373	AAGTTGACGTACGTACGGATTGAC	5'	Diff	gp1a	(((((((.((((..(((((((((((((((((..(((((((.((((.((((.....)))).)))))))))))..)))))))))))))))))..)))).)))))))	104	38.5	-59.1	1.5	0	0	0	3	1.5	0	0	0	0	2.1422	1.53962	0	low
345	585	gma-MIR4373-p3_1ss1GA	AGCCATACAGATTGTCAATCCGTA	24	Chr17	-	6360081	6360184	aaaaaAGTTGACGTACGTACGGATTGACAattcgtatggttcataaggatcagtaatccgtatGGCCATACAGATTGTCAATCCGTAcgtgtgtcatctttttt	1	gma-MIR4373,	gma-MIR4373	aaaaAAGTTGACGTACGTACGGATTGACaattcgtatggttcataaggatcagtaatccgtatggccatacagattgtcaatccgtacgtgtgtcatctttttt	gma-MIR4373-p3	ggccatacagattgtcaatccgta	3'	New	gp1a	(((((((.((((..(((((((((((((((((..(((((((.((((.((((.....)))).)))))))))))..)))))))))))))))))..)))).)))))))	104	38.5	-59.1	1.5	0	0	0	3	0	0	0	0	0	2.1422	0	0	low
346	586	gma-MIR4374b-p5_1ss11CT	TAAGACGTTGTTGAAGTAAGCACC	24	Chr18	+	44789134	44789239	ggtgcttacctcagcaacgtctttaaaagtaggcattcTAAGACGTTGCTGAAGTAAGCACCgtctttgaatgcctactttcAAAGACGTTGTTGAGGTAAGCACC	1	gma-MIR4374b,	gma-MIR4374b	ggtgcttacctcagcaacgtctttaaaagtaggcattctaagacgttgctgaagtaagcaccgtctttgaatgccTACTTTCAAAGACGTTGTTGAGgtaagcacc	gma-MIR4374b-p5	taagacgttgctgaagtaagcacc	5'	New	gp1a	((((((((((((((((((((((((.(((((((((((((.((((((.((((......)))).)))))).))))))))))))).))))))))))))))))))))))))	106	44.3	-79	1.7	0	0	0	0	0	5	0	0	0	0	0	3.96584	low
346	587	gma-MIR4374b-p3	AAAGACGTTGTTGAGGTAAGCACC	24	Chr18	+	44789134	44789239	ggtgcttacctcagcaacgtctttaaaagtaggcattcTAAGACGTTGCTGAAGTAAGCACCgtctttgaatgcctactttcAAAGACGTTGTTGAGGTAAGCACC	1	gma-MIR4374b,	gma-MIR4374b	ggtgcttacctcagcaacgtctttaaaagtaggcattctaagacgttgctgaagtaagcaccgtctttgaatgccTACTTTCAAAGACGTTGTTGAGgtaagcacc	gma-MIR4374b-p3	AAAGACGTTGTTGAGgtaagcacc	3'	New	gp1a	((((((((((((((((((((((((.(((((((((((((.((((((.((((......)))).)))))).))))))))))))).))))))))))))))))))))))))	106	44.3	-79	1.7	8.33333	0	22	6	0	24	12.0437	0	29.7739	4.2844	0	19.0361	middle
347	588	gma-MIR4374a-p5_2ss12GT18TA	TTAGAAAGTCATGCTTCAAAGA	22	Chr01	-	42014275	42014441	tcaaagacgttgttgacatcacgaacgtcTTAGAAAGTCAGGCTTCTAAGAcagtgctgacgtcgacaacgtcttagaaagccaaccttcaaagacagccgtgacgtcaacaccgtctttgaagcctggttttctaagaCGGTCGTGATGTCAGCACCGTCtttgaa	1	gma-MIR4374a,	gma-MIR4374a	tcaaagacgttgttgacatcacgaacgtcttagaaagtcaggcttctaagacagtgctgacgtcgacaacgtcttagaaagccaaccttcaaagacagccgtgacgtcaacaccgtctttgaagcctggttttcTAAGACGGTCGTGATGTCAGCAccgtctttgaa	gma-MIR4374a-p5	ttagaaagtcaggcttctaaga	5'	New	gp1a	(((((((((.((((((((((((((.(((((((((((..((((((((.(((((.(((.((((((((.....(((((.(((........))).))))).....)))))))).))).))))).))))))))..))))))))))).)))))))))))))).))))))))).	166	47.3	-103.1	1.3	0	0	3	0	0	4	0	0	4.06007	0	0	3.17268	low
347	589	gma-MIR4374a-p3_1ss3GA	CGATCGTGATGTCAGCACCGTC	22	Chr01	-	42014275	42014441	tcaaagacgttgttgacatcacgaacgtcTTAGAAAGTCAGGCTTCTAAGAcagtgctgacgtcgacaacgtcttagaaagccaaccttcaaagacagccgtgacgtcaacaccgtctttgaagcctggttttctaagaCGGTCGTGATGTCAGCACCGTCtttgaa	1	gma-MIR4374a,	gma-MIR4374a	tcaaagacgttgttgacatcacgaacgtcttagaaagtcaggcttctaagacagtgctgacgtcgacaacgtcttagaaagccaaccttcaaagacagccgtgacgtcaacaccgtctttgaagcctggttttcTAAGACGGTCGTGATGTCAGCAccgtctttgaa	gma-MIR4374a-p3	CGGTCGTGATGTCAGCAccgtc	3'	New	gp1a	(((((((((.((((((((((((((.(((((((((((..((((((((.(((((.(((.((((((((.....(((((.(((........))).))))).....)))))))).))).))))).))))))))..))))))))))).)))))))))))))).))))))))).	166	47.3	-103.1	1.3	5	10	20	11	11	35	7.22624	8.81746	27.0672	7.85473	11.2906	27.7609	middle
348	590	gma-MIR4375-p5_1ss12CT	ACTAGTGGTCGTGCCTGGCAGGCC	24	Chr09	-	38836370	38836437	taccACTAGTGGTCGCGCCTGGCAGGCCaacactactagtcacgcctggcagggcaccactagtggtt	1	gma-MIR4375,	gma-MIR4375	TACCACTAGTGGTCGCGCCTGGCAggccaacactactagtcacgcctggcagggcaccactagtggtt	gma-MIR4375-p5	ACTAGTGGTCGCGCCTGGCAggcc	5'	New	gp1a	.((((((((((((.((.((((.(((((....((.....))...))))).)))))))))))))))))).	66	60.3	-41.7	1	3	3	3	3	0	41	4.33574	2.64524	4.06007	2.1422	0	32.5199	middle
349	591	gma-miR4376-5p	TACGCAGGAGAGATGACGCTGT	22	Chr13	+	42292832	42292941	aaggtttgcTACGCAGGAGAGATGACGCTGTcccttgcacccatcctagcttcccttgagtaggtaagagcaaggccagccAGCATCATATCTCCTGCATAGtaaacctt	1	gma-MIR4376,	gma-MIR4376	aaggtttgcTACGCAGGAGAGATGACGCTGTcccttgcacccatcctagcttcccttgagtaggtaagagcaaggccagccAGCATCATATCTCCTGCATAGtaaacctt	gma-miR4376-5p	TACGCAGGAGAGATGACGCTGT	5'	Yes	gp1a	(((((((((((.((((((((.((((.((((..((((((......((((.(((.....))))))).....)))))).....)))).)))).)))))))).)))))))))))	110	50.9	-52.4	0.9	8	13	92	56	3	100	11.562	11.4627	124.509	39.9877	3.07925	79.3169	middle
349	592	gma-miR4376a-3p	AGCATCATATCTCCTGCATAG	21	Chr13	+	42292832	42292941	aaggtttgcTACGCAGGAGAGATGACGCTGTcccttgcacccatcctagcttcccttgagtaggtaagagcaaggccagccAGCATCATATCTCCTGCATAGtaaacctt	1	gma-MIR4376,	gma-MIR4376	aaggtttgcTACGCAGGAGAGATGACGCTGTcccttgcacccatcctagcttcccttgagtaggtaagagcaaggccagccAGCATCATATCTCCTGCATAGtaaacctt	gma-miR4376a-3p	AGCATCATATCTCCTGCATAG	3'	Yes	gp1a	(((((((((((.((((((((.((((.((((..((((((......((((.(((.....))))))).....)))))).....)))).)))).)))))))).)))))))))))	110	50.9	-52.4	0.9	0	0	0	14	0	0	0	0	0	9.99693	0	0	low
350	593	gma-MIR4379-p3	ATACTGTGAGAGGCCTAACTCAAC	24	Chr11	-	6287468	6287505	ccatcttagaatgaATAATGTGAGAGGCCTAACTCAAC	1	gma-MIR4379,	gma-MIR4379	tTAGAGTGTATACTGTGAGAGGCCTaactcaaccccaaaagctaactcaagggatgagggttgccccttatttatatattctaa	gma-MIR4379-p3	ATACTGTGAGAGGCCTaactcaac	3'	New	gp1a	((.(((((..((.....)).)))))))...........	27	39.5	-3.4	0.2	0	0	1.5	0	0	12.5	0	0	2.03004	0	0	9.91461	low
351	594	gma-MIR4379-p5_2ss13CA22GA	TTAGAGTGTATAATGTGAGAGACC	24	Chr02	+	11280160	11280283	gaactaactctgataccataTTAGAGTGTATAATGTGAGAGACCtaactcaatcccaaaagctagctcaaggggtgagagttgcccctcccttataaagtctaatatggttgtattgttagccg	1	gma-MIR4379,	gma-MIR4379	tTAGAGTGTATACTGTGAGAGGCCTaactcaaccccaaaagctaactcaagggatgagggttgccccttatttatatattctaa	gma-MIR4379-p5	tTAGAGTGTATACTGTGAGAGGCC	5'	New	gp1a	...(((((......(((((((((((...(((((...(((.....((((((.(((((...((....))...)))))..))))))...)))..)))))...)))))))))))......)))))...	118	41.1	-35.7	0.7	0	0	3	0	0	7	0	0	4.06007	0	0	5.55218	low
352	595	gma-MIR4379-p5	ATACTGTGAGAGGCCTAACTCAAC	24	Chr07	-	1503331	1503549	tcagtgcttcctctaactactttggtgttttaatatataggtagacgagtaaattcagtgtttcctcttagagtgtATACTGTGAGAGGCCTAACTCAACcccaaaagctaactcaagggatgagggttgccccttatttatatattctaatgcgggattaactttagtcaatgtgagacttggattatttctaacacttagtttgttaacagtaccta	1	gma-MIR4379,	gma-MIR4379	tTAGAGTGTATACTGTGAGAGGCCTaactcaaccccaaaagctaactcaagggatgagggttgccccttatttatatattctaa	gma-MIR4379-p5	ATACTGTGAGAGGCCTaactcaac	5'	New	gp1a	...(((((.....((((.(((..((((((..((((..(((((..((((.(((....(((...((((.((((((((((((..(((((.(((....((((.(((....((....))...))).))))....))).))))).))))))))))))...))))...)))))).))...))...)))))...))))...)))))).)))..))))..)))))...	213	37	-54.7	0.7	0	0	1.5	0	0	12.5	0	0	2.03004	0	0	9.91461	low
353	596	gma-MIR4379-p5_2ss13CA22GA	TTAGAGTGTATAATGTGAGAGACC	24	Chr11	+	26298107	26298243	TTAGAGTGTATAATGTGAGAGACCtaactcaaccccaaaaactagctcatagagtgagagttaccctcactttataaactctatcttgagactatctttagccaatgtaagatttaggtatttcccaatattatcta	1	gma-MIR4379,	gma-MIR4379	tTAGAGTGTATACTGTGAGAGGCCTaactcaaccccaaaagctaactcaagggatgagggttgccccttatttatatattctaa	gma-MIR4379-p5	tTAGAGTGTATACTGTGAGAGGCC	5'	New	gp1a	.((((....(((.((.((((.((((((.((..................((((((((((.......))))))))))...(((......)))....................)).)))))).)))).)).)))..))))	136	34.3	-28.7	0.6	0	0	3	0	0	7	0	0	4.06007	0	0	5.55218	low
354	597	gma-MIR4381-p5_1ss15AC	TTGTCAACGTTGACCGTCACATGT	24	Chr15	-	47293543	47293680	cTTGTCAACGTTGACAGTCACATGTcgcacttttattgaacattatatgtcacgattttattagaggttgacattaattaagtgtacaaaatcaacgtccaataaatgcacgatatgtgacggtaaacggtgacaagt	1	gma-MIR4381,	gma-MIR4381	cttgtcaacgttgacagtcacatgtcgcacttttattgaacattatatgtcacgattttattagaggttgacattaattaagtgtacaaaatcaacgtccaataaatgcacgaTATGTGACGGTAAACGGTGACAAGt	gma-MIR4381-p5	ttgtcaacgttgacagtcacatgt	5'	New	gp1a	(((((((.((((.((.(((((((((((....(((((((.((((...)))).............((..((((((((.....))))).)))..))......)))))))....))))))))))).)).)))).))))))).	137	35.5	-43.4	0.9	5	0	0	3	0	0	7.22624	0	0	2.1422	0	0	low
355	598	gma-MIR4382-p5_1ss10TA	TTCCCCATCAGGCTCTGATACC	22	Chr06	+	18881521	18881691	gtacataaattcagatccatgaaatcagttaacatatgcccttacagacaatattcctacTTCCCCATCTGGCTCTGATACCagagatcaaacttaaagtcataTGGGGAAGTAGGAATAGTGTCcgtaaggatatatgttaactgatttcatggatctgaaactatgtac	1	gma-MIR4382,	gma-MIR4382	gtacataaattcagatccatgaaatcagttaacatatgcccttacagacaatattcctacttccccatctggctctgataccagagatcaaacttaaagtcatatggggaagtaggaatagtgtccgtaaggataTATGTTAACTGATTTCATGGATctgaaactatgtac	gma-MIR4382-p5	ttccccatctggctctgatacc	5'	New	gp1a	(((((((..((((((((((((((((((((((((((((..((((((.((((.(((((((((((((((((.((((((((....)))).............)))).))))))))))))))))).)))).))))))..))))))))))))))))))))))))))))..)))))))	171	36.8	-103	1.6	234	314	214	346	225	375	338.188	276.868	289.619	247.067	230.944	297.438	middle
355	599	gma-MIR4382-p3_2ss17GT18TG	TGGGGAAGTAGGAATATGGTC	21	Chr06	+	18881521	18881691	gtacataaattcagatccatgaaatcagttaacatatgcccttacagacaatattcctacTTCCCCATCTGGCTCTGATACCagagatcaaacttaaagtcataTGGGGAAGTAGGAATAGTGTCcgtaaggatatatgttaactgatttcatggatctgaaactatgtac	1	gma-MIR4382,	gma-MIR4382	gtacataaattcagatccatgaaatcagttaacatatgcccttacagacaatattcctacttccccatctggctctgataccagagatcaaacttaaagtcatatggggaagtaggaatagtgtccgtaaggataTATGTTAACTGATTTCATGGATctgaaactatgtac	gma-MIR4382-p3	tggggaagtaggaatagtgtc	3'	New	gp1a	(((((((..((((((((((((((((((((((((((((..((((((.((((.(((((((((((((((((.((((((((....)))).............)))).))))))))))))))))).)))).))))))..))))))))))))))))))))))))))))..)))))))	171	36.8	-103	1.6	20	53	206	49	27	304	28.9049	46.7325	278.792	34.9892	27.7132	241.123	middle
356	600	gma-MIR4384-p3_1ss6AG	TAACCGTCTTTGAATGCAGTGTCT	24	Chr12	+	9054935	9055000	gaatcagacactgcattcaaagacggttattatgtaaTAACCATCTTTGAATGCAGTGTCTgattc	1	gma-MIR4384,	gma-MIR4384	gAATCAGACACTGCATTCAAAGACGgttattatgtaataaccatctttgaatgcagtgtctgattc	gma-MIR4384-p3	taaccatctttgaatgcagtgtct	3'	New	gp1a	(((((((((((((((((((((((.(((((((....))))))).)))))))))))))))))))))))	66	36.4	-45.9	1.9	0	0	0	0	0	12	0	0	0	0	0	9.51803	low
357	601	gma-MIR4387e-p5	TCACGCCTAATCACTGACGCA	21	Chr03	+	23234500	23234621	acaaatggagtgttatattaTCACGCCTAATCACTGACGCAtcattgtcacatcattgaaggtgaaggcgtgacaatgaggTGTTAGTGATAAGGCGTGATGatgtgatttgttatatcatc	1	gma-MIR4387e,	gma-MIR4387e	acaaatggagtgttatattatcacgcctaatcactgacgcatcattgtcacatcattgaaggtgaaggcgtgacaatgaggTGTTAGTGATAAGGCGTGATGatgtgatttgttatatcatc	gma-MIR4387e-p5	tcacgcctaatcactgacgca	5'	New	gp1a	...........(((((((((((((((((.(((((((((((.((((((((((.((((.....))))....)))))))))).))))))))))).))))))))))))))))).............	98	39.3	-58.4	1.2	6	10	3	15	14	6	8.67148	8.81746	4.06007	10.711	14.3698	4.75901	middle
357	602	gma-miR4387e	TGTTAGTGATAAGGCGTGATG	21	Chr03	+	23234500	23234621	acaaatggagtgttatattaTCACGCCTAATCACTGACGCAtcattgtcacatcattgaaggtgaaggcgtgacaatgaggTGTTAGTGATAAGGCGTGATGatgtgatttgttatatcatc	1	gma-MIR4387e,	gma-MIR4387e	acaaatggagtgttatattatcacgcctaatcactgacgcatcattgtcacatcattgaaggtgaaggcgtgacaatgaggTGTTAGTGATAAGGCGTGATGatgtgatttgttatatcatc	gma-miR4387e	TGTTAGTGATAAGGCGTGATG	3'	Yes	gp1a	...........(((((((((((((((((.(((((((((((.((((((((((.((((.....))))....)))))))))).))))))))))).))))))))))))))))).............	98	39.3	-58.4	1.2	0	0	9	0	0	15	0	0	12.1802	0	0	11.8975	middle
358	603	gma-miR4387a_2ss3CT19GA	AATAAGACGTGATGACGTAACACT	24	chr11	-	19203979	19204090	acgaagtgtcatgtcatcacaccttgtcacggacacctcattgtcacgccatcaccttcgatgacatggcaatgacgtgttagtAACAAGACGTGATGACGTGACACTtcgt	1	gma-MIR4387a,	gma-MIR4387a	acgaagtgtcatgtcatcacaccttgtcacggacacctcattgtcacgccatcaccttcgatgacatggcaatgacgtgttagtAACAAGACGTGATGACGTGACACTtcgt	gma-miR4387a	AACAAGACGTGATGACGTGACACT	3'	Diff	gp1a	((((((((((((((((((((..(((((.((..((((.(((((((((...((((......))))...))))))))).))))..)).)))))..))))))))))))))))))))	112	48.2	-63.6	1.2	0	0	0	0	0	17	0	0	0	0	0	13.4839	middle
359	604	gma-MIR4387c-p5_2ss16CT24GC	AGTGTCACGTCATCATGCCTTGTC	24	Chr07	+	16522062	16522193	cattaaatgatgatgtgacagttggAGTGTCACGTCATCACGCCTTGTGgtggacatatcatcacctttaatgacgtgttAGTGATTAAGCGTGATGACGTGACactccgtctatcacgtcatcacttaatg	1	gma-MIR4387c,	gma-MIR4387c	cattaaatgatgatgtgacagttggagtgtcacgtcatcacgccttgtggtggacatatcatcacctttaatgacgtgttagtgattaAGCGTGATGACGTGACACTCCGTCtatcacgtcatcacttaatg	gma-MIR4387c-p5	agtgtcacgtcatcacgccttgtg	5'	New	gp1a	((((((.(((((((((((.((..((((((((((((((((((((...(((((((.....)))))))..(((((.((......)).)))))))))))))))))))))))))..)).))))))))))).))))))	132	43.2	-73	1.3	4	0	0	0	4	0	5.78099	0	0	0	4.10566	0	low
359	605	gma-MIR4387c-p3_1ss8AG	AGTGATTGAGCGTGATGACGTGAC	24	Chr07	+	16522062	16522193	cattaaatgatgatgtgacagttggAGTGTCACGTCATCACGCCTTGTGgtggacatatcatcacctttaatgacgtgttAGTGATTAAGCGTGATGACGTGACactccgtctatcacgtcatcacttaatg	1	gma-MIR4387c,	gma-MIR4387c	cattaaatgatgatgtgacagttggagtgtcacgtcatcacgccttgtggtggacatatcatcacctttaatgacgtgttagtgattaAGCGTGATGACGTGACACTCCGTCtatcacgtcatcacttaatg	gma-MIR4387c-p3	agtgattaAGCGTGATGACGTGAC	3'	New	gp1a	((((((.(((((((((((.((..((((((((((((((((((((...(((((((.....)))))))..(((((.((......)).)))))))))))))))))))))))))..)).))))))))))).))))))	132	43.2	-73	1.3	0	0	3	3	3	9	0	0	4.06007	2.1422	3.07925	7.13852	low
360	606	gma-MIR4387a-p5_2ss17CT23CT	ACACCTCATTGTCACGTCATCATC	24	Chr12	+	6436010	6436067	tcacggACACCTCATTGTCACGTCATCATCttcaatgacatgacattgacgtgtcaac	1	gma-MIR4387a,	gma-MIR4387a	acgaagtgtcatgtcatcacaccttgtcacggacacctcattgtcacgccatcaccttcgatgacatggcaatgacgtgttagtAACAAGACGTGATGACGTGACACTtcgt	gma-MIR4387a-p5	acacctcattgtcacgccatcacc	5'	New	gp1a	.....(((((.(((.(((((.(((((........))))).))))).))).)))))...	50	44.8	-22.9	0.9	3	3	0	2	3	0	4.33574	2.64524	0	1.42813	3.07925	0	low
361	607	gma-MIR4387a-p5	TCACGGACACCTCATTGTCACGCC	24	scaffold_22	+	490921	491146	tgagtttcattttactacctaccgttagtcgcttttcgttaagcgatgacatgacacacgaagtgtcatgtcatcacaccttgTCACGGACACCTCATTGTCACGCCatcaccttcgatgaCATGGCAATGACGTGTTAGTAACAagacgtgatgacgtgacacttcgtttatcataacatcgtttaacgaaaggcgattgacaggaggtaataaaatgaaataaa	1	gma-MIR4387a,	gma-MIR4387a	acgaagtgtcatgtcatcacaccttgtcacggacacctcattgtcacgccatcaccttcgatgacatggcaatgacgtgttagtAACAAGACGTGATGACGTGACACTtcgt	gma-MIR4387a-p5	tcacggacacctcattgtcacgcc	5'	New	gp1a	...(((((((((((.(((((.(((((((((((((((((((((((((((..((((...((((((((((((((((((((..(((((.((..((((.(((((((((...((((......))))...))))))))).))))..)).)))))..))))))))))))))))))))...))))..))))))))))))))))))))))))).))))))).)))))))))))...	220	41.6	-125.6	1.3	0	0	3	2	0	3	0	0	4.06007	1.42813	0	2.37951	low
361	608	gma-MIR4387a-p3	CATGGCAATGACGTGTTAGTAACA	24	scaffold_22	+	490921	491146	tgagtttcattttactacctaccgttagtcgcttttcgttaagcgatgacatgacacacgaagtgtcatgtcatcacaccttgTCACGGACACCTCATTGTCACGCCatcaccttcgatgaCATGGCAATGACGTGTTAGTAACAagacgtgatgacgtgacacttcgtttatcataacatcgtttaacgaaaggcgattgacaggaggtaataaaatgaaataaa	1	gma-MIR4387a,	gma-MIR4387a	acgaagtgtcatgtcatcacaccttgtcacggacacctcattgtcacgccatcaccttcgatgacatggcaatgacgtgttagtAACAAGACGTGATGACGTGACACTtcgt	gma-MIR4387a-p3	catggcaatgacgtgttagtAACA	3'	New	gp1a	...(((((((((((.(((((.(((((((((((((((((((((((((((..((((...((((((((((((((((((((..(((((.((..((((.(((((((((...((((......))))...))))))))).))))..)).)))))..))))))))))))))))))))...))))..))))))))))))))))))))))))).))))))).)))))))))))...	220	41.6	-125.6	1.3	0	0	0	0	0	3	0	0	0	0	0	2.37951	low
362	609	gma-MIR4387a-p5_2ss5CT17CT	ACACTTCATTGTCACGTCATCACC	24	Chr07	+	772915	772998	tgtcatgtcattacaccgtgtcacggACACTTCATTGTCACGTCATCACCTTCAATGatatatgacaatgcatgtgagtggacc	2	gma-MIR4387d,gma-MIR4387a,	gma-MIR4387a	acgaagtgtcatgtcatcacaccttgtcacggacacctcattgtcacgccatcaccttcgatgacatggcaatgacgtgttagtAACAAGACGTGATGACGTGACACTtcgt	gma-MIR4387a-p5	acacctcattgtcacgccatcacc	5'	New	gp1a	.(((...((((......(((((...)))))..((((((((.(((((........)))))...))))))))...))))...))).	38	44	-20.6	0.6	4	9	0	6	0	0	5.78099	7.93571	0	4.2844	0	0	low
362	610	gma-MIR4387d-p3_2ss8TC24AG	ATTGTCACGTCATCACCTTCAATG	24	Chr07	+	772915	772998	tgtcatgtcattacaccgtgtcacggACACTTCATTGTCACGTCATCACCTTCAATGatatatgacaatgcatgtgagtggacc	2	gma-MIR4387d,gma-MIR4387a,	gma-MIR4387d	gagtgtcacgttatcatgtcttgtcattgacatctcattgtcatgtcatcaccttcaataacgtgacattgatATGTCACTGATTAGGCATGATGATgtgacactc	gma-MIR4387d-p3	attgtcatgtcatcaccttcaata	3'	New	gp1a	.(((...((((......(((((...)))))..((((((((.(((((........)))))...))))))))...))))...))).	38	44	-20.6	0.6	0	0	0	0	6	0	0	0	0	0	6.1585	0	low
363	611	gma-MIR4388-p5_2ss15CT22TC	AAAATGATCCTCGATTTTACACTC	24	Chr10	-	46504519	46504678	gacactgtcaatttggtctttaagatttaaaaaatgtcAAAATGATCCTCGACTTTACATTCcgtttgtcacggtgttaggagactACTAACGGCAGGGACTAACGTGCCaaggatcattttgatattttttaaatcttagggaccaaattgacagcgcc	1	gma-MIR4388,	gma-MIR4388	gacactgtcaatttggtctttaagatttaaaaaatgtcaaaatgatcctcgactttacattccgtttgtcacggtgttaggagactactaacggcagggactaacgtgccaaggatcattttgatattttttaAATCTTAGGGACCAAATTGACAGCgcc	gma-MIR4388-p5	aaaatgatcctcgactttacattc	5'	New	gp1a	....((((((((((((((..(((((((((((((((((((((((((((((.(((...((.....))..))).((....(((....)))....))...((.((....)).)).)))))))))))))))))))))))))))))..))))))))))))))....	152	38.8	-76.9	1.2	3	0	0	3	4	3	4.33574	0	0	2.1422	4.10566	2.37951	low
363	612	gma-MIR4388-p3_1ss23CA	ACTAACGGCAGGGACTAACGTGAC	24	Chr10	-	46504519	46504678	gacactgtcaatttggtctttaagatttaaaaaatgtcAAAATGATCCTCGACTTTACATTCcgtttgtcacggtgttaggagactACTAACGGCAGGGACTAACGTGCCaaggatcattttgatattttttaaatcttagggaccaaattgacagcgcc	1	gma-MIR4388,	gma-MIR4388	gacactgtcaatttggtctttaagatttaaaaaatgtcaaaatgatcctcgactttacattccgtttgtcacggtgttaggagactactaacggcagggactaacgtgccaaggatcattttgatattttttaAATCTTAGGGACCAAATTGACAGCgcc	gma-MIR4388-p3	actaacggcagggactaacgtgcc	3'	New	gp1a	....((((((((((((((..(((((((((((((((((((((((((((((.(((...((.....))..))).((....(((....)))....))...((.((....)).)).)))))))))))))))))))))))))))))..))))))))))))))....	152	38.8	-76.9	1.2	14	25	3	8	23	43	20.2335	22.0436	4.06007	5.71253	23.6076	34.1063	middle
364	613	gma-MIR4389-p3	ATCGAATTCCAGTTGGACCGGTCC	24	Chr13	-	32881750	32881896	cggtcggtcggaccgatccaatcggaatctagtggcctaaccagatcggttttactattggattgatcatgcaattaaccttgaatgacctgatcaaactcggccgattatgtATCGAATTCCAGTTGGACCGGTCCgactcggccg	1	gma-MIR4389,	gma-MIR4389	cggTCGGTCGGACCGATCCAATCGGAAtctagtggcctaaccagatcggttttactattggattgatcatgcaattaaccttgaatgacctgatcaaactcggccgattatgtatcgaattccagttggaccggtccgactcggccg	gma-MIR4389-p3	atcgaattccagttggaccggtcc	3'	New	gp1a	(((((((((((((((.(((((..((((((((((((...((((.....))))...))))))).(((((((..((.(((....))).))...))))))).......((((.....)))).)))))..))))).))))))))).))))))	147	49.7	-61	0.8	0	0	0	0	0	7	0	0	0	0	0	5.55218	low
365	614	gma-MIR4390-p5_1ss24TC	GGTTTGAGTTTATTGTCTCATCCC	24	Chr17	+	15303731	15303796	cgtacccgatactcgatgGGTTTGAGTTTATTGTCTCATCCTCGTACTcgtcgggtatcgggtatc	1	gma-MIR4390,	gma-MIR4390	cgtacccgatactcgatgggtttgagtttattgtctcatccTCGTACTCGTCGGGTATCGGGTATc	gma-MIR4390-p5	ggtttgagtttattgtctcatccT	5'	New	gp1a	.((((((((((((((((((((..(((..............)))..)))))))))))))))))))).	64	50	-34.8	1.1	0	0	0	0	3	0	0	0	0	0	3.07925	0	low
365	615	gma-MIR4390-p3_2ss18TC24TC	AGTTTATTGTCTCATCCCCGTACC	24	Chr17	+	15303731	15303796	cgtacccgatactcgatgGGTTTGAGTTTATTGTCTCATCCTCGTACTcgtcgggtatcgggtatc	1	gma-MIR4390,	gma-MIR4390	cgtacccgatactcgatgggtttgagtttattgtctcatccTCGTACTCGTCGGGTATCGGGTATc	gma-MIR4390-p3	agtttattgtctcatccTCGTACT	3'	New	gp1a	.((((((((((((((((((((..(((..............)))..)))))))))))))))))))).	64	50	-34.8	1.1	15	18	0	22	14	3	21.6787	15.8714	0	15.7095	14.3698	2.37951	middle
366	616	gma-MIR4391-p5	TTCTTAGTTCTTTGCCGAGAGC	22	Chr01	+	22864389	22864507	ggaccaagctgttcTTCTTAGTTCTTTGCCGAGAGCttatgaaaattttgtagacatcacaacatcaatatttttcataagctctCGGCAAAGAACTAAGAAGAAGAacaatttggttc	1	gma-MIR4391,	gma-MIR4391	ggaccaagctgttcttcttagttctttgccgagagcttatgaaaattttgtagacatcacaacatcaatatttttcataagcTCTCGGCAAAGAACTAAGAAGAAGaacaatttggttc	gma-MIR4391-p5	ttcttagttctttgccgagagc	5'	New	gp1a	(((((((..((((((((((((((((((((((((((((((((((((..(((...............)))...)))))))))))))))))))))))))))))))))...)))..)))))))	119	36.1	-65.3	1.5	6	3	3	5	3	3	8.67148	2.64524	4.06007	3.57033	3.07925	2.37951	low
366	617	gma-miR4391_L-3R+1	CGGCAAAGAACTAAGAAGAAGA	22	Chr01	+	22864389	22864507	ggaccaagctgttcTTCTTAGTTCTTTGCCGAGAGCttatgaaaattttgtagacatcacaacatcaatatttttcataagctctCGGCAAAGAACTAAGAAGAAGAacaatttggttc	1	gma-MIR4391,	gma-MIR4391	ggaccaagctgttcttcttagttctttgccgagagcttatgaaaattttgtagacatcacaacatcaatatttttcataagcTCTCGGCAAAGAACTAAGAAGAAGaacaatttggttc	gma-miR4391	TCTCGGCAAAGAACTAAGAAGAAG	3'	Diff	gp1a	(((((((..((((((((((((((((((((((((((((((((((((..(((...............)))...)))))))))))))))))))))))))))))))))...)))..)))))))	119	36.1	-65.3	1.5	0	0	3	0	4	0	0	0	4.06007	0	4.10566	0	low
367	618	gma-miR4392	TCTGCGAAAATGTGATTTCGGA	22	Chr09	+	49977773	49977882	acacttccgagtcatattttcgcatagaaaagccaccgaacaggaacttgttacataccaaggatcgatcggaagtttttttcTCTGCGAAAATGTGATTTCGGAactgt	1	gma-MIR4392,	gma-MIR4392	acacttccgagtcatattttcgcatagaaaagccaccgaacaggaacttgttacataccaaggatcgatcggaagtttttttcTCTGCGAAAATGTGATTTCGGAactgt	gma-miR4392	TCTGCGAAAATGTGATTTCGGA	3'	Yes	gp1a	(((.((((((((((((((((((((.((((((((..((((...((..((((........))))..))..))))..))..)))))).))))))))))))))).))))).)))	110	40.9	-43.7	1	0	0	26	0	5	171	0	0	35.1873	0	5.13208	135.632	middle
368	619	gma-MIR4393a-p5	CTGTCCCTTTCCCAGCTGTCCCT	23	Chr10	-	1366264	1366403	atctgacttctctgCTGTCCCTTTCCCAGCTGTCCCTtgaaaatcacacagttttaaaattgaatcacaaaattaaatattaacacaactacatggacgacacagggacagtTGAGAAAAGGACGGCAGAAAAGCCaatt	1	gma-MIR4393a,	gma-MIR4393a	ctgacttctctgctgtccctttcccagctgtcccttgaaaatcacacagttttaaaattgaatcacaaaattaaatattaacacaactacatggacgacacagggacagtTGAGAAAAGGACGGCAGAAAAGCCaa	gma-MIR4393a-p5	ctgtccctttcccagctgtccct	5'	New	gp1a	...((.(((.((((((((((.((((.(((((((((((((....(((...((((((((.(((.(((......))).))).))))...))))...)))....)).))))))))))).)))).)))))))))).))).))...	134	39.3	-46.3	0.8	3	0	0	3	0	0	4.33574	0	0	2.1422	0	0	low
[truncated: 708 more rows]
