# Supplementary material for: MicroRNAs Involved in Regulatory Cytoplasmic Male Sterility by Analysis RNA-seq and Small RNA-seq in Soybean
Source: Front Genet. 2021 May 12;12:654146. doi: 10.3389/fgene.2021.654146 (PMC8153375; doi:10.3389/fgene.2021.654146)
Supplement: Supplementary Table 3 — Distribution of microRNA family members. [file Table_3.XLSX]

## Sheet: Sheet1
Table S3 Famliy members distribution in miRNA families.
miR166	59
miR171	48
miR169	45
miR156	44
miR319	38
miR1520	32
miR8175	30
miR164	30
miR160	28
miR172	27
miR396	26
miR395	24
miR167	24
miR2586	23
miR399	19
miR393	19
miR394	18
miR6478	17
miR159	17
miR390	15
miR5378	12
miR6173	11
miR530	11
miR482	10
miR4387	10
miR398	10
miR408	9
miR2609	9
miR2592	9
miR2111	9
miR168	9
miR5037	8
miR2199	7
miR2118	7
miR162	7
miR9746	6
miR5655	6
miR4416	6
miR4343	6
miR1507	6
miR5780	5
miR5376	5
miR4414	5
miR4351	5
miR1513	5
miR1511	5
miR9755	4
miR862	4
miR828	4
miR8005	4
miR7528	4
miR6482	4
miR5770	4
miR5380	4
miR5241	4
miR5139	4
miR4402	4
miR4393	4
miR4379	4
miR4374	4
miR4346	4
miR2608	4
miR1516	4
miR1510	4
miR1509	4
miR9410	3
miR7700	3
miR6437	3
miR5671	3
miR5281	3
miR4415	3
miR4413	3
miR4371	3
miR4348	3
miR403	3
miR397	3
miR1535	3
miR1508	3
miR9757	2
miR9743	2
miR9737	2
miR9735	2
miR9731	2
miR9727	2
miR9724	2
miR9723	2
miR8769	2
miR8674	2
miR858	2
miR8176	2
miR7499	2
miR5782	2
miR5776	2
miR5767	2
miR5761	2
miR5724	2
miR5679	2
miR5678	2
miR5670	2
miR5669	2
miR5652	2
miR5379	2
miR5374	2
miR5373	2
miR5372	2
miR5371	2
miR5370	2
miR5368	2
miR5261	2
miR5225	2
miR5042	2
miR5041	2
miR5038	2
miR5036	2
miR5035	2
miR5034	2
miR5033	2
miR5032	2
miR5030	2
miR4998	2
miR4997	2
miR4996	2
miR4994	2
miR4993	2
miR477	2
miR4412	2
miR4411	2
miR4405	2
miR4403	2
miR4401	2
miR4399	2
miR4398	2
miR4397	2
miR4395	2
miR4391	2
miR4390	2
miR4388	2
miR4382	2
miR4376	2
miR4373	2
miR4370	2
miR4369	2
miR4368	2
miR4367	2
miR4366	2
miR4365	2
miR4364	2
miR4363	2
miR4362	2
miR4361	2
miR4357	2
miR4356	2
miR4354	2
miR4349	2
miR4345	2
miR4340	2
miR3630	2
miR3522	2
miR2916	2
miR2603	2
miR2109	2
miR2108	2
miR2107	2
miR2089	2
miR165	2
miR1536	2
miR1533	2
miR1532	2
miR1531	2
miR1526	2
miR1524	2
miR1521	2
miR1519	2
miR1518	2
miR1517	2
miR1515	2
miR9754	1
miR9753	1
miR9751	1
miR9749	1
miR9745	1
miR9742	1
miR9740	1
miR9734	1
miR9730	1
miR9729	1
miR9726	1
miR9722	1
miR8767	1
miR868	1
miR8155	1
miR7541	1
miR6485	1
miR6300	1
miR5786	1
miR5781	1
miR5779	1
miR5775	1
miR5774	1
miR5773	1
miR5772	1
miR5771	1
miR5769	1
miR5768	1
miR5766	1
miR5765	1
miR5763	1
miR5762	1
miR5675	1
miR5672	1
miR5668	1
miR5645	1
miR5559	1
miR5375	1
miR5369	1
miR5303	1
miR5255	1
miR5044	1
miR5043	1
miR5040	1
miR4995	1
miR4992	1
miR4409	1
miR4408	1
miR4407	1
miR4400	1
miR4396	1
miR4394	1
miR4392	1
miR4389	1
miR4384	1
miR4381	1
miR4375	1
miR4372	1
miR4360	1
miR4359	1
miR4353	1
miR4352	1
miR4350	1
miR4344	1
miR2606	1
miR2119	1
miR1863	1
miR157	1
miR1528	1
miR1527	1
miR1523	1
miR1514	1
miR1512	1

## Sheet: Sheet2
miR166	52
miR171	43
miR156	41
miR169	38
miR1520	32
miR319	31
miR164	27
miR167	23
miR395	23
miR396	23
miR172	22
miR393	19
miR399	18
miR160	17
miR390	13
miR5378	12
miR394	11
miR398	10
miR4387	10
miR159	9
miR408	9
miR530	9
miR168	8
miR2111	8
miR482	7
miR5037	7
miR1507	6
miR162	6
miR2118	6
miR4343	6
miR4416	6
miR9746	6
miR1513	5
miR4351	5
miR5376	5
miR5780	5
miR1509	4
miR1510	4
miR1516	4
miR4346	4
miR4374	4
miR4379	4
miR4393	4
miR4402	4
miR4414	4
miR5380	4
miR5770	4
miR8005	4
miR862	4
miR9755	4
miR1508	3
miR1535	3
miR397	3
miR403	3
miR4348	3
miR4371	3
miR4413	3
miR4415	3
miR5671	3
miR1511	2
miR1515	2
miR1517	2
miR1518	2
miR1519	2
miR1521	2
miR1524	2
miR1526	2
miR1531	2
miR1532	2
miR1533	2
miR1536	2
miR165	2
miR2107	2
miR2108	2
miR2109	2
miR2916	2
miR3522	2
miR4340	2
miR4345	2
miR4349	2
miR4354	2
miR4356	2
miR4357	2
miR4361	2
miR4362	2
miR4363	2
miR4364	2
miR4365	2
miR4366	2
miR4367	2
miR4368	2
miR4369	2
miR4370	2
miR4373	2
miR4376	2
miR4382	2
miR4388	2
miR4390	2
miR4391	2
miR4395	2
miR4397	2
miR4398	2
miR4399	2
miR4401	2
miR4403	2
miR4405	2
miR4411	2
miR4412	2
miR4993	2
miR4994	2
miR4996	2
miR4997	2
miR4998	2
miR5030	2
miR5032	2
miR5033	2
miR5034	2
miR5035	2
miR5036	2
miR5038	2
miR5041	2
miR5042	2
miR5225	2
miR5281	2
miR5368	2
miR5370	2
miR5371	2
miR5372	2
miR5373	2
miR5374	2
miR5379	2
miR5669	2
miR5670	2
miR5678	2
miR5679	2
miR5761	2
miR5767	2
miR5776	2
miR5782	2
miR828	2
miR9723	2
miR9724	2
miR9727	2
miR9731	2
miR9735	2
miR9737	2
miR9743	2
miR9757	2
miR1512	1
miR1514	1
miR1523	1
miR1527	1
miR1528	1
miR157	1
miR2119	1
miR2586	1
miR2606	1
miR4344	1
miR4350	1
miR4352	1
miR4353	1
miR4359	1
miR4360	1
miR4372	1
miR4375	1
miR4381	1
miR4384	1
miR4389	1
miR4392	1
miR4394	1
miR4396	1
miR4400	1
miR4407	1
miR4408	1
miR4409	1
miR4992	1
miR4995	1
miR5040	1
miR5043	1
miR5044	1
miR5369	1
miR5375	1
miR5559	1
miR5668	1
miR5672	1
miR5675	1
miR5762	1
miR5763	1
miR5765	1
miR5766	1
miR5768	1
miR5769	1
miR5771	1
miR5772	1
miR5773	1
miR5774	1
miR5775	1
miR5779	1
miR5781	1
miR5786	1
miR6300	1
miR9722	1
miR9726	1
miR9729	1
miR9730	1
miR9734	1
miR9740	1
miR9742	1
miR9745	1
miR9749	1
miR9751	1
miR9753	1
miR9754	1

## Sheet: Sheet3
miR1507	6
miR1513	5
miR1520	32
miR156	41
miR159	9
miR160	17
miR162	6
miR164	27
miR166	52
miR167	23
miR168	8
miR169	38
miR171	43
miR172	22
miR2111	8
miR2118	6
miR319	31
miR390	13
miR393	19
miR394	11
miR395	23
miR396	23
miR398	10
miR399	18
miR408	9
miR4343	6
miR4351	5
miR4387	10
miR4416	6
miR482	7
miR5037	7
miR530	9
miR5376	5
miR5378	12
miR5780	5
miR9746	6
