# Supplementary material for: MicroRNAs Involved in Regulatory Cytoplasmic Male Sterility by Analysis RNA-seq and Small RNA-seq in Soybean
Source: Front Genet. 2021 May 12;12:654146. doi: 10.3389/fgene.2021.654146 (PMC8153375; doi:10.3389/fgene.2021.654146)
Supplement: Supplementary Table 6 — microRNA (miRNA) target genes in JLCMS9A and JLCMS9B. [file Table_6.XLSX]

## Sheet: Sheet1
Table S6. The targets of miRNAs in JLCMS9A and JLCMS9B.
miRNA	group	miRNA family	mRNA	cleave_site	score	JLCMS9A_Category	JLCMS9A-rawtags	JLCMS9A-normtags	JLCMS9B_Category	JLCMS9B-rawtags	JLCMS9B-normtags	Symbol	Gene Annotation	GO_Term	KEGG_pathways	KOG_Description
gma-miR393a_R+1	gp1a	miR393	Glyma.02G065300.1	1516	2.5	2	149	149	2	118	118	AFB2	protein TRANSPORT INHIBITOR RESPONSE 1-like	GO:0000822(inositol hexakisphosphate binding);GO:0009734(auxin-activated signaling pathway)	ko04075(Plant hormone signal transduction)	[S]Function unknown
gma-miR393a_R+1	gp1a	miR393	Glyma.02G152800.2	1528	2	0	257	85.5	0	296	98.25	TIR1	protein TRANSPORT INHIBITOR RESPONSE 1	GO:0000822(inositol hexakisphosphate binding);GO:0009734(auxin-activated signaling pathway)	ko04075(Plant hormone signal transduction)	[S]Function unknown
gma-miR393a_R+1	gp1a	miR393	Glyma.19G206800.1	1534	2	0	457	229	0	472	234.25	TIR1	protein TRANSPORT INHIBITOR RESPONSE 1-like	GO:0000822(inositol hexakisphosphate binding);GO:0009734(auxin-activated signaling pathway)	ko04075(Plant hormone signal transduction)	[S]Function unknown
gma-miR393a_R+1	gp1a	miR393	Glyma.10G021500.3	1072	2	0	257	85.5	0	298	98.75	TIR1	protein TRANSPORT INHIBITOR RESPONSE 1	GO:0000822(inositol hexakisphosphate binding);GO:0009734(auxin-activated signaling pathway)	ko04075(Plant hormone signal transduction)	[S]Function unknown
gma-miR393a_R+1	gp1a	miR393	Glyma.19G100200.1	1513	2	0	2172	1086.5	0	1783	891.5	AFB2	protein TRANSPORT INHIBITOR RESPONSE 1	GO:0000822(inositol hexakisphosphate binding);GO:0009734(auxin-activated signaling pathway)	ko04075(Plant hormone signal transduction)	[S]Function unknown
gma-miR393a_R+1	gp1a	miR393	Glyma.03G209400.1	1531	2	0	455	228.5	0	471	237	TIR1	protein TRANSPORT INHIBITOR RESPONSE 1-like	GO:0000822(inositol hexakisphosphate binding);GO:0009734(auxin-activated signaling pathway)	ko04075(Plant hormone signal transduction)	[S]Function unknown
gma-miR393a_R+1	gp1a	miR393	Glyma.16G050500.1	1513	2	0	2171	1085.5	0	1783	891.5	AFB2	protein TRANSPORT INHIBITOR RESPONSE 1	GO:0000822(inositol hexakisphosphate binding);GO:0009734(auxin-activated signaling pathway)	ko04075(Plant hormone signal transduction)	[S]Function unknown
gma-miR393a_R+1	gp1a	miR393	Glyma.10G021500.1	1528	2	0	257	85.5	0	298	98.75	TIR1	protein TRANSPORT INHIBITOR RESPONSE 1	GO:0000822(inositol hexakisphosphate binding);GO:0009734(auxin-activated signaling pathway)	ko04075(Plant hormone signal transduction)	[S]Function unknown
gma-MIR156aa-p3_1ss6GC	gp1a	MIR156	Glyma.08G097900.1	1172	3.5				0	9	9	TCP2	-	GO:0003677(DNA binding);GO:0003700(transcription factor activity, sequence-specific DNA binding);GO:0005515(protein binding);GO:0005634(nucleus);GO:0006351(transcription, DNA-templated);GO:0006355(regulation of transcription, DNA-templated);GO:0009637(response to blue light);GO:0009965(leaf morphogenesis);GO:0030154(cell differentiation);GO:0045962(positive regulation of development, heterochroni…	-	[K]Transcription
gma-MIR156aa-p3_1ss6GC	gp1a	MIR156	Glyma.15G092500.1	1274	3.5				1	4	4	TCP2	-	GO:0003677(DNA binding);GO:0003700(transcription factor activity, sequence-specific DNA binding);GO:0005515(protein binding);GO:0005634(nucleus);GO:0006351(transcription, DNA-templated);GO:0006355(regulation of transcription, DNA-templated);GO:0009637(response to blue light);GO:0009965(leaf morphogenesis);GO:0030154(cell differentiation);GO:0045962(positive regulation of development, heterochroni…	-	[K]Transcription
gma-MIR156aa-p3_1ss6GC	gp1a	MIR156	Glyma.13G219900.2	1340	3.5	2	2	2	0	10	10	TCP2	-	GO:0003677(DNA binding);GO:0003700(transcription factor activity, sequence-specific DNA binding);GO:0005515(protein binding);GO:0005634(nucleus);GO:0006351(transcription, DNA-templated);GO:0006355(regulation of transcription, DNA-templated);GO:0009637(response to blue light);GO:0009965(leaf morphogenesis);GO:0030154(cell differentiation);GO:0045962(positive regulation of development, heterochroni…	-	[K]Transcription
gma-MIR156aa-p3_1ss6GC	gp1a	MIR156	Glyma.13G292500.3	815	4	0	10	5	0	8	4	TCP4	-	GO:0003677(DNA binding);GO:0003700(transcription factor activity, sequence-specific DNA binding);GO:0005515(protein binding);GO:0005634(nucleus);GO:0006351(transcription, DNA-templated);GO:0006355(regulation of transcription, DNA-templated);GO:0009793(embryo development ending in seed dormancy);GO:0009965(leaf morphogenesis);GO:0030154(cell differentiation);GO:0045962(positive regulation of devel…	-	[K]Transcription
gma-MIR156aa-p3_1ss6GC	gp1a	MIR156	Glyma.12G208800.1	815	4	0	10	5	0	8	4	TCP4	-	GO:0003677(DNA binding);GO:0003700(transcription factor activity, sequence-specific DNA binding);GO:0005515(protein binding);GO:0005634(nucleus);GO:0006351(transcription, DNA-templated);GO:0006355(regulation of transcription, DNA-templated);GO:0009793(embryo development ending in seed dormancy);GO:0009965(leaf morphogenesis);GO:0030154(cell differentiation);GO:0045962(positive regulation of devel…	-	[K]Transcription
gma-MIR156aa-p3_1ss6GC	gp1a	MIR156	Glyma.06G232300.1	956	4	4	1	0.5	0	8	4	TCP3	-	GO:0003677(DNA binding);GO:0003700(transcription factor activity, sequence-specific DNA binding);GO:0005634(nucleus);GO:0006351(transcription, DNA-templated);GO:0006355(regulation of transcription, DNA-templated);GO:0009733(response to auxin);GO:0009965(leaf morphogenesis);GO:0030154(cell differentiation);GO:0045962(positive regulation of development, heterochronic);GO:0048366(leaf development)	-	[K]Transcription
gma-MIR156aa-p3_1ss6GC	gp1a	MIR156	Glyma.12G158900.1	962	4	4	1	0.5	2	8	4	TCP3	-	GO:0003677(DNA binding);GO:0003700(transcription factor activity, sequence-specific DNA binding);GO:0005634(nucleus);GO:0006351(transcription, DNA-templated);GO:0006355(regulation of transcription, DNA-templated);GO:0009733(response to auxin);GO:0009965(leaf morphogenesis);GO:0030154(cell differentiation);GO:0045962(positive regulation of development, heterochronic);GO:0048366(leaf development)	-	[K]Transcription
gma-MIR156aa-p3_1ss6GC	gp1a	MIR156	Glyma.13G073400.3	969	2.5				2	3	0.75	GAM1	myb domain protein 30	GO:0003677(DNA binding);GO:0003700(transcription factor activity, sequence-specific DNA binding);GO:0005634(nucleus);GO:0006355(regulation of transcription, DNA-templated);GO:0009740(gibberellic acid mediated signaling pathway);GO:0009789(positive regulation of abscisic acid-activated signaling pathway);GO:0043068(positive regulation of programmed cell death);GO:0045893(positive regulation of tra…	ko04626(Plant-pathogen interaction)	[K]Transcription
gma-MIR156aa-p3_1ss6GC	gp1a	MIR156	Glyma.20G047600.2	543	2.5				2	3	0.75	-	-	-	-	[K]Transcription
gma-MIR156aa-p3_1ss6GC	gp1a	MIR156	Glyma.13G073400.1	999	2.5				2	3	0.75	GAM1	myb domain protein 30	GO:0003677(DNA binding);GO:0003700(transcription factor activity, sequence-specific DNA binding);GO:0005634(nucleus);GO:0006355(regulation of transcription, DNA-templated);GO:0009740(gibberellic acid mediated signaling pathway);GO:0009789(positive regulation of abscisic acid-activated signaling pathway);GO:0043068(positive regulation of programmed cell death);GO:0045893(positive regulation of tra…	ko04626(Plant-pathogen interaction)	[K]Transcription
gma-MIR156aa-p3_1ss6GC	gp1a	MIR156	Glyma.20G047600.1	963	2.5				2	3	0.75	GAM1	myb domain protein 30	GO:0003677(DNA binding);GO:0003700(transcription factor activity, sequence-specific DNA binding);GO:0005634(nucleus);GO:0006355(regulation of transcription, DNA-templated);GO:0009723(response to ethylene);GO:0009740(gibberellic acid mediated signaling pathway);GO:0009751(response to salicylic acid);GO:0043068(positive regulation of programmed cell death);GO:0045893(positive regulation of transcri…	ko04626(Plant-pathogen interaction)	[K]Transcription
gma-MIR156aa-p3_1ss6GC	gp1a	MIR156	Glyma.12G228300.1	857	4	4	1	0.5	2	4	2	TCP4	-	GO:0003677(DNA binding);GO:0003700(transcription factor activity, sequence-specific DNA binding);GO:0005515(protein binding);GO:0005634(nucleus);GO:0006351(transcription, DNA-templated);GO:0006355(regulation of transcription, DNA-templated);GO:0009793(embryo development ending in seed dormancy);GO:0009965(leaf morphogenesis);GO:0030154(cell differentiation);GO:0045962(positive regulation of devel…	-	-
gma-MIR156aa-p3_1ss6GC	gp1a	MIR156	Glyma.13G271700.1	911	4	4	1	0.5	2	4	2	TCP4	-	GO:0003677(DNA binding);GO:0003700(transcription factor activity, sequence-specific DNA binding);GO:0005515(protein binding);GO:0005634(nucleus);GO:0006351(transcription, DNA-templated);GO:0006355(regulation of transcription, DNA-templated);GO:0009793(embryo development ending in seed dormancy);GO:0009965(leaf morphogenesis);GO:0030154(cell differentiation);GO:0045962(positive regulation of devel…	-	-
gma-MIR156aa-p3_1ss6GC	gp1a	MIR156	Glyma.05G142000.5	1199	3.5	0	5	5	0	9	9	TCP2	-	GO:0003677(DNA binding);GO:0003700(transcription factor activity, sequence-specific DNA binding);GO:0005515(protein binding);GO:0005634(nucleus);GO:0006351(transcription, DNA-templated);GO:0006355(regulation of transcription, DNA-templated);GO:0009637(response to blue light);GO:0009965(leaf morphogenesis);GO:0030154(cell differentiation);GO:0045962(positive regulation of development, heterochroni…	-	[K]Transcription
gma-miR530a_R+1	gp1a	miR530	Glyma.02G013900.1	375	3	2	4	4				MYB12	hypothetical protein	GO:0003677(DNA binding);GO:0003700(transcription factor activity, sequence-specific DNA binding);GO:0005634(nucleus);GO:0006351(transcription, DNA-templated);GO:0006355(regulation of transcription, DNA-templated);GO:0009651(response to salt stress);GO:0009723(response to ethylene);GO:0009733(response to auxin);GO:0009813(flavonoid biosynthetic process);GO:0045893(positive regulation of transcript…	ko00190(Oxidative phosphorylation);ko00860(Porphyrin and chlorophyll metabolism)	[K]Transcription
gma-miR530a_R+1	gp1a	miR530	Glyma.19G256700.1	1124	2	0	9	9	4	1	1	BHLH13	ATMYC2	GO:0003677(DNA binding);GO:0003700(transcription factor activity, sequence-specific DNA binding);GO:0005634(nucleus);GO:0006351(transcription, DNA-templated);GO:0006355(regulation of transcription, DNA-templated);GO:0044212(transcription regulatory region DNA binding);GO:0046983(protein dimerization activity)	ko04075(Plant hormone signal transduction)	[K]Transcription
gma-miR530a_R+1	gp1a	miR530	Glyma.20G205300.1	99	2				2	4	2	-	-	-	-	-
gma-miR530a_R+1	gp1a	miR530	Glyma.10G185100.1	108	2.5				2	4	2	-	-	GO:0003676(nucleic acid binding);GO:0003677(DNA binding);GO:0005634(nucleus);GO:0006352(DNA-templated transcription, initiation);GO:0006355(regulation of transcription, DNA-templated);GO:0006368(transcription elongation from RNA polymerase II promoter);GO:0008270(zinc ion binding);GO:0016570(histone modification);GO:0016593(Cdc73/Paf1 complex);GO:0040007(growth)	-	-
gma-miR530a_R+1	gp1a	miR530	Glyma.03G258100.1	1019	3	2	2	2	4	1	1	BHLH13	transcription factor MYC2-like	GO:0003677(DNA binding);GO:0003700(transcription factor activity, sequence-specific DNA binding);GO:0005634(nucleus);GO:0006351(transcription, DNA-templated);GO:0006355(regulation of transcription, DNA-templated);GO:0044212(transcription regulatory region DNA binding);GO:0046983(protein dimerization activity)	ko04075(Plant hormone signal transduction)	[K]Transcription
gma-miR530a_R+1	gp1a	miR530	Glyma.04G196200.2	75	3.5				4	1	0.5	NFYC1	translation initiation factor IF-2	GO:0003677(DNA binding);GO:0003700(transcription factor activity, sequence-specific DNA binding);GO:0005515(protein binding);GO:0005634(nucleus);GO:0006351(transcription, DNA-templated);GO:0006355(regulation of transcription, DNA-templated);GO:0016602(CCAAT-binding factor complex);GO:0045893(positive regulation of transcription, DNA-templated);GO:0046982(protein heterodimerization activity)	ko00230(Purine metabolism);ko00240(Pyrimidine metabolism);ko03020(RNA polymerase)	[K]Transcription
gma-miR530a_R+1	gp1a	miR530	Glyma.04G196200.1	75	3.5				4	1	0.5	NFYC1	translation initiation factor IF-2	GO:0003677(DNA binding);GO:0003700(transcription factor activity, sequence-specific DNA binding);GO:0005515(protein binding);GO:0005634(nucleus);GO:0006351(transcription, DNA-templated);GO:0006355(regulation of transcription, DNA-templated);GO:0016602(CCAAT-binding factor complex);GO:0045893(positive regulation of transcription, DNA-templated);GO:0046982(protein heterodimerization activity)	ko00230(Purine metabolism);ko00240(Pyrimidine metabolism);ko03020(RNA polymerase)	[K]Transcription
gma-miR530a_R+1	gp1a	miR530	Glyma.01G234600.6	108	1.5				4	1	0.166667	-	40S ribosomal protein S15-4-like	GO:0003676(nucleic acid binding);GO:0003677(DNA binding);GO:0005634(nucleus);GO:0006352(DNA-templated transcription, initiation);GO:0006355(regulation of transcription, DNA-templated);GO:0006368(transcription elongation from RNA polymerase II promoter);GO:0008270(zinc ion binding);GO:0016570(histone modification);GO:0016593(Cdc73/Paf1 complex);GO:0040007(growth)	ko03010(Ribosome)	[S]Function unknown
gma-miR530a_R+1	gp1a	miR530	Glyma.01G234600.8	108	1.5				4	1	0.166667	-	40S ribosomal protein S15-4-like	GO:0003676(nucleic acid binding);GO:0003677(DNA binding);GO:0005634(nucleus);GO:0006352(DNA-templated transcription, initiation);GO:0006355(regulation of transcription, DNA-templated);GO:0006368(transcription elongation from RNA polymerase II promoter);GO:0008270(zinc ion binding);GO:0016570(histone modification);GO:0016593(Cdc73/Paf1 complex);GO:0040007(growth)	ko03010(Ribosome)	[S]Function unknown
gma-miR530a_R+1	gp1a	miR530	Glyma.01G234600.2	108	1.5				4	1	0.166667	-	40S ribosomal protein S15-4-like	GO:0003676(nucleic acid binding);GO:0003677(DNA binding);GO:0005634(nucleus);GO:0006352(DNA-templated transcription, initiation);GO:0006355(regulation of transcription, DNA-templated);GO:0006368(transcription elongation from RNA polymerase II promoter);GO:0008270(zinc ion binding);GO:0016570(histone modification);GO:0016593(Cdc73/Paf1 complex);GO:0040007(growth)	ko03010(Ribosome)	[S]Function unknown
gma-miR530a_R+1	gp1a	miR530	Glyma.11G008300.3	108	1.5				4	1	0.166667	-	40S ribosomal protein S15-4-like	GO:0003676(nucleic acid binding);GO:0003677(DNA binding);GO:0005634(nucleus);GO:0006352(DNA-templated transcription, initiation);GO:0006355(regulation of transcription, DNA-templated);GO:0006368(transcription elongation from RNA polymerase II promoter);GO:0008270(zinc ion binding);GO:0016570(histone modification);GO:0016593(Cdc73/Paf1 complex);GO:0040007(growth)	ko03010(Ribosome)	[S]Function unknown
gma-miR530a_R+1	gp1a	miR530	Glyma.01G234600.4	108	1.5				4	1	0.166667	-	40S ribosomal protein S15-4-like	GO:0003676(nucleic acid binding);GO:0003677(DNA binding);GO:0005634(nucleus);GO:0006352(DNA-templated transcription, initiation);GO:0006355(regulation of transcription, DNA-templated);GO:0006368(transcription elongation from RNA polymerase II promoter);GO:0008270(zinc ion binding);GO:0016570(histone modification);GO:0016593(Cdc73/Paf1 complex);GO:0040007(growth)	ko03010(Ribosome)	[S]Function unknown
gma-miR530a_R+1	gp1a	miR530	Glyma.01G234600.1	108	1.5				4	1	0.166667	-	40S ribosomal protein S15-4-like	GO:0003676(nucleic acid binding);GO:0003677(DNA binding);GO:0005634(nucleus);GO:0006352(DNA-templated transcription, initiation);GO:0006355(regulation of transcription, DNA-templated);GO:0006368(transcription elongation from RNA polymerase II promoter);GO:0008270(zinc ion binding);GO:0016570(histone modification);GO:0016593(Cdc73/Paf1 complex);GO:0040007(growth)	ko03010(Ribosome)	[S]Function unknown
gma-miR319a	gp1a	miR319	Glyma.08G097900.1	1172	3.5				0	9	9	TCP2	-	GO:0003677(DNA binding);GO:0003700(transcription factor activity, sequence-specific DNA binding);GO:0005515(protein binding);GO:0005634(nucleus);GO:0006351(transcription, DNA-templated);GO:0006355(regulation of transcription, DNA-templated);GO:0009637(response to blue light);GO:0009965(leaf morphogenesis);GO:0030154(cell differentiation);GO:0045962(positive regulation of development, heterochroni…	-	[K]Transcription
gma-miR319a	gp1a	miR319	Glyma.15G092500.1	1274	3.5				1	4	4	TCP2	-	GO:0003677(DNA binding);GO:0003700(transcription factor activity, sequence-specific DNA binding);GO:0005515(protein binding);GO:0005634(nucleus);GO:0006351(transcription, DNA-templated);GO:0006355(regulation of transcription, DNA-templated);GO:0009637(response to blue light);GO:0009965(leaf morphogenesis);GO:0030154(cell differentiation);GO:0045962(positive regulation of development, heterochroni…	-	[K]Transcription
gma-miR319a	gp1a	miR319	Glyma.13G219900.2	1340	3.5	2	2	2	0	10	10	TCP2	-	GO:0003677(DNA binding);GO:0003700(transcription factor activity, sequence-specific DNA binding);GO:0005515(protein binding);GO:0005634(nucleus);GO:0006351(transcription, DNA-templated);GO:0006355(regulation of transcription, DNA-templated);GO:0009637(response to blue light);GO:0009965(leaf morphogenesis);GO:0030154(cell differentiation);GO:0045962(positive regulation of development, heterochroni…	-	[K]Transcription
gma-miR319a	gp1a	miR319	Glyma.12G208800.1	815	4	0	10	5	0	8	4	TCP4	-	GO:0003677(DNA binding);GO:0003700(transcription factor activity, sequence-specific DNA binding);GO:0005515(protein binding);GO:0005634(nucleus);GO:0006351(transcription, DNA-templated);GO:0006355(regulation of transcription, DNA-templated);GO:0009793(embryo development ending in seed dormancy);GO:0009965(leaf morphogenesis);GO:0030154(cell differentiation);GO:0045962(positive regulation of devel…	-	[K]Transcription
gma-miR319a	gp1a	miR319	Glyma.13G292500.3	815	4	0	10	5	0	8	4	TCP4	-	GO:0003677(DNA binding);GO:0003700(transcription factor activity, sequence-specific DNA binding);GO:0005515(protein binding);GO:0005634(nucleus);GO:0006351(transcription, DNA-templated);GO:0006355(regulation of transcription, DNA-templated);GO:0009793(embryo development ending in seed dormancy);GO:0009965(leaf morphogenesis);GO:0030154(cell differentiation);GO:0045962(positive regulation of devel…	-	[K]Transcription
gma-miR319a	gp1a	miR319	Glyma.06G232300.1	956	4	4	1	0.5	0	8	4	TCP3	-	GO:0003677(DNA binding);GO:0003700(transcription factor activity, sequence-specific DNA binding);GO:0005634(nucleus);GO:0006351(transcription, DNA-templated);GO:0006355(regulation of transcription, DNA-templated);GO:0009733(response to auxin);GO:0009965(leaf morphogenesis);GO:0030154(cell differentiation);GO:0045962(positive regulation of development, heterochronic);GO:0048366(leaf development)	-	[K]Transcription
gma-miR319a	gp1a	miR319	Glyma.12G158900.1	962	4	4	1	0.5	2	8	4	TCP3	-	GO:0003677(DNA binding);GO:0003700(transcription factor activity, sequence-specific DNA binding);GO:0005634(nucleus);GO:0006351(transcription, DNA-templated);GO:0006355(regulation of transcription, DNA-templated);GO:0009733(response to auxin);GO:0009965(leaf morphogenesis);GO:0030154(cell differentiation);GO:0045962(positive regulation of development, heterochronic);GO:0048366(leaf development)	-	[K]Transcription
gma-miR319a	gp1a	miR319	Glyma.13G073400.3	969	3				2	3	0.75	GAM1	myb domain protein 30	GO:0003677(DNA binding);GO:0003700(transcription factor activity, sequence-specific DNA binding);GO:0005634(nucleus);GO:0006355(regulation of transcription, DNA-templated);GO:0009740(gibberellic acid mediated signaling pathway);GO:0009789(positive regulation of abscisic acid-activated signaling pathway);GO:0043068(positive regulation of programmed cell death);GO:0045893(positive regulation of tra…	ko04626(Plant-pathogen interaction)	[K]Transcription
gma-miR319a	gp1a	miR319	Glyma.13G073400.1	999	3				2	3	0.75	GAM1	myb domain protein 30	GO:0003677(DNA binding);GO:0003700(transcription factor activity, sequence-specific DNA binding);GO:0005634(nucleus);GO:0006355(regulation of transcription, DNA-templated);GO:0009740(gibberellic acid mediated signaling pathway);GO:0009789(positive regulation of abscisic acid-activated signaling pathway);GO:0043068(positive regulation of programmed cell death);GO:0045893(positive regulation of tra…	ko04626(Plant-pathogen interaction)	[K]Transcription
gma-miR319a	gp1a	miR319	Glyma.20G047600.2	543	3				2	3	0.75	-	-	-	-	[K]Transcription
gma-miR319a	gp1a	miR319	Glyma.20G047600.1	963	3				2	3	0.75	GAM1	myb domain protein 30	GO:0003677(DNA binding);GO:0003700(transcription factor activity, sequence-specific DNA binding);GO:0005634(nucleus);GO:0006355(regulation of transcription, DNA-templated);GO:0009723(response to ethylene);GO:0009740(gibberellic acid mediated signaling pathway);GO:0009751(response to salicylic acid);GO:0043068(positive regulation of programmed cell death);GO:0045893(positive regulation of transcri…	ko04626(Plant-pathogen interaction)	[K]Transcription
gma-miR319a	gp1a	miR319	Glyma.13G271700.1	911	4	4	1	0.5	2	4	2	TCP4	-	GO:0003677(DNA binding);GO:0003700(transcription factor activity, sequence-specific DNA binding);GO:0005515(protein binding);GO:0005634(nucleus);GO:0006351(transcription, DNA-templated);GO:0006355(regulation of transcription, DNA-templated);GO:0009793(embryo development ending in seed dormancy);GO:0009965(leaf morphogenesis);GO:0030154(cell differentiation);GO:0045962(positive regulation of devel…	-	-
gma-miR319a	gp1a	miR319	Glyma.12G228300.1	857	4	4	1	0.5	2	4	2	TCP4	-	GO:0003677(DNA binding);GO:0003700(transcription factor activity, sequence-specific DNA binding);GO:0005515(protein binding);GO:0005634(nucleus);GO:0006351(transcription, DNA-templated);GO:0006355(regulation of transcription, DNA-templated);GO:0009793(embryo development ending in seed dormancy);GO:0009965(leaf morphogenesis);GO:0030154(cell differentiation);GO:0045962(positive regulation of devel…	-	-
gma-miR319a	gp1a	miR319	Glyma.05G142000.5	1199	3.5	0	5	5	0	9	9	TCP2	-	GO:0003677(DNA binding);GO:0003700(transcription factor activity, sequence-specific DNA binding);GO:0005515(protein binding);GO:0005634(nucleus);GO:0006351(transcription, DNA-templated);GO:0006355(regulation of transcription, DNA-templated);GO:0009637(response to blue light);GO:0009965(leaf morphogenesis);GO:0030154(cell differentiation);GO:0045962(positive regulation of development, heterochroni…	-	[K]Transcription
gma-miR160a-5p	gp1a	miR160	Glyma.14G166500.1	1184	0.5	0	171	166.5	0	397	383	ARF18	auxin response factor 18	GO:0000987(core promoter proximal region sequence-specific DNA binding);GO:0003700(transcription factor activity, sequence-specific DNA binding);GO:0005634(nucleus);GO:0006351(transcription, DNA-templated);GO:0006355(regulation of transcription, DNA-templated);GO:0009555(pollen development);GO:0009653(anatomical structure morphogenesis);GO:0009734(auxin-activated signaling pathway);GO:0010208(pol…	ko04075(Plant hormone signal transduction)	[K]Transcription
gma-miR160a-5p	gp1a	miR160	Glyma.13G084700.1	1280	0.5	0	153	148.5	0	597	583	ARF17	auxin response factor 3-like	GO:0000987(core promoter proximal region sequence-specific DNA binding);GO:0003700(transcription factor activity, sequence-specific DNA binding);GO:0005634(nucleus);GO:0006351(transcription, DNA-templated);GO:0006355(regulation of transcription, DNA-templated);GO:0009555(pollen development);GO:0009653(anatomical structure morphogenesis);GO:0009734(auxin-activated signaling pathway);GO:0010208(pol…	ko04075(Plant hormone signal transduction)	[K]Transcription
gma-miR160a-5p	gp1a	miR160	Glyma.12G174100.1	1331	1	0	63	31.5	0	177	88.5	ARF18	hypothetical protein	GO:0003677(DNA binding);GO:0003700(transcription factor activity, sequence-specific DNA binding);GO:0005634(nucleus);GO:0006351(transcription, DNA-templated);GO:0006355(regulation of transcription, DNA-templated);GO:0007389(pattern specification process);GO:0009734(auxin-activated signaling pathway);GO:0009738(abscisic acid-activated signaling pathway);GO:0009743(response to carbohydrate);GO:0010…	ko04075(Plant hormone signal transduction)	[K]Transcription
gma-miR160a-5p	gp1a	miR160	Glyma.13G325200.1	1277	1	0	63	31.5	0	177	88.5	ARF18	auxin response factor 7-like	GO:0003677(DNA binding);GO:0003700(transcription factor activity, sequence-specific DNA binding);GO:0005634(nucleus);GO:0006351(transcription, DNA-templated);GO:0006355(regulation of transcription, DNA-templated);GO:0007389(pattern specification process);GO:0009733(response to auxin);GO:0009734(auxin-activated signaling pathway);GO:0035198(miRNA binding);GO:0048829(root cap development);GO:005130…	ko04075(Plant hormone signal transduction)	-
gma-miR160a-5p	gp1a	miR160	Glyma.19G181900.1	1379	0	2	7	7	2	26	26	ARF18	auxin response factor 2	GO:0003677(DNA binding);GO:0003700(transcription factor activity, sequence-specific DNA binding);GO:0005634(nucleus);GO:0006351(transcription, DNA-templated);GO:0006355(regulation of transcription, DNA-templated);GO:0007389(pattern specification process);GO:0009733(response to auxin);GO:0009734(auxin-activated signaling pathway);GO:0035198(miRNA binding);GO:0048829(root cap development);GO:005130…	ko04075(Plant hormone signal transduction)	[K]Transcription
gma-miR160a-5p	gp1a	miR160	Glyma.12G076200.1	1331	2	2	6	3	2	25	12.5	ARF18	hypothetical protein	GO:0003677(DNA binding);GO:0003700(transcription factor activity, sequence-specific DNA binding);GO:0005634(nucleus);GO:0006351(transcription, DNA-templated);GO:0006355(regulation of transcription, DNA-templated);GO:0007389(pattern specification process);GO:0009734(auxin-activated signaling pathway);GO:0009738(abscisic acid-activated signaling pathway);GO:0009743(response to carbohydrate);GO:0010…	ko04075(Plant hormone signal transduction)	[K]Transcription
gma-miR160a-5p	gp1a	miR160	Glyma.11G145500.1	1313	2	2	6	3	0	25	12.5	ARF18	hypothetical protein	GO:0003677(DNA binding);GO:0003700(transcription factor activity, sequence-specific DNA binding);GO:0005634(nucleus);GO:0006351(transcription, DNA-templated);GO:0006355(regulation of transcription, DNA-templated);GO:0007389(pattern specification process);GO:0009734(auxin-activated signaling pathway);GO:0009738(abscisic acid-activated signaling pathway);GO:0009743(response to carbohydrate);GO:0010…	ko04075(Plant hormone signal transduction)	[K]Transcription
gma-miR160a-5p	gp1a	miR160	Glyma.04G254200.1	1337	0.5	0	76	76	0	147	147	ARF17	auxin response factor 7	GO:0000987(core promoter proximal region sequence-specific DNA binding);GO:0003700(transcription factor activity, sequence-specific DNA binding);GO:0005634(nucleus);GO:0006351(transcription, DNA-templated);GO:0006355(regulation of transcription, DNA-templated);GO:0009555(pollen development);GO:0009653(anatomical structure morphogenesis);GO:0009734(auxin-activated signaling pathway);GO:0010208(pol…	ko04075(Plant hormone signal transduction)	[K]Transcription
gma-miR160a-5p	gp1a	miR160	Glyma.10G210600.1	1346	1	0	20	10	0	25	12.5	ARF18	auxin response factor 7-like	GO:0003677(DNA binding);GO:0003700(transcription factor activity, sequence-specific DNA binding);GO:0005634(nucleus);GO:0006351(transcription, DNA-templated);GO:0006355(regulation of transcription, DNA-templated);GO:0007389(pattern specification process);GO:0009733(response to auxin);GO:0009734(auxin-activated signaling pathway);GO:0035198(miRNA binding);GO:0048829(root cap development);GO:005130…	ko04075(Plant hormone signal transduction)	-
gma-miR160a-5p	gp1a	miR160	Glyma.20G180000.1	1337	1	0	20	10	0	27	14.5	ARF18	auxin response factor 7-like	GO:0003677(DNA binding);GO:0003700(transcription factor activity, sequence-specific DNA binding);GO:0005634(nucleus);GO:0006351(transcription, DNA-templated);GO:0006355(regulation of transcription, DNA-templated);GO:0007389(pattern specification process);GO:0009733(response to auxin);GO:0009734(auxin-activated signaling pathway);GO:0035198(miRNA binding);GO:0048829(root cap development);GO:005130…	ko04075(Plant hormone signal transduction)	-
gma-miR160a-5p	gp1a	miR160	Glyma.10G053500.1	1367	0.5	0	52	26	0	84	42	ARF18	auxin response factor 3-like	GO:0003677(DNA binding);GO:0003700(transcription factor activity, sequence-specific DNA binding);GO:0005634(nucleus);GO:0006351(transcription, DNA-templated);GO:0006355(regulation of transcription, DNA-templated);GO:0007389(pattern specification process);GO:0009733(response to auxin);GO:0009734(auxin-activated signaling pathway);GO:0035198(miRNA binding);GO:0048829(root cap development);GO:005130…	ko04075(Plant hormone signal transduction)	[K]Transcription
gma-miR160a-5p	gp1a	miR160	Glyma.13G140600.2	1364	0.5	0	52	26	0	84	42	ARF18	Transcriptional factor B3 family protein / auxin-responsive factor AUX/IAA-related isoform 1	GO:0003677(DNA binding);GO:0003700(transcription factor activity, sequence-specific DNA binding);GO:0005634(nucleus);GO:0006351(transcription, DNA-templated);GO:0006355(regulation of transcription, DNA-templated);GO:0007389(pattern specification process);GO:0009734(auxin-activated signaling pathway);GO:0009738(abscisic acid-activated signaling pathway);GO:0009743(response to carbohydrate);GO:0010…	ko04075(Plant hormone signal transduction)	-
gma-MIR159b-p3_1ss6GC	gp1a	MIR159	Glyma.08G097900.1	1172	3.5				0	9	9	TCP2	-	GO:0003677(DNA binding);GO:0003700(transcription factor activity, sequence-specific DNA binding);GO:0005515(protein binding);GO:0005634(nucleus);GO:0006351(transcription, DNA-templated);GO:0006355(regulation of transcription, DNA-templated);GO:0009637(response to blue light);GO:0009965(leaf morphogenesis);GO:0030154(cell differentiation);GO:0045962(positive regulation of development, heterochroni…	-	[K]Transcription
gma-MIR159b-p3_1ss6GC	gp1a	MIR159	Glyma.15G092500.1	1274	3.5				1	4	4	TCP2	-	GO:0003677(DNA binding);GO:0003700(transcription factor activity, sequence-specific DNA binding);GO:0005515(protein binding);GO:0005634(nucleus);GO:0006351(transcription, DNA-templated);GO:0006355(regulation of transcription, DNA-templated);GO:0009637(response to blue light);GO:0009965(leaf morphogenesis);GO:0030154(cell differentiation);GO:0045962(positive regulation of development, heterochroni…	-	[K]Transcription
gma-MIR159b-p3_1ss6GC	gp1a	MIR159	Glyma.13G219900.2	1340	3.5	2	2	2	0	10	10	TCP2	-	GO:0003677(DNA binding);GO:0003700(transcription factor activity, sequence-specific DNA binding);GO:0005515(protein binding);GO:0005634(nucleus);GO:0006351(transcription, DNA-templated);GO:0006355(regulation of transcription, DNA-templated);GO:0009637(response to blue light);GO:0009965(leaf morphogenesis);GO:0030154(cell differentiation);GO:0045962(positive regulation of development, heterochroni…	-	[K]Transcription
gma-MIR159b-p3_1ss6GC	gp1a	MIR159	Glyma.13G292500.3	815	4	0	10	5	0	8	4	TCP4	-	GO:0003677(DNA binding);GO:0003700(transcription factor activity, sequence-specific DNA binding);GO:0005515(protein binding);GO:0005634(nucleus);GO:0006351(transcription, DNA-templated);GO:0006355(regulation of transcription, DNA-templated);GO:0009793(embryo development ending in seed dormancy);GO:0009965(leaf morphogenesis);GO:0030154(cell differentiation);GO:0045962(positive regulation of devel…	-	[K]Transcription
gma-MIR159b-p3_1ss6GC	gp1a	MIR159	Glyma.12G208800.1	815	4	0	10	5	0	8	4	TCP4	-	GO:0003677(DNA binding);GO:0003700(transcription factor activity, sequence-specific DNA binding);GO:0005515(protein binding);GO:0005634(nucleus);GO:0006351(transcription, DNA-templated);GO:0006355(regulation of transcription, DNA-templated);GO:0009793(embryo development ending in seed dormancy);GO:0009965(leaf morphogenesis);GO:0030154(cell differentiation);GO:0045962(positive regulation of devel…	-	[K]Transcription
gma-MIR159b-p3_1ss6GC	gp1a	MIR159	Glyma.12G158900.1	962	4	4	1	0.5	2	8	4	TCP3	-	GO:0003677(DNA binding);GO:0003700(transcription factor activity, sequence-specific DNA binding);GO:0005634(nucleus);GO:0006351(transcription, DNA-templated);GO:0006355(regulation of transcription, DNA-templated);GO:0009733(response to auxin);GO:0009965(leaf morphogenesis);GO:0030154(cell differentiation);GO:0045962(positive regulation of development, heterochronic);GO:0048366(leaf development)	-	[K]Transcription
gma-MIR159b-p3_1ss6GC	gp1a	MIR159	Glyma.06G232300.1	956	4	4	1	0.5	0	8	4	TCP3	-	GO:0003677(DNA binding);GO:0003700(transcription factor activity, sequence-specific DNA binding);GO:0005634(nucleus);GO:0006351(transcription, DNA-templated);GO:0006355(regulation of transcription, DNA-templated);GO:0009733(response to auxin);GO:0009965(leaf morphogenesis);GO:0030154(cell differentiation);GO:0045962(positive regulation of development, heterochronic);GO:0048366(leaf development)	-	[K]Transcription
gma-MIR159b-p3_1ss6GC	gp1a	MIR159	Glyma.20G047600.1	963	2				2	3	0.75	GAM1	myb domain protein 30	GO:0003677(DNA binding);GO:0003700(transcription factor activity, sequence-specific DNA binding);GO:0005634(nucleus);GO:0006355(regulation of transcription, DNA-templated);GO:0009723(response to ethylene);GO:0009740(gibberellic acid mediated signaling pathway);GO:0009751(response to salicylic acid);GO:0043068(positive regulation of programmed cell death);GO:0045893(positive regulation of transcri…	ko04626(Plant-pathogen interaction)	[K]Transcription
gma-MIR159b-p3_1ss6GC	gp1a	MIR159	Glyma.13G073400.3	969	2				2	3	0.75	GAM1	myb domain protein 30	GO:0003677(DNA binding);GO:0003700(transcription factor activity, sequence-specific DNA binding);GO:0005634(nucleus);GO:0006355(regulation of transcription, DNA-templated);GO:0009740(gibberellic acid mediated signaling pathway);GO:0009789(positive regulation of abscisic acid-activated signaling pathway);GO:0043068(positive regulation of programmed cell death);GO:0045893(positive regulation of tra…	ko04626(Plant-pathogen interaction)	[K]Transcription
gma-MIR159b-p3_1ss6GC	gp1a	MIR159	Glyma.20G047600.2	543	2				2	3	0.75	-	-	-	-	[K]Transcription
gma-MIR159b-p3_1ss6GC	gp1a	MIR159	Glyma.13G073400.1	999	2				2	3	0.75	GAM1	myb domain protein 30	GO:0003677(DNA binding);GO:0003700(transcription factor activity, sequence-specific DNA binding);GO:0005634(nucleus);GO:0006355(regulation of transcription, DNA-templated);GO:0009740(gibberellic acid mediated signaling pathway);GO:0009789(positive regulation of abscisic acid-activated signaling pathway);GO:0043068(positive regulation of programmed cell death);GO:0045893(positive regulation of tra…	ko04626(Plant-pathogen interaction)	[K]Transcription
gma-MIR159b-p3_1ss6GC	gp1a	MIR159	Glyma.12G228300.1	857	4	4	1	0.5	2	4	2	TCP4	-	GO:0003677(DNA binding);GO:0003700(transcription factor activity, sequence-specific DNA binding);GO:0005515(protein binding);GO:0005634(nucleus);GO:0006351(transcription, DNA-templated);GO:0006355(regulation of transcription, DNA-templated);GO:0009793(embryo development ending in seed dormancy);GO:0009965(leaf morphogenesis);GO:0030154(cell differentiation);GO:0045962(positive regulation of devel…	-	-
gma-MIR159b-p3_1ss6GC	gp1a	MIR159	Glyma.13G271700.1	911	4	4	1	0.5	2	4	2	TCP4	-	GO:0003677(DNA binding);GO:0003700(transcription factor activity, sequence-specific DNA binding);GO:0005515(protein binding);GO:0005634(nucleus);GO:0006351(transcription, DNA-templated);GO:0006355(regulation of transcription, DNA-templated);GO:0009793(embryo development ending in seed dormancy);GO:0009965(leaf morphogenesis);GO:0030154(cell differentiation);GO:0045962(positive regulation of devel…	-	-
gma-MIR159b-p3_1ss6GC	gp1a	MIR159	Glyma.05G142000.5	1199	3.5	0	5	5	0	9	9	TCP2	-	GO:0003677(DNA binding);GO:0003700(transcription factor activity, sequence-specific DNA binding);GO:0005515(protein binding);GO:0005634(nucleus);GO:0006351(transcription, DNA-templated);GO:0006355(regulation of transcription, DNA-templated);GO:0009637(response to blue light);GO:0009965(leaf morphogenesis);GO:0030154(cell differentiation);GO:0045962(positive regulation of development, heterochroni…	-	[K]Transcription
gma-MIR169g-p3_2ss11TC18AT	gp1a	MIR169	Glyma.13G296700.1	382	3.5	2	4	4				-	-	GO:0003674(molecular_function);GO:0005634(nucleus);GO:0008150(biological_process)	-	[S]Function unknown
gma-MIR169g-p3_2ss11TC18AT	gp1a	MIR169	Glyma.17G128400.1	1443	3.5	2	36	18	3	2	1	nop56	nucleolar protein 56-like	GO:0000154(rRNA modification);GO:0030515(snoRNA binding);GO:0031428(box C/D snoRNP complex);GO:0032040(small-subunit processome)	ko03008(Ribosome biogenesis in eukaryotes)	[J]Translation, ribosomal structure and biogenesis
gma-MIR169g-p3_2ss11TC18AT	gp1a	MIR169	Glyma.05G067000.1	616	3.5	2	4	4				Ccdc97	-	GO:0005686(U2 snRNP)	-	[S]Function unknown
gma-MIR169g-p3_2ss11TC18AT	gp1a	MIR169	Glyma.14G195300.1	1051	2.5	2	17	17	2	3	3	YDA	hypothetical protein	GO:0004702(receptor signaling protein serine/threonine kinase activity);GO:0005737(cytoplasm)	ko04626(Plant-pathogen interaction)	[T]Signal transduction mechanisms
gma-MIR169g-p3_2ss11TC18AT	gp1a	MIR169	Glyma.07G159600.1	3400	3	2	14	4.66667	3	2	0.666667	PPI1	-	GO:0003674(molecular_function);GO:0005634(nucleus);GO:0005773(vacuole);GO:0005829(cytosol);GO:0005886(plasma membrane);GO:0008150(biological_process);GO:0016021(integral component of membrane)	-	-
gma-MIR169g-p3_2ss11TC18AT	gp1a	MIR169	Glyma.20G006500.2	4003	4	2	14	4.66667	2	2	0.666667	PPI1	acetyl-CoA carboxylase beta subunit	GO:0003674(molecular_function);GO:0005634(nucleus);GO:0005773(vacuole);GO:0005829(cytosol);GO:0005886(plasma membrane);GO:0008150(biological_process);GO:0016021(integral component of membrane)	ko01200(Carbon metabolism);ko01212(Fatty acid metabolism);ko00620(Pyruvate metabolism);ko00640(Propanoate metabolism);ko00061(Fatty acid biosynthesis);ko00253(Tetracycline biosynthesis)	-
gma-MIR169g-p3_2ss11TC18AT	gp1a	MIR169	Glyma.20G006500.1	4012	4	2	14	4.66667	2	2	0.666667	PPI1	acetyl-CoA carboxylase beta subunit	GO:0003674(molecular_function);GO:0005634(nucleus);GO:0005773(vacuole);GO:0005829(cytosol);GO:0005886(plasma membrane);GO:0008150(biological_process);GO:0016021(integral component of membrane)	ko01200(Carbon metabolism);ko01212(Fatty acid metabolism);ko00620(Pyruvate metabolism);ko00640(Propanoate metabolism);ko00061(Fatty acid biosynthesis);ko00253(Tetracycline biosynthesis)	-
gma-MIR169g-p3_2ss11TC18AT	gp1a	MIR169	Glyma.06G029600.1	96	3.5	2	3	3				BZIP44	-	GO:0003677(DNA binding);GO:0003700(transcription factor activity, sequence-specific DNA binding);GO:0005515(protein binding);GO:0005634(nucleus);GO:0006355(regulation of transcription, DNA-templated);GO:0009845(seed germination);GO:0043565(sequence-specific DNA binding);GO:0044212(transcription regulatory region DNA binding);GO:0046982(protein heterodimerization activity)	-	-
gma-MIR169g-p3_2ss11TC18AT	gp1a	MIR169	Glyma.08G216900.3	367	3	2	3	3				-	-	GO:0003674(molecular_function);GO:0005739(mitochondrion);GO:0008150(biological_process);GO:0016021(integral component of membrane)	-	[S]Function unknown
gma-MIR169g-p3_2ss11TC18AT	gp1a	MIR169	Glyma.11G021000.1	913	4	2	11	5.5	2	5	2.5	SGT1B	protein SGT1 homolog A	GO:0005515(protein binding);GO:0005634(nucleus);GO:0005737(cytoplasm);GO:0005829(cytosol);GO:0006511(ubiquitin-dependent protein catabolic process);GO:0009408(response to heat);GO:0009734(auxin-activated signaling pathway);GO:0009867(jasmonic acid mediated signaling pathway);GO:0010187(negative regulation of seed germination);GO:0019005(SCF ubiquitin ligase complex);GO:0030163(protein catabolic p…	ko04626(Plant-pathogen interaction)	[S]Function unknown
gma-MIR169g-p3_2ss11TC18AT	gp1a	MIR169	Glyma.01G222400.1	874	4	2	11	5.5	2	5	2.5	SGT1A	SGT1-1	GO:0005515(protein binding);GO:0005634(nucleus);GO:0005737(cytoplasm);GO:0005829(cytosol);GO:0006511(ubiquitin-dependent protein catabolic process);GO:0009408(response to heat);GO:0009734(auxin-activated signaling pathway);GO:0009867(jasmonic acid mediated signaling pathway);GO:0010187(negative regulation of seed germination);GO:0019005(SCF ubiquitin ligase complex);GO:0030163(protein catabolic p…	ko04626(Plant-pathogen interaction)	[S]Function unknown
gma-MIR169g-p3_2ss11TC18AT	gp1a	MIR169	Glyma.04G067600.2	817	4	2	2	2				RH15	DEAD-box ATP-dependent RNA helicase 56	GO:0000398(mRNA splicing, via spliceosome);GO:0004004(ATP-dependent RNA helicase activity);GO:0005681(spliceosomal complex);GO:0006406(mRNA export from nucleus);GO:0006974(cellular response to DNA damage stimulus);GO:0010468(regulation of gene expression);GO:0010501(RNA secondary structure unwinding)	ko03040(Spliceosome);ko03013(RNA transport);ko03015(mRNA surveillance pathway)	[L]Replication, recombination and repair
gma-MIR169g-p3_2ss11TC18AT	gp1a	MIR169	Glyma.12G223300.1	559	3	2	2	2				-	-	GO:0003674(molecular_function);GO:0005634(nucleus);GO:0008150(biological_process)	-	[S]Function unknown
gma-MIR169g-p3_2ss11TC18AT	gp1a	MIR169	Glyma.20G161000.1	778	4	2	2	2				-	-	GO:0003676(nucleic acid binding);GO:0005634(nucleus);GO:0005886(plasma membrane);GO:0008150(biological_process);GO:0008270(zinc ion binding);GO:0046872(metal ion binding)	-	[S]Function unknown
gma-MIR169g-p3_2ss11TC18AT	gp1a	MIR169	Glyma.05G197500.1	838	3.5	2	2	2				HGS	-	GO:0005622(intracellular);GO:0005634(nucleus);GO:0005795(Golgi stack);GO:0005886(plasma membrane);GO:0006886(intracellular protein transport);GO:0006891(intra-Golgi vesicle-mediated transport);GO:0008565(protein transporter activity)	-	[S]Function unknown
gma-MIR169g-p3_2ss11TC18AT	gp1a	MIR169	Glyma.06G307800.1	714	4	2	4	2				-	-	GO:0005737(cytoplasm);GO:0005829(cytosol);GO:0008152(metabolic process);GO:0009507(chloroplast);GO:0010043(response to zinc ion);GO:0016747(transferase activity, transferring acyl groups other than amino-acyl groups);GO:0016787(hydrolase activity)	-	[Q]Secondary metabolites biosynthesis, transport and catabolism
gma-MIR169g-p3_2ss11TC18AT	gp1a	MIR169	Glyma.10G225100.1	1315	3	2	2	2				GT-2	-	GO:0003700(transcription factor activity, sequence-specific DNA binding);GO:0005634(nucleus);GO:0006355(regulation of transcription, DNA-templated);GO:0010192(mucilage biosynthetic process);GO:0044212(transcription regulatory region DNA binding)	-	[K]Transcription
gma-MIR169g-p3_2ss11TC18AT	gp1a	MIR169	Glyma.06G307800.2	480	4	2	4	2				-	-	GO:0005737(cytoplasm);GO:0005829(cytosol);GO:0008152(metabolic process);GO:0009507(chloroplast);GO:0010043(response to zinc ion);GO:0016747(transferase activity, transferring acyl groups other than amino-acyl groups);GO:0016787(hydrolase activity)	-	[Q]Secondary metabolites biosynthesis, transport and catabolism
gma-MIR169g-p3_2ss11TC18AT	gp1a	MIR169	Glyma.15G076800.1	103	2	2	2	2				FES1	-	GO:0003676(nucleic acid binding);GO:0003677(DNA binding);GO:0005634(nucleus);GO:0009908(flower development);GO:0010220(positive regulation of vernalization response);GO:0030154(cell differentiation);GO:0046872(metal ion binding)	-	[S]Function unknown
gma-MIR169g-p3_2ss11TC18AT	gp1a	MIR169	Glyma.07G193600.1	1423	3.5	2	11	3.66667	3	4	1.33333	-	polyphenol oxidase A1, chloroplastic	GO:1901708((+)-3'-hydroxylarreatricin biosynthetic process);GO:1901709((+)-larreatricin metabolic process)	ko00350(Tyrosine metabolism);ko00950(Isoquinoline alkaloid biosynthesis)	[S]Function unknown
gma-MIR169g-p3_2ss11TC18AT	gp1a	MIR169	Glyma.13G183000.1	1531	2.5	2	11	3.66667	2	4	1.33333	-	polyphenol oxidase A1	GO:0004503(monophenol monooxygenase activity);GO:0036263(L-DOPA monooxygenase activity)	ko00350(Tyrosine metabolism);ko00950(Isoquinoline alkaloid biosynthesis)	[S]Function unknown
gma-MIR169g-p3_2ss11TC18AT	gp1a	MIR169	Glyma.13G183500.1	1534	2.5	2	11	3.66667	3	4	1.33333	-	polyphenol oxidase A1	GO:0004503(monophenol monooxygenase activity);GO:0036263(L-DOPA monooxygenase activity)	ko00350(Tyrosine metabolism);ko00950(Isoquinoline alkaloid biosynthesis)	[S]Function unknown
gma-MIR169g-p3_2ss11TC18AT	gp1a	MIR169	Glyma.15G071600.1	1213	1.5	2	6	3	3	2	0.833333	SF3B2	splicing factor 3B subunit 2-like	GO:0000398(mRNA splicing, via spliceosome);GO:0005684(U2-type spliceosomal complex);GO:0005686(U2 snRNP);GO:0005689(U12-type spliceosomal complex);GO:0071011(precatalytic spliceosome);GO:0071013(catalytic step 2 spliceosome)	ko03040(Spliceosome)	[A]RNA processing and modification
gma-MIR169g-p3_2ss11TC18AT	gp1a	MIR169	Glyma.06G270400.1	1474	2.5	2	4	4	2	2	2	-	polyphenol oxidase	GO:0004503(monophenol monooxygenase activity);GO:0036263(L-DOPA monooxygenase activity)	ko00350(Tyrosine metabolism);ko00950(Isoquinoline alkaloid biosynthesis)	[S]Function unknown
gma-MIR169g-p3_2ss11TC18AT	gp1a	MIR169	Glyma.09G009200.1	369	4				2	3	3	-	-	GO:0003674(molecular_function);GO:0008150(biological_process)	-	[S]Function unknown
gma-MIR169g-p3_2ss11TC18AT	gp1a	MIR169	Glyma.09G231200.1	378	3	2	9	4.5	2	6	3	BAG7	-	GO:0005515(protein binding);GO:0005516(calmodulin binding);GO:0005783(endoplasmic reticulum);GO:0005829(cytosol);GO:0005886(plasma membrane);GO:0006457(protein folding);GO:0006915(apoptotic process);GO:0009506(plasmodesma);GO:0009507(chloroplast);GO:0034605(cellular response to heat);GO:0034620(cellular response to unfolded protein);GO:0070417(cellular response to cold)	-	[S]Function unknown
gma-MIR169g-p3_2ss11TC18AT	gp1a	MIR169	Glyma.09G231200.2	378	3	2	9	4.5	2	6	3	BAG7	-	GO:0005515(protein binding);GO:0005516(calmodulin binding);GO:0005783(endoplasmic reticulum);GO:0005829(cytosol);GO:0005886(plasma membrane);GO:0006457(protein folding);GO:0006915(apoptotic process);GO:0009506(plasmodesma);GO:0009507(chloroplast);GO:0034605(cellular response to heat);GO:0034620(cellular response to unfolded protein);GO:0070417(cellular response to cold)	-	[S]Function unknown
gma-MIR169g-p3_2ss11TC18AT	gp1a	MIR169	Glyma.18G238000.1	262	2.5	2	6	3	3	3	1.5	HIPP39	-	GO:0005737(cytoplasm);GO:0030001(metal ion transport);GO:0046914(transition metal ion binding);GO:0046916(cellular transition metal ion homeostasis)	-	[S]Function unknown
gma-MIR169g-p3_2ss11TC18AT	gp1a	MIR169	Glyma.20G128800.1	130	4	2	2	2	2	9	9	-	-	GO:0003725(double-stranded RNA binding);GO:0004860(protein kinase inhibitor activity);GO:0005730(nucleolus);GO:0006469(negative regulation of protein kinase activity);GO:0019901(protein kinase binding)	-	[S]Function unknown
gma-MIR169g-p3_2ss11TC18AT	gp1a	MIR169	Glyma.17G225200.1	553	3.5	2	2	1				AL4	-	GO:0003677(DNA binding);GO:0005634(nucleus);GO:0005829(cytosol);GO:0006351(transcription, DNA-templated);GO:0006355(regulation of transcription, DNA-templated);GO:0008270(zinc ion binding);GO:0016568(chromatin modification);GO:0035064(methylated histone binding)	-	[S]Function unknown
gma-MIR169g-p3_2ss11TC18AT	gp1a	MIR169	Glyma.05G151500.1	490	4	4	1	1				MFAP1	-	GO:0003674(molecular_function);GO:0005634(nucleus);GO:0008150(biological_process);GO:0009507(chloroplast)	-	[S]Function unknown
gma-MIR169g-p3_2ss11TC18AT	gp1a	MIR169	Glyma.03G126600.1	250	4	4	1	1				At2g26850	hydroxymethylglutaryl-CoA lyase	GO:0003674(molecular_function);GO:0008150(biological_process);GO:0009507(chloroplast)	ko00650(Butanoate metabolism);ko00072(Synthesis and degradation of ketone bodies);ko00280(Valine, leucine and isoleucine degradation);ko04146(Peroxisome)	-
gma-MIR169g-p3_2ss11TC18AT	gp1a	MIR169	Glyma.10G046600.1	1279	3	4	1	1				Gpr107	-	GO:0002237(response to molecule of bacterial origin);GO:0009507(chloroplast);GO:0010015(root morphogenesis);GO:0016021(integral component of membrane)	-	[S]Function unknown
gma-MIR169g-p3_2ss11TC18AT	gp1a	MIR169	Glyma.17G074200.1	2580	4	2	2	1				UBP23	hypothetical protein	GO:0004843(thiol-dependent ubiquitin-specific protease activity);GO:0005634(nucleus);GO:0006511(ubiquitin-dependent protein catabolic process);GO:0016579(protein deubiquitination);GO:0036459(thiol-dependent ubiquitinyl hydrolase activity)	ko04144(Endocytosis)	[O]Posttranslational modification, protein turnover, chaperones
gma-MIR169g-p3_2ss11TC18AT	gp1a	MIR169	Glyma.14G021800.1	1080	4	3	2	1				VTC2	GDP-L-galactose phosphorylase 1-like	GO:0005737(cytoplasm);GO:0006006(glucose metabolic process);GO:0080048(GDP-D-glucose phosphorylase activity)	ko00053(Ascorbate and aldarate metabolism)	[S]Function unknown
gma-MIR169g-p3_2ss11TC18AT	gp1a	MIR169	Glyma.08G149600.1	1934	3	4	1	1				-	-	GO:0003677(DNA binding);GO:0005634(nucleus)	-	[S]Function unknown
gma-MIR169g-p3_2ss11TC18AT	gp1a	MIR169	Glyma.03G259100.1	217	4	2	2	1				KIC	calcium-binding protein KIC-like	GO:0005509(calcium ion binding)	ko04070(Phosphatidylinositol signaling system);ko04626(Plant-pathogen interaction)	[D]Cell cycle control, cell division, chromosome partitioning ;[T]Signal transduction mechanisms ;[Z]Cytoskeleton
gma-MIR169g-p3_2ss11TC18AT	gp1a	MIR169	Glyma.19G084600.1	2164	3.5	2	2	1				GTE9	solanesyl diphosphate synthase 1-like	GO:0005515(protein binding);GO:0005634(nucleus);GO:0006351(transcription, DNA-templated);GO:0009409(response to cold);GO:0009651(response to salt stress);GO:0009737(response to abscisic acid);GO:0009738(abscisic acid-activated signaling pathway);GO:0045892(negative regulation of transcription, DNA-templated);GO:0051365(cellular response to potassium ion starvation)	ko00900(Terpenoid backbone biosynthesis)	[B]Chromatin structure and dynamics ;[K]Transcription
gma-MIR169g-p3_2ss11TC18AT	gp1a	MIR169	Glyma.11G062200.2	688	4	4	1	1				At3g50780	-	GO:0005634(nucleus);GO:0016567(protein ubiquitination)	-	[S]Function unknown
gma-MIR169g-p3_2ss11TC18AT	gp1a	MIR169	Glyma.12G132500.1	1180	3	4	1	1				FG3	anthocyanidin 3-O-glucoside 2''-O-glucosyltransferase	GO:0009813(flavonoid biosynthetic process);GO:0043231(intracellular membrane-bounded organelle);GO:0052696(flavonoid glucuronidation);GO:0080043(quercetin 3-O-glucosyltransferase activity);GO:0080044(quercetin 7-O-glucosyltransferase activity)	ko00942(Anthocyanin biosynthesis)	[S]Function unknown
gma-MIR169g-p3_2ss11TC18AT	gp1a	MIR169	Glyma.19G117800.1	112	4	2	2	1				-	-	-	-	[S]Function unknown
gma-MIR169g-p3_2ss11TC18AT	gp1a	MIR169	Glyma.12G052500.1	697	3	4	1	1				GUN4	-	GO:0009507(chloroplast);GO:0010019(chloroplast-nucleus signaling pathway);GO:0015995(chlorophyll biosynthetic process);GO:0019899(enzyme binding);GO:0031969(chloroplast membrane);GO:0043085(positive regulation of catalytic activity);GO:0046906(tetrapyrrole binding)	-	[S]Function unknown
gma-MIR169g-p3_2ss11TC18AT	gp1a	MIR169	Glyma.03G118800.1	196	1	4	1	1				UBA2A	UBP1-associated protein 2A-like	GO:0000166(nucleotide binding);GO:0003723(RNA binding);GO:0005515(protein binding);GO:0005634(nucleus);GO:0005737(cytoplasm);GO:0005829(cytosol);GO:0006952(defense response);GO:0008219(cell death);GO:0009693(ethylene biosynthetic process);GO:0009738(abscisic acid-activated signaling pathway);GO:0010150(leaf senescence);GO:0017091(AU-rich element binding);GO:0048255(mRNA stabilization)	ko03040(Spliceosome)	[S]Function unknown
gma-MIR169g-p3_2ss11TC18AT	gp1a	MIR169	Glyma.17G225200.2	193	3.5	2	2	1				AL4	-	GO:0003677(DNA binding);GO:0005634(nucleus);GO:0005829(cytosol);GO:0006351(transcription, DNA-templated);GO:0006355(regulation of transcription, DNA-templated);GO:0008270(zinc ion binding);GO:0016568(chromatin modification);GO:0035064(methylated histone binding)	-	[S]Function unknown
gma-MIR169g-p3_2ss11TC18AT	gp1a	MIR169	Glyma.14G116100.2	595	1.5	2	2	1				-	uncharacterized LOC103319871	GO:0003674(molecular_function);GO:0005634(nucleus);GO:0005886(plasma membrane);GO:0008150(biological_process)	ko00190(Oxidative phosphorylation);ko00195(Photosynthesis)	[S]Function unknown
gma-MIR169g-p3_2ss11TC18AT	gp1a	MIR169	Glyma.09G185300.1	159	4	4	1	1				-	-	-	-	-
gma-MIR169g-p3_2ss11TC18AT	gp1a	MIR169	Glyma.20G166800.1	1774	1	2	2	1				GT-2	-	GO:0003700(transcription factor activity, sequence-specific DNA binding);GO:0005634(nucleus);GO:0006355(regulation of transcription, DNA-templated);GO:0010192(mucilage biosynthetic process);GO:0044212(transcription regulatory region DNA binding)	-	[K]Transcription
gma-MIR169g-p3_2ss11TC18AT	gp1a	MIR169	Glyma.06G008300.1	406	2.5	4	1	1				NERD	hypothetical protein	GO:0005634(nucleus);GO:0005829(cytosol)	ko00565(Ether lipid metabolism)	[S]Function unknown
gma-MIR169g-p3_2ss11TC18AT	gp1a	MIR169	Glyma.13G128500.1	337	3.5	4	1	1				-	-	GO:0003677(DNA binding);GO:0003700(transcription factor activity, sequence-specific DNA binding);GO:0005634(nucleus)	-	[K]Transcription
gma-MIR169g-p3_2ss11TC18AT	gp1a	MIR169	Glyma.09G185100.1	10	3.5	4	1	1				-	-	-	-	-
gma-MIR169g-p3_2ss11TC18AT	gp1a	MIR169	Glyma.16G062200.1	2170	3.5	2	2	1				GTE9	solanesyl diphosphate synthase 1-like	GO:0005515(protein binding);GO:0005634(nucleus);GO:0006351(transcription, DNA-templated);GO:0009409(response to cold);GO:0009651(response to salt stress);GO:0009737(response to abscisic acid);GO:0009738(abscisic acid-activated signaling pathway);GO:0045892(negative regulation of transcription, DNA-templated);GO:0051365(cellular response to potassium ion starvation)	ko00900(Terpenoid backbone biosynthesis)	[B]Chromatin structure and dynamics ;[K]Transcription
gma-MIR169g-p3_2ss11TC18AT	gp1a	MIR169	Glyma.15G046700.1	154	3	4	1	1				-	-	GO:0003674(molecular_function);GO:0005886(plasma membrane);GO:0009555(pollen development);GO:0009793(embryo development ending in seed dormancy)	-	[S]Function unknown
gma-MIR169g-p3_2ss11TC18AT	gp1a	MIR169	Glyma.16G128800.1	787	2.5	4	1	1				-	-	GO:0009507(chloroplast);GO:0009813(flavonoid biosynthetic process);GO:0016853(isomerase activity);GO:0045430(chalcone isomerase activity)	-	[S]Function unknown
gma-MIR169g-p3_2ss11TC18AT	gp1a	MIR169	Glyma.13G100700.4	804	3.5	2	2	1				CIA2	two-component response regulator-like PRR95	GO:0003674(molecular_function);GO:0008150(biological_process)	ko04712(Circadian rhythm - plant)	[K]Transcription
gma-MIR169g-p3_2ss11TC18AT	gp1a	MIR169	Glyma.13G100700.2	804	3.5	2	2	1				CIA2	two-component response regulator-like APRR1	GO:0003674(molecular_function);GO:0008150(biological_process)	ko04712(Circadian rhythm - plant)	[K]Transcription
gma-MIR169g-p3_2ss11TC18AT	gp1a	MIR169	Glyma.04G232200.1	1371	3.5	4	1	1				At2g46620	-	GO:0005634(nucleus);GO:0008568(microtubule-severing ATPase activity);GO:0031122(cytoplasmic microtubule organization)	-	[O]Posttranslational modification, protein turnover, chaperones
gma-MIR169g-p3_2ss11TC18AT	gp1a	MIR169	Glyma.17G234200.1	603	3.5	4	1	1				-	-	-	-	-
gma-MIR169g-p3_2ss11TC18AT	gp1a	MIR169	Glyma.03G209100.1	439	4	4	1	1				NET3A	nuclear-pore anchor	GO:0003779(actin binding);GO:0005634(nucleus);GO:0005774(vacuolar membrane);GO:0005856(cytoskeleton);GO:0031965(nuclear membrane)	ko03013(RNA transport)	[S]Function unknown
gma-MIR169g-p3_2ss11TC18AT	gp1a	MIR169	Glyma.14G116100.1	601	1.5	2	2	1				-	uncharacterized LOC100250997	GO:0003674(molecular_function);GO:0005634(nucleus);GO:0005886(plasma membrane);GO:0008150(biological_process)	ko00190(Oxidative phosphorylation);ko00195(Photosynthesis)	[S]Function unknown
gma-MIR169g-p3_2ss11TC18AT	gp1a	MIR169	Glyma.17G074200.2	2469	4	2	2	1				UBP23	hypothetical protein	GO:0004843(thiol-dependent ubiquitin-specific protease activity);GO:0005634(nucleus);GO:0006511(ubiquitin-dependent protein catabolic process);GO:0016579(protein deubiquitination);GO:0036459(thiol-dependent ubiquitinyl hydrolase activity)	ko04144(Endocytosis)	[O]Posttranslational modification, protein turnover, chaperones
gma-MIR169g-p3_2ss11TC18AT	gp1a	MIR169	Glyma.04G202900.2	1582	4	2	11	5.5	2	9	4.33333	-	calnexin homolog	GO:0005509(calcium ion binding);GO:0005739(mitochondrion);GO:0005773(vacuole);GO:0005774(vacuolar membrane);GO:0005783(endoplasmic reticulum);GO:0005789(endoplasmic reticulum membrane);GO:0005794(Golgi apparatus);GO:0005886(plasma membrane);GO:0006457(protein folding);GO:0009505(plant-type cell wall);GO:0009506(plasmodesma);GO:0009507(chloroplast);GO:0016020(membrane);GO:0016021(integral componen…	ko04141(Protein processing in endoplasmic reticulum);ko04145(Phagosome)	[U]Intracellular trafficking, secretion, and vesicular transport
gma-MIR169g-p3_2ss11TC18AT	gp1a	MIR169	Glyma.04G202900.1	1690	4	2	11	5.5	2	9	4.33333	-	calnexin homolog	GO:0005509(calcium ion binding);GO:0005739(mitochondrion);GO:0005773(vacuole);GO:0005774(vacuolar membrane);GO:0005783(endoplasmic reticulum);GO:0005789(endoplasmic reticulum membrane);GO:0005794(Golgi apparatus);GO:0005886(plasma membrane);GO:0006457(protein folding);GO:0009505(plant-type cell wall);GO:0009506(plasmodesma);GO:0009507(chloroplast);GO:0016020(membrane);GO:0016021(integral componen…	ko04141(Protein processing in endoplasmic reticulum);ko04145(Phagosome)	[U]Intracellular trafficking, secretion, and vesicular transport
gma-MIR169g-p3_2ss11TC18AT	gp1a	MIR169	Glyma.07G194000.1	733	3.5				2	2	2	SF3B2	splicing factor 3B subunit 2-like	GO:0000398(mRNA splicing, via spliceosome);GO:0005684(U2-type spliceosomal complex);GO:0005686(U2 snRNP);GO:0005689(U12-type spliceosomal complex);GO:0071011(precatalytic spliceosome);GO:0071013(catalytic step 2 spliceosome)	ko03040(Spliceosome)	[A]RNA processing and modification
gma-MIR169g-p3_2ss11TC18AT	gp1a	MIR169	Glyma.10G027400.1	693	4				2	4	2	DDB_G0269284	-	GO:0006986(response to unfolded protein);GO:0009408(response to heat)	-	[S]Function unknown
gma-MIR169g-p3_2ss11TC18AT	gp1a	MIR169	Glyma.16G037900.1	285	2.5				3	2	2	-	-	-	-	-
gma-MIR169g-p3_2ss11TC18AT	gp1a	MIR169	Glyma.17G140900.1	609	4				2	2	2	-	-	GO:0003674(molecular_function);GO:0005575(cellular_component);GO:0008150(biological_process)	-	[S]Function unknown
gma-MIR169g-p3_2ss11TC18AT	gp1a	MIR169	Glyma.12G040000.1	2007	4				2	2	2	CLV1	protein BRASSINOSTEROID INSENSITIVE 1-like	GO:0004674(protein serine/threonine kinase activity);GO:0004702(receptor signaling protein serine/threonine kinase activity);GO:0005515(protein binding);GO:0005524(ATP binding);GO:0005886(plasma membrane);GO:0006468(protein phosphorylation);GO:0007169(transmembrane receptor protein tyrosine kinase signaling pathway);GO:0007172(signal complex assembly);GO:0007275(multicellular organism development…	ko04075(Plant hormone signal transduction)	[T]Signal transduction mechanisms ;[S]Function unknown
gma-MIR169g-p3_2ss11TC18AT	gp1a	MIR169	Glyma.15G096800.1	1497	3				2	2	2	PBL27	Kinase superfamily protein	GO:0004674(protein serine/threonine kinase activity);GO:0005515(protein binding);GO:0005524(ATP binding);GO:0005886(plasma membrane);GO:0006468(protein phosphorylation);GO:0016301(kinase activity);GO:0045087(innate immune response)	ko04626(Plant-pathogen interaction)	[T]Signal transduction mechanisms
gma-MIR169g-p3_2ss11TC18AT	gp1a	MIR169	Glyma.13G233500.1	152	4				2	2	2	dtd	-	GO:0002161(aminoacyl-tRNA editing activity);GO:0005737(cytoplasm);GO:0006399(tRNA metabolic process);GO:0051500(D-tyrosyl-tRNA(Tyr) deacylase activity)	-	[J]Translation, ribosomal structure and biogenesis
gma-MIR169g-p3_2ss11TC18AT	gp1a	MIR169	Glyma.01G177000.1	1453	2.5				2	2	2	At2g18540	-	GO:0008150(biological_process);GO:0045735(nutrient reservoir activity)	-	[S]Function unknown
gma-MIR169g-p3_2ss11TC18AT	gp1a	MIR169	Glyma.03G020100.1	689	4				2	2	2	URT1	DNA polymerase sigma subunit	GO:0000932(cytoplasmic mRNA processing body);GO:0005634(nucleus);GO:0006397(mRNA processing);GO:0016779(nucleotidyltransferase activity);GO:0046872(metal ion binding);GO:0050265(RNA uridylyltransferase activity);GO:0060964(regulation of gene silencing by miRNA);GO:0071076(RNA 3' uridylation);GO:1903705(positive regulation of production of siRNA involved in RNA interference)	ko03018(RNA degradation)	[L]Replication, recombination and repair
gma-MIR169g-p3_2ss11TC18AT	gp1a	MIR169	Glyma.17G030900.1	207	2.5	2	2	2	4	1	1	GATA15	-	GO:0000977(RNA polymerase II regulatory region sequence-specific DNA binding);GO:0001085(RNA polymerase II transcription factor binding);GO:0001228(transcriptional activator activity, RNA polymerase II transcription regulatory region sequence-specific binding);GO:0003682(chromatin binding);GO:0005634(nucleus);GO:0005667(transcription factor complex);GO:0030154(cell differentiation)	-	[K]Transcription
gma-MIR169g-p3_2ss11TC18AT	gp1a	MIR169	Glyma.13G182600.1	1671	4	2	2	2	4	1	1	SF3B2	splicing factor 3B subunit 2	GO:0000398(mRNA splicing, via spliceosome);GO:0005684(U2-type spliceosomal complex);GO:0005686(U2 snRNP);GO:0005689(U12-type spliceosomal complex);GO:0071011(precatalytic spliceosome);GO:0071013(catalytic step 2 spliceosome)	ko03040(Spliceosome)	[A]RNA processing and modification
gma-MIR169g-p3_2ss11TC18AT	gp1a	MIR169	Glyma.07G189100.1	511	3.5	2	2	0.666667				JMJ25	-	GO:0003700(transcription factor activity, sequence-specific DNA binding);GO:0005634(nucleus)	-	[S]Function unknown
gma-MIR169g-p3_2ss11TC18AT	gp1a	MIR169	Glyma.18G165200.1	37	3				2	5	1.66667	SUMO2	small ubiquitin-related modifier 1-like	GO:0005634(nucleus);GO:0016925(protein sumoylation);GO:0031386(protein tag)	ko03013(RNA transport)	[O]Posttranslational modification, protein turnover, chaperones
gma-MIR169g-p3_2ss11TC18AT	gp1a	MIR169	Glyma.17G234200.1	874	3				2	3	1.5	-	-	-	-	-
gma-MIR169g-p3_2ss11TC18AT	gp1a	MIR169	Glyma.07G243000.2	207	2.5				2	3	1.5	GATA16	-	GO:0000977(RNA polymerase II regulatory region sequence-specific DNA binding);GO:0001085(RNA polymerase II transcription factor binding);GO:0001228(transcriptional activator activity, RNA polymerase II transcription regulatory region sequence-specific binding);GO:0003682(chromatin binding);GO:0005634(nucleus);GO:0005667(transcription factor complex);GO:0030154(cell differentiation)	-	[K]Transcription
gma-MIR169g-p3_2ss11TC18AT	gp1a	MIR169	Glyma.07G243000.1	291	2.5				2	3	1.5	GATA16	-	GO:0000977(RNA polymerase II regulatory region sequence-specific DNA binding);GO:0001085(RNA polymerase II transcription factor binding);GO:0001228(transcriptional activator activity, RNA polymerase II transcription regulatory region sequence-specific binding);GO:0003682(chromatin binding);GO:0005634(nucleus);GO:0005667(transcription factor complex);GO:0030154(cell differentiation)	-	[K]Transcription
gma-MIR169g-p3_2ss11TC18AT	gp1a	MIR169	Glyma.07G241300.2	648	4	2	7	3.5	2	6	3	Zcchc10	hypothetical protein	GO:0003676(nucleic acid binding);GO:0005575(cellular_component);GO:0008150(biological_process)	ko00960(Tropane, piperidine and pyridine alkaloid biosynthesis)	[S]Function unknown
gma-MIR169g-p3_2ss11TC18AT	gp1a	MIR169	Glyma.13G182600.1	1249	3.5	2	3	1	4	1	0.333333	SF3B2	splicing factor 3B subunit 2	GO:0000398(mRNA splicing, via spliceosome);GO:0005684(U2-type spliceosomal complex);GO:0005686(U2 snRNP);GO:0005689(U12-type spliceosomal complex);GO:0071011(precatalytic spliceosome);GO:0071013(catalytic step 2 spliceosome)	ko03040(Spliceosome)	[A]RNA processing and modification
gma-MIR169g-p3_2ss11TC18AT	gp1a	MIR169	Glyma.11G233800.1	400	4	4	1	0.5				RER6	protein RETICULATA-RELATED 5	GO:0003674(molecular_function);GO:0007275(multicellular organism development);GO:0009507(chloroplast);GO:0009543(chloroplast thylakoid lumen);GO:0016021(integral component of membrane);GO:0031969(chloroplast membrane)	ko04144(Endocytosis)	[S]Function unknown
gma-MIR169g-p3_2ss11TC18AT	gp1a	MIR169	Glyma.07G193300.1	1468	3	4	1	0.5				-	polyphenol oxidase I	GO:0004503(monophenol monooxygenase activity);GO:0036263(L-DOPA monooxygenase activity)	ko00350(Tyrosine metabolism);ko00950(Isoquinoline alkaloid biosynthesis)	[S]Function unknown
gma-MIR169g-p3_2ss11TC18AT	gp1a	MIR169	Glyma.03G231900.2	103	3.5	4	1	0.5				ZMAT2	zinc finger matrin-type protein 2-like	GO:0000398(mRNA splicing, via spliceosome);GO:0003723(RNA binding);GO:0046540(U4/U6 x U5 tri-snRNP complex)	ko03040(Spliceosome)	[S]Function unknown
gma-MIR169g-p3_2ss11TC18AT	gp1a	MIR169	Glyma.18G183900.1	589	2.5	4	1	0.5				OsI_27673	pre-mRNA-splicing factor SLU7-A	GO:0000386(second spliceosomal transesterification activity);GO:0005681(spliceosomal complex)	ko03040(Spliceosome)	[A]RNA processing and modification
gma-MIR169g-p3_2ss11TC18AT	gp1a	MIR169	Glyma.14G165700.1	553	4	4	1	0.5				MEKK1	mitogen-activated protein kinase kinase kinase 1-like	GO:0004702(receptor signaling protein serine/threonine kinase activity);GO:0005737(cytoplasm)	ko04626(Plant-pathogen interaction)	[T]Signal transduction mechanisms
gma-MIR169g-p3_2ss11TC18AT	gp1a	MIR169	Glyma.17G051000.2	406	2	4	1	0.5				VPS2.1	vacuolar protein sorting-associated protein 2 homolog 1-like	GO:0000815(ESCRT III complex);GO:0005515(protein binding);GO:0005622(intracellular);GO:0005623(cell);GO:0005770(late endosome);GO:0005771(multivesicular body);GO:0007034(vacuolar transport);GO:0010008(endosome membrane);GO:0015031(protein transport);GO:0016192(vesicle-mediated transport);GO:0070676(intralumenal vesicle formation)	ko04144(Endocytosis)	[N]Cell motility
gma-MIR169g-p3_2ss11TC18AT	gp1a	MIR169	Glyma.10G284900.4	160	3.5	2	2	0.5				BBR	-	GO:0043161(proteasome-mediated ubiquitin-dependent protein catabolic process);GO:0061630(ubiquitin protein ligase activity)	-	[O]Posttranslational modification, protein turnover, chaperones
gma-MIR169g-p3_2ss11TC18AT	gp1a	MIR169	Glyma.17G051000.1	466	2	4	1	0.5				VPS2.1	vacuolar protein sorting-associated protein 2 homolog 1-like	GO:0000815(ESCRT III complex);GO:0005515(protein binding);GO:0005622(intracellular);GO:0005623(cell);GO:0005770(late endosome);GO:0005771(multivesicular body);GO:0007034(vacuolar transport);GO:0010008(endosome membrane);GO:0015031(protein transport);GO:0016192(vesicle-mediated transport);GO:0070676(intralumenal vesicle formation)	ko04144(Endocytosis)	[N]Cell motility
gma-MIR169g-p3_2ss11TC18AT	gp1a	MIR169	Glyma.07G047300.1	73	3.5	4	1	0.5				TCF25	-	GO:0003674(molecular_function);GO:0005634(nucleus);GO:0005829(cytosol);GO:0008150(biological_process)	-	[S]Function unknown
gma-MIR169g-p3_2ss11TC18AT	gp1a	MIR169	Glyma.02G101700.1	1379	3.5	4	1	0.5				DCP5	-	GO:0000932(cytoplasmic mRNA processing body);GO:0005515(protein binding);GO:0005829(cytosol);GO:0006397(mRNA processing);GO:0010606(positive regulation of cytoplasmic mRNA processing body assembly);GO:0017148(negative regulation of translation);GO:0031087(deadenylation-independent decapping of nuclear-transcribed mRNA);GO:0033962(cytoplasmic mRNA processing body assembly);GO:0042803(protein homod…	-	[S]Function unknown
gma-MIR169g-p3_2ss11TC18AT	gp1a	MIR169	Glyma.10G063900.1	679	4	4	1	0.5				CHUP1	-	GO:0009658(chloroplast organization);GO:0009707(chloroplast outer membrane)	-	-
gma-MIR169g-p3_2ss11TC18AT	gp1a	MIR169	Glyma.10G284900.1	160	3.5	2	2	0.5				BBR	-	GO:0043161(proteasome-mediated ubiquitin-dependent protein catabolic process);GO:0061630(ubiquitin protein ligase activity)	-	[O]Posttranslational modification, protein turnover, chaperones
gma-MIR169g-p3_2ss11TC18AT	gp1a	MIR169	Glyma.02G101700.2	1379	3.5	4	1	0.5				DCP5-L	-	GO:0006397(mRNA processing);GO:0009507(chloroplast)	-	[S]Function unknown
gma-MIR169g-p3_2ss11TC18AT	gp1a	MIR169	Glyma.08G356000.1	500	4	4	1	0.5				-	ribonuclease P protein subunit p25-like protein	GO:0003676(nucleic acid binding);GO:0005829(cytosol)	ko03013(RNA transport);ko03008(Ribosome biogenesis in eukaryotes)	[S]Function unknown
gma-MIR169g-p3_2ss11TC18AT	gp1a	MIR169	Glyma.02G007700.1	2031	3.5	4	1	0.5				secA	protein translocase subunit SecA	GO:0009507(chloroplast)	ko03060(Protein export)	[U]Intracellular trafficking, secretion, and vesicular transport
gma-MIR169g-p3_2ss11TC18AT	gp1a	MIR169	Glyma.08G024200.1	334	3.5	4	1	0.5				KELP	-	GO:0003677(DNA binding);GO:0003713(transcription coactivator activity);GO:0005515(protein binding);GO:0005634(nucleus);GO:0006351(transcription, DNA-templated);GO:0006355(regulation of transcription, DNA-templated)	-	[K]Transcription
gma-MIR169g-p3_2ss11TC18AT	gp1a	MIR169	Glyma.10G137800.1	2040	3.5	4	1	0.5				secA	protein translocase subunit SecA	GO:0009507(chloroplast)	ko03060(Protein export)	[U]Intracellular trafficking, secretion, and vesicular transport
gma-MIR169g-p3_2ss11TC18AT	gp1a	MIR169	Glyma.11G220100.1	465	2.5	4	1	0.5				FKBP20-1	-	GO:0003755(peptidyl-prolyl cis-trans isomerase activity);GO:0005528(FK506 binding);GO:0005789(endoplasmic reticulum membrane);GO:0061077(chaperone-mediated protein folding)	-	[O]Posttranslational modification, protein turnover, chaperones
gma-MIR169g-p3_2ss11TC18AT	gp1a	MIR169	Glyma.13G241800.1	1240	1	4	1	0.5				SF3B2	splicing factor 3B subunit 2-like	GO:0000398(mRNA splicing, via spliceosome);GO:0005684(U2-type spliceosomal complex);GO:0005686(U2 snRNP);GO:0005689(U12-type spliceosomal complex);GO:0071011(precatalytic spliceosome);GO:0071013(catalytic step 2 spliceosome)	ko03040(Spliceosome)	[A]RNA processing and modification
gma-MIR169g-p3_2ss11TC18AT	gp1a	MIR169	Glyma.10G284900.2	160	3.5	2	2	0.5				BBR	-	GO:0043161(proteasome-mediated ubiquitin-dependent protein catabolic process);GO:0061630(ubiquitin protein ligase activity)	-	[O]Posttranslational modification, protein turnover, chaperones
gma-MIR169g-p3_2ss11TC18AT	gp1a	MIR169	Glyma.14G166000.2	658	4	4	1	0.5				MEKK1	mitogen-activated protein kinase kinase kinase 1-like	GO:0004702(receptor signaling protein serine/threonine kinase activity);GO:0005737(cytoplasm)	ko04626(Plant-pathogen interaction)	[T]Signal transduction mechanisms
gma-MIR169g-p3_2ss11TC18AT	gp1a	MIR169	Glyma.10G284900.3	160	3.5	2	2	0.5				BBR	-	GO:0043161(proteasome-mediated ubiquitin-dependent protein catabolic process);GO:0061630(ubiquitin protein ligase activity)	-	[O]Posttranslational modification, protein turnover, chaperones
gma-MIR169g-p3_2ss11TC18AT	gp1a	MIR169	Glyma.16G015800.2	79	3.5	4	1	0.5				TCF25	-	GO:0003674(molecular_function);GO:0005634(nucleus);GO:0005829(cytosol);GO:0008150(biological_process)	-	[S]Function unknown
gma-MIR169g-p3_2ss11TC18AT	gp1a	MIR169	Glyma.03G231900.1	181	3.5	4	1	0.5				ZMAT2	hypothetical protein	GO:0000398(mRNA splicing, via spliceosome);GO:0003723(RNA binding);GO:0046540(U4/U6 x U5 tri-snRNP complex)	ko03040(Spliceosome)	[S]Function unknown
gma-MIR169g-p3_2ss11TC18AT	gp1a	MIR169	Glyma.10G255000.1	34	4	4	1	0.5				ITPK3	inositol phosphate kinase	GO:0000287(magnesium ion binding);GO:0003824(catalytic activity);GO:0005524(ATP binding);GO:0005622(intracellular);GO:0005634(nucleus);GO:0005737(cytoplasm);GO:0009611(response to wounding);GO:0016310(phosphorylation);GO:0032957(inositol trisphosphate metabolic process);GO:0047325(inositol tetrakisphosphate 1-kinase activity);GO:0052725(inositol-1,3,4-trisphosphate 6-kinase activity);GO:0052726(i…	ko00562(Inositol phosphate metabolism);ko04070(Phosphatidylinositol signaling system)	[G]Carbohydrate transport and metabolism
gma-MIR169g-p3_2ss11TC18AT	gp1a	MIR169	Glyma.18G023200.1	397	2.5	4	1	0.5				RER6	protein RETICULATA-RELATED 5	GO:0003674(molecular_function);GO:0007275(multicellular organism development);GO:0009507(chloroplast);GO:0009543(chloroplast thylakoid lumen);GO:0016021(integral component of membrane);GO:0031969(chloroplast membrane)	ko04144(Endocytosis)	[S]Function unknown
gma-MIR169g-p3_2ss11TC18AT	gp1a	MIR169	Glyma.04G062000.1	288	3				4	1	1	PUB13	U-box domain-containing protein 4-like	GO:0005634(nucleus);GO:0005737(cytoplasm)	ko04140(Regulation of autophagy)	[S]Function unknown
gma-MIR169g-p3_2ss11TC18AT	gp1a	MIR169	Glyma.02G137800.1	1246	4				4	1	1	-	-	GO:0005634(nucleus);GO:0008150(biological_process)	-	[S]Function unknown
gma-MIR169g-p3_2ss11TC18AT	gp1a	MIR169	Glyma.06G025900.1	1390	4				4	1	1	RCC2	probable E3 ubiquitin-protein ligase HERC4	GO:0005634(nucleus);GO:0008536(Ran GTPase binding)	ko04120(Ubiquitin mediated proteolysis)	[D]Cell cycle control, cell division, chromosome partitioning ;[Z]Cytoskeleton
gma-MIR169g-p3_2ss11TC18AT	gp1a	MIR169	Glyma.10G097100.1	247	3				2	3	1	-	-	-	-	-
gma-MIR169g-p3_2ss11TC18AT	gp1a	MIR169	Glyma.19G011400.1	340	1				4	1	1	HSP22.7	low molecular weight heat shock protein Hsp22.3	GO:0009408(response to heat)	ko04141(Protein processing in endoplasmic reticulum)	[O]Posttranslational modification, protein turnover, chaperones
gma-MIR169g-p3_2ss11TC18AT	gp1a	MIR169	Glyma.12G202600.1	748	4				2	2	1	-	-	GO:0003674(molecular_function);GO:0005634(nucleus);GO:0008150(biological_process)	-	[S]Function unknown
gma-MIR169g-p3_2ss11TC18AT	gp1a	MIR169	Glyma.10G230600.1	217	4				4	1	1	HIPP39	-	GO:0005737(cytoplasm);GO:0030001(metal ion transport);GO:0046914(transition metal ion binding);GO:0046916(cellular transition metal ion homeostasis)	-	[S]Function unknown
gma-MIR169g-p3_2ss11TC18AT	gp1a	MIR169	Glyma.11G065800.1	1372	1.5				4	1	1	At2g18540	-	GO:0008150(biological_process);GO:0045735(nutrient reservoir activity)	-	[S]Function unknown
gma-MIR169g-p3_2ss11TC18AT	gp1a	MIR169	Glyma.18G071100.1	727	4				4	1	1	-	uncharacterized LOC100809457	GO:0005634(nucleus);GO:0005886(plasma membrane);GO:0008565(protein transporter activity);GO:0015031(protein transport);GO:0016020(membrane);GO:0016021(integral component of membrane)	ko03060(Protein export);ko04141(Protein processing in endoplasmic reticulum)	[U]Intracellular trafficking, secretion, and vesicular transport
gma-MIR169g-p3_2ss11TC18AT	gp1a	MIR169	Glyma.04G029600.1	105	3.5				4	1	1	BZIP44	-	GO:0003677(DNA binding);GO:0003700(transcription factor activity, sequence-specific DNA binding);GO:0005515(protein binding);GO:0005634(nucleus);GO:0006355(regulation of transcription, DNA-templated);GO:0009845(seed germination);GO:0043565(sequence-specific DNA binding);GO:0044212(transcription regulatory region DNA binding);GO:0046982(protein heterodimerization activity)	-	-
gma-MIR169g-p3_2ss11TC18AT	gp1a	MIR169	Glyma.03G167200.5	415	3.5				4	1	1	-	-	GO:0008150(biological_process);GO:0009507(chloroplast)	-	[S]Function unknown
gma-MIR169g-p3_2ss11TC18AT	gp1a	MIR169	Glyma.12G227300.1	1306	3				2	2	1	-	-	GO:0003674(molecular_function);GO:0005634(nucleus);GO:0009507(chloroplast);GO:0010207(photosystem II assembly)	-	[S]Function unknown
gma-MIR169g-p3_2ss11TC18AT	gp1a	MIR169	Glyma.04G250500.2	1387	3.5				4	1	1	-	-	GO:0005634(nucleus);GO:0008150(biological_process)	-	[S]Function unknown
gma-MIR169g-p3_2ss11TC18AT	gp1a	MIR169	Glyma.04G072600.1	492	2.5				2	2	1	-	-	GO:0003674(molecular_function);GO:0005634(nucleus);GO:0005829(cytosol);GO:0008150(biological_process)	-	[S]Function unknown
gma-MIR169g-p3_2ss11TC18AT	gp1a	MIR169	Glyma.02G146400.1	372	4				2	2	1	OFP12	-	GO:0005634(nucleus);GO:0006351(transcription, DNA-templated);GO:0045892(negative regulation of transcription, DNA-templated)	-	[S]Function unknown
gma-MIR169g-p3_2ss11TC18AT	gp1a	MIR169	Glyma.19G193400.1	1440	4				2	2	1	BZIP68	-	GO:0003677(DNA binding);GO:0003700(transcription factor activity, sequence-specific DNA binding);GO:0005634(nucleus);GO:0006355(regulation of transcription, DNA-templated);GO:0043565(sequence-specific DNA binding)	-	[S]Function unknown
gma-MIR169g-p3_2ss11TC18AT	gp1a	MIR169	Glyma.13G299100.1	748	4				2	2	1	-	-	GO:0003674(molecular_function);GO:0005634(nucleus);GO:0008150(biological_process)	-	[S]Function unknown
gma-MIR169g-p3_2ss11TC18AT	gp1a	MIR169	Glyma.05G114700.1	309	3.5				3	2	1	-	-	-	-	-
gma-MIR169g-p3_2ss11TC18AT	gp1a	MIR169	Glyma.19G090000.1	334	3.5				4	1	1	rps21	26S protease regulatory subunit 7-like	GO:0044391(ribosomal subunit)	ko03050(Proteasome)	[S]Function unknown
gma-MIR169g-p3_2ss11TC18AT	gp1a	MIR169	Glyma.05G229300.1	52	4				2	3	1	IAA27	hypothetical protein	GO:0003700(transcription factor activity, sequence-specific DNA binding);GO:0005622(intracellular);GO:0005634(nucleus);GO:0006351(transcription, DNA-templated);GO:0006355(regulation of transcription, DNA-templated);GO:0006417(regulation of translation);GO:0009733(response to auxin);GO:0009734(auxin-activated signaling pathway)	ko04075(Plant hormone signal transduction)	-
gma-MIR169g-p3_2ss11TC18AT	gp1a	MIR169	Glyma.06G238300.1	477	3				4	1	1	-	-	-	-	[S]Function unknown
gma-MIR169g-p3_2ss11TC18AT	gp1a	MIR169	Glyma.11G164400.1	250	3				4	1	1	-	-	-	-	[O]Posttranslational modification, protein turnover, chaperones
gma-MIR169g-p3_2ss11TC18AT	gp1a	MIR169	Glyma.04G009400.1	88	4				4	1	1	-	-	GO:0005829(cytosol);GO:0009414(response to water deprivation);GO:0009631(cold acclimation);GO:0009737(response to abscisic acid);GO:0016020(membrane)	-	[S]Function unknown
gma-MIR169g-p3_2ss11TC18AT	gp1a	MIR169	Glyma.06G073800.1	495	2.5				2	2	1	-	-	GO:0005507(copper ion binding);GO:0005634(nucleus);GO:0005759(mitochondrial matrix)	-	[S]Function unknown
gma-MIR169g-p3_2ss11TC18AT	gp1a	MIR169	Glyma.07G114900.1	820	3.5				4	1	1	RPL4	50S ribosomal protein L4	GO:0003723(RNA binding);GO:0003735(structural constituent of ribosome);GO:0006412(translation);GO:0022626(cytosolic ribosome)	ko03010(Ribosome)	[J]Translation, ribosomal structure and biogenesis
gma-MIR169g-p3_2ss11TC18AT	gp1a	MIR169	Glyma.18G295700.1	614	3				3	2	1	-	-	-	-	-
gma-MIR169g-p3_2ss11TC18AT	gp1a	MIR169	Glyma.16G039800.1	544	3.5				4	1	1	-	-	-	-	-
gma-MIR169g-p3_2ss11TC18AT	gp1a	MIR169	Glyma.16G168200.1	357	3.5				4	1	1	At1g76800	-	GO:0005381(iron ion transmembrane transporter activity);GO:0005384(manganese ion transmembrane transporter activity);GO:0006880(intracellular sequestering of iron ion);GO:0016020(membrane);GO:0030026(cellular manganese ion homeostasis);GO:0071281(cellular response to iron ion);GO:0071421(manganese ion transmembrane transport)	-	[S]Function unknown
gma-MIR169g-p3_2ss11TC18AT	gp1a	MIR169	Glyma.06G166700.1	1075	3.5				4	1	1	PAT05	-	GO:0005634(nucleus);GO:0005886(plasma membrane);GO:0008270(zinc ion binding);GO:0016021(integral component of membrane);GO:0019706(protein-cysteine S-palmitoyltransferase activity)	-	[S]Function unknown
gma-MIR169g-p3_2ss11TC18AT	gp1a	MIR169	Glyma.04G197900.1	223	3.5				4	1	1	-	hypothetical protein	GO:0003677(DNA binding);GO:0005634(nucleus)	ko00073(Cutin, suberine and wax biosynthesis)	[S]Function unknown
gma-MIR169g-p3_2ss11TC18AT	gp1a	MIR169	Glyma.11G057900.1	64	3.5				2	2	1	Os10g0391300	peroxisomal (S)-2-hydroxy-acid oxidase GLO4-like	GO:0003677(DNA binding);GO:0005634(nucleus)	ko01200(Carbon metabolism);ko00630(Glyoxylate and dicarboxylate metabolism);ko04146(Peroxisome)	[S]Function unknown
gma-MIR169g-p3_2ss11TC18AT	gp1a	MIR169	Glyma.09G263100.1	304	3				4	1	1	ndhS	2-hydroxyacyl-CoA lyase-like	GO:0006810(transport);GO:0009507(chloroplast);GO:0009534(chloroplast thylakoid);GO:0009535(chloroplast thylakoid membrane);GO:0009767(photosynthetic electron transport chain);GO:0010598(NAD(P)H dehydrogenase complex (plastoquinone));GO:0016491(oxidoreductase activity);GO:0048038(quinone binding)	ko04146(Peroxisome)	-
gma-MIR169g-p3_2ss11TC18AT	gp1a	MIR169	Glyma.08G366700.1	473	4				2	2	1	-	-	GO:0003674(molecular_function);GO:0005575(cellular_component);GO:0008150(biological_process)	-	[S]Function unknown
gma-MIR169g-p3_2ss11TC18AT	gp1a	MIR169	Glyma.01G184400.1	28	3.5				4	1	1	Os10g0391300	peroxisomal (S)-2-hydroxy-acid oxidase GLO4-like	GO:0003677(DNA binding);GO:0005634(nucleus)	ko01200(Carbon metabolism);ko00630(Glyoxylate and dicarboxylate metabolism);ko04146(Peroxisome)	[S]Function unknown
gma-MIR169g-p3_2ss11TC18AT	gp1a	MIR169	Glyma.11G057900.2	64	3.5				2	2	1	Os10g0391300	peroxisomal (S)-2-hydroxy-acid oxidase GLO4-like	GO:0003677(DNA binding);GO:0005634(nucleus)	ko01200(Carbon metabolism);ko00630(Glyoxylate and dicarboxylate metabolism);ko04146(Peroxisome)	[S]Function unknown
gma-MIR169g-p3_2ss11TC18AT	gp1a	MIR169	Glyma.03G153400.1	790	3.5				4	1	1	FAF4	-	GO:0003674(molecular_function);GO:0005634(nucleus);GO:0008150(biological_process);GO:0010075(regulation of meristem growth)	-	[S]Function unknown
gma-MIR169g-p3_2ss11TC18AT	gp1a	MIR169	Glyma.19G053100.1	297	3.5				3	2	1	-	-	-	-	-
gma-MIR169g-p3_2ss11TC18AT	gp1a	MIR169	Glyma.02G052000.1	714	3				4	1	1	At3g51070	-	GO:0005768(endosome);GO:0005774(vacuolar membrane);GO:0005802(trans-Golgi network);GO:0008757(S-adenosylmethionine-dependent methyltransferase activity);GO:0032259(methylation)	-	-
gma-MIR169g-p3_2ss11TC18AT	gp1a	MIR169	Glyma.02G045200.1	1954	3.5				2	2	1	Esf1	-	GO:0005615(extracellular space);GO:0005634(nucleus);GO:0044822(poly(A) RNA binding)	-	[S]Function unknown
gma-MIR169g-p3_2ss11TC18AT	gp1a	MIR169	Glyma.13G182600.1	1213	3.5				4	1	1	SF3B2	splicing factor 3B subunit 2	GO:0000398(mRNA splicing, via spliceosome);GO:0005684(U2-type spliceosomal complex);GO:0005686(U2 snRNP);GO:0005689(U12-type spliceosomal complex);GO:0071011(precatalytic spliceosome);GO:0071013(catalytic step 2 spliceosome)	ko03040(Spliceosome)	[A]RNA processing and modification
gma-MIR169g-p3_2ss11TC18AT	gp1a	MIR169	Glyma.08G011100.2	634	2.5	2	2	1	4	1	0.5	HIPP07	trimethylguanosine synthase	GO:0005737(cytoplasm);GO:0030001(metal ion transport);GO:0046914(transition metal ion binding);GO:0046916(cellular transition metal ion homeostasis)	ko03013(RNA transport)	[S]Function unknown
gma-MIR169g-p3_2ss11TC18AT	gp1a	MIR169	Glyma.13G182600.1	1231	1.5	2	2	1	4	1	0.5	SF3B2	splicing factor 3B subunit 2	GO:0000398(mRNA splicing, via spliceosome);GO:0005684(U2-type spliceosomal complex);GO:0005686(U2 snRNP);GO:0005689(U12-type spliceosomal complex);GO:0071011(precatalytic spliceosome);GO:0071013(catalytic step 2 spliceosome)	ko03040(Spliceosome)	[A]RNA processing and modification
gma-MIR169g-p3_2ss11TC18AT	gp1a	MIR169	Glyma.08G011100.1	640	2.5	2	2	1	4	1	0.5	HIPP07	trimethylguanosine synthase	GO:0005737(cytoplasm);GO:0030001(metal ion transport);GO:0046914(transition metal ion binding);GO:0046916(cellular transition metal ion homeostasis)	ko03013(RNA transport)	[S]Function unknown
gma-MIR169g-p3_2ss11TC18AT	gp1a	MIR169	Glyma.07G193500.1	1468	3	4	1	0.5	2	5	2.5	co-2	polyphenol oxidase II	GO:0004503(monophenol monooxygenase activity);GO:0036263(L-DOPA monooxygenase activity)	ko00350(Tyrosine metabolism);ko00950(Isoquinoline alkaloid biosynthesis)	[S]Function unknown
gma-MIR169g-p3_2ss11TC18AT	gp1a	MIR169	Glyma.02G236700.1	198	3	2	7	3.5	2	7	3.5	-	eukaryotic translation initiation factor 2 subunit beta	GO:0003743(translation initiation factor activity);GO:0005515(protein binding);GO:0005634(nucleus);GO:0005886(plasma membrane);GO:0006413(translational initiation);GO:0009793(embryo development ending in seed dormancy);GO:0046872(metal ion binding)	ko03013(RNA transport)	[J]Translation, ribosomal structure and biogenesis
gma-MIR169g-p3_2ss11TC18AT	gp1a	MIR169	Glyma.14G205500.1	198	3	2	7	3.5	2	7	3.5	-	eukaryotic translation initiation factor 2 subunit beta	GO:0003743(translation initiation factor activity);GO:0005515(protein binding);GO:0005634(nucleus);GO:0005886(plasma membrane);GO:0006413(translational initiation);GO:0009793(embryo development ending in seed dormancy);GO:0046872(metal ion binding)	ko03013(RNA transport)	[J]Translation, ribosomal structure and biogenesis
gma-MIR169g-p3_2ss11TC18AT	gp1a	MIR169	Glyma.10G152300.1	2296	3.5	4	1	0.333333				FH11	hypothetical protein	GO:0003779(actin binding);GO:0005576(extracellular region);GO:0016021(integral component of membrane)	ko04626(Plant-pathogen interaction)	[S]Function unknown
gma-MIR169g-p3_2ss11TC18AT	gp1a	MIR169	Glyma.19G176300.1	582	4	4	1	0.333333				-	-	GO:0003674(molecular_function);GO:0008150(biological_process);GO:0009507(chloroplast);GO:0016021(integral component of membrane)	-	[S]Function unknown
gma-MIR169g-p3_2ss11TC18AT	gp1a	MIR169	Glyma.03G175700.2	495	4	4	1	0.333333				-	-	GO:0003674(molecular_function);GO:0008150(biological_process);GO:0009507(chloroplast);GO:0016021(integral component of membrane)	-	[S]Function unknown
gma-MIR169g-p3_2ss11TC18AT	gp1a	MIR169	Glyma.03G175700.1	582	4	4	1	0.333333				-	-	GO:0003674(molecular_function);GO:0008150(biological_process);GO:0009507(chloroplast);GO:0016021(integral component of membrane)	-	[S]Function unknown
gma-MIR169g-p3_2ss11TC18AT	gp1a	MIR169	Glyma.20G236100.1	2218	3.5	4	1	0.333333				FH11	hypothetical protein	GO:0003779(actin binding);GO:0005576(extracellular region);GO:0016021(integral component of membrane)	ko04626(Plant-pathogen interaction)	[S]Function unknown
gma-MIR169g-p3_2ss11TC18AT	gp1a	MIR169	Glyma.10G152300.2	2161	3.5	4	1	0.333333				FH11	hypothetical protein	GO:0003779(actin binding);GO:0005576(extracellular region);GO:0016021(integral component of membrane)	ko04626(Plant-pathogen interaction)	[S]Function unknown
gma-MIR169g-p3_2ss11TC18AT	gp1a	MIR169	Glyma.07G183400.1	1225	3.5	4	1	0.333333	2	6	2	UFGT	UDP-glucosyltransferase	GO:0009813(flavonoid biosynthetic process);GO:0043231(intracellular membrane-bounded organelle);GO:0052696(flavonoid glucuronidation);GO:0080043(quercetin 3-O-glucosyltransferase activity);GO:0080044(quercetin 7-O-glucosyltransferase activity)	ko00942(Anthocyanin biosynthesis)	[S]Function unknown
gma-MIR169g-p3_2ss11TC18AT	gp1a	MIR169	Glyma.13G105600.4	970	3	4	1	0.2	2	7	1.4	NAP1;3	nucleosome assembly protein 1;4-like	GO:0003677(DNA binding);GO:0003682(chromatin binding);GO:0005515(protein binding);GO:0005634(nucleus);GO:0005737(cytoplasm);GO:0005829(cytosol);GO:0006281(DNA repair);GO:0006334(nucleosome assembly);GO:0009294(DNA mediated transformation);GO:0016444(somatic cell DNA recombination);GO:0042393(histone binding);GO:0042802(identical protein binding)	ko03013(RNA transport);ko03015(mRNA surveillance pathway);ko03018(RNA degradation)	[S]Function unknown
gma-MIR169g-p3_2ss11TC18AT	gp1a	MIR169	Glyma.13G105600.2	970	3	4	1	0.2	2	7	1.4	NAP1;3	nucleosome assembly protein 1;4-like	GO:0003677(DNA binding);GO:0003682(chromatin binding);GO:0005515(protein binding);GO:0005634(nucleus);GO:0005737(cytoplasm);GO:0005829(cytosol);GO:0006281(DNA repair);GO:0006334(nucleosome assembly);GO:0009294(DNA mediated transformation);GO:0016444(somatic cell DNA recombination);GO:0042393(histone binding);GO:0042802(identical protein binding)	ko03013(RNA transport);ko03015(mRNA surveillance pathway);ko03018(RNA degradation)	[S]Function unknown
gma-MIR169g-p3_2ss11TC18AT	gp1a	MIR169	Glyma.13G105600.6	970	3	4	1	0.2	2	7	1.4	NAP1;3	nucleosome assembly protein 1;4-like	GO:0003677(DNA binding);GO:0003682(chromatin binding);GO:0005515(protein binding);GO:0005634(nucleus);GO:0005737(cytoplasm);GO:0005829(cytosol);GO:0006281(DNA repair);GO:0006334(nucleosome assembly);GO:0009294(DNA mediated transformation);GO:0016444(somatic cell DNA recombination);GO:0042393(histone binding);GO:0042802(identical protein binding)	ko03013(RNA transport);ko03015(mRNA surveillance pathway);ko03018(RNA degradation)	[S]Function unknown
gma-MIR169g-p3_2ss11TC18AT	gp1a	MIR169	Glyma.13G105600.1	970	3	4	1	0.2	2	7	1.4	NAP1;3	nucleosome assembly protein 1;4-like	GO:0003677(DNA binding);GO:0003682(chromatin binding);GO:0005515(protein binding);GO:0005634(nucleus);GO:0005737(cytoplasm);GO:0005829(cytosol);GO:0006281(DNA repair);GO:0006334(nucleosome assembly);GO:0009294(DNA mediated transformation);GO:0016444(somatic cell DNA recombination);GO:0042393(histone binding);GO:0042802(identical protein binding)	ko03013(RNA transport);ko03015(mRNA surveillance pathway);ko03018(RNA degradation)	[S]Function unknown
gma-MIR169g-p3_2ss11TC18AT	gp1a	MIR169	Glyma.13G105600.3	970	3	4	1	0.2	2	7	1.4	NAP1;3	nucleosome assembly protein 1;4-like	GO:0003677(DNA binding);GO:0003682(chromatin binding);GO:0005515(protein binding);GO:0005634(nucleus);GO:0005737(cytoplasm);GO:0005829(cytosol);GO:0006281(DNA repair);GO:0006334(nucleosome assembly);GO:0009294(DNA mediated transformation);GO:0016444(somatic cell DNA recombination);GO:0042393(histone binding);GO:0042802(identical protein binding)	ko03013(RNA transport);ko03015(mRNA surveillance pathway);ko03018(RNA degradation)	[S]Function unknown
gma-MIR169g-p3_2ss11TC18AT	gp1a	MIR169	Glyma.01G169000.2	229	3				2	2	0.666667	At3g51120	hypothetical protein	GO:0003677(DNA binding);GO:0005634(nucleus);GO:0006355(regulation of transcription, DNA-templated);GO:0008270(zinc ion binding)	ko00565(Ether lipid metabolism)	[S]Function unknown
gma-MIR169g-p3_2ss11TC18AT	gp1a	MIR169	Glyma.01G169000.1	229	3				2	2	0.666667	At3g51120	hypothetical protein	GO:0003677(DNA binding);GO:0005634(nucleus);GO:0006355(regulation of transcription, DNA-templated);GO:0008270(zinc ion binding)	ko00565(Ether lipid metabolism)	[S]Function unknown
gma-MIR169g-p3_2ss11TC18AT	gp1a	MIR169	Glyma.16G179300.8	45	3				3	2	0.666667	-	-	GO:0005634(nucleus)	-	[S]Function unknown
gma-MIR169g-p3_2ss11TC18AT	gp1a	MIR169	Glyma.16G179300.7	198	3				3	2	0.666667	-	-	GO:0005634(nucleus)	-	[S]Function unknown
gma-MIR169g-p3_2ss11TC18AT	gp1a	MIR169	Glyma.09G132500.1	45	3				3	2	0.666667	-	-	GO:0005634(nucleus)	-	[S]Function unknown
gma-MIR169g-p3_2ss11TC18AT	gp1a	MIR169	Glyma.11G074400.1	229	3				3	2	0.666667	At3g51120	hypothetical protein	GO:0003676(nucleic acid binding);GO:0003677(DNA binding);GO:0005634(nucleus);GO:0006352(DNA-templated transcription, initiation);GO:0008270(zinc ion binding);GO:0016570(histone modification)	ko00565(Ether lipid metabolism)	[S]Function unknown
gma-MIR169g-p3_2ss11TC18AT	gp1a	MIR169	Glyma.03G209500.1	312	3.5	2	3	1	3	2	0.666667	-	-	GO:0003674(molecular_function);GO:0005634(nucleus)	-	[S]Function unknown
gma-MIR169g-p3_2ss11TC18AT	gp1a	MIR169	Glyma.19G206900.2	303	3.5	2	3	1	2	2	0.666667	-	-	GO:0003674(molecular_function);GO:0005634(nucleus)	-	[S]Function unknown
gma-MIR169g-p3_2ss11TC18AT	gp1a	MIR169	Glyma.19G206900.1	399	3.5	2	3	1	2	2	0.666667	-	-	GO:0003674(molecular_function);GO:0005634(nucleus)	-	[S]Function unknown
gma-MIR169g-p3_2ss11TC18AT	gp1a	MIR169	Glyma.17G032500.1	648	4	2	7	3.5	2	7	4	Zcchc10	hypothetical protein	GO:0003676(nucleic acid binding);GO:0005575(cellular_component);GO:0008150(biological_process)	ko00960(Tropane, piperidine and pyridine alkaloid biosynthesis)	[S]Function unknown
gma-MIR169g-p3_2ss11TC18AT	gp1a	MIR169	Glyma.10G200100.1	187	3.5	4	1	0.2				DSP4	-	GO:0005515(protein binding);GO:0005737(cytoplasm);GO:0005982(starch metabolic process);GO:0005983(starch catabolic process);GO:0006470(protein dephosphorylation);GO:0007623(circadian rhythm);GO:0008138(protein tyrosine/serine/threonine phosphatase activity);GO:0009507(chloroplast);GO:0009570(chloroplast stroma);GO:0019203(carbohydrate phosphatase activity);GO:0030247(polysaccharide binding)	-	[T]Signal transduction mechanisms
gma-MIR169g-p3_2ss11TC18AT	gp1a	MIR169	Glyma.20G190400.4	64	3.5	4	1	0.2				DSP4	-	GO:0005515(protein binding);GO:0005737(cytoplasm);GO:0005982(starch metabolic process);GO:0005983(starch catabolic process);GO:0006470(protein dephosphorylation);GO:0007623(circadian rhythm);GO:0008138(protein tyrosine/serine/threonine phosphatase activity);GO:0009507(chloroplast);GO:0009570(chloroplast stroma);GO:0019203(carbohydrate phosphatase activity);GO:0030247(polysaccharide binding)	-	[T]Signal transduction mechanisms
gma-MIR169g-p3_2ss11TC18AT	gp1a	MIR169	Glyma.20G190400.3	187	3.5	4	1	0.2				DSP4	-	GO:0005515(protein binding);GO:0005737(cytoplasm);GO:0005982(starch metabolic process);GO:0005983(starch catabolic process);GO:0006470(protein dephosphorylation);GO:0007623(circadian rhythm);GO:0008138(protein tyrosine/serine/threonine phosphatase activity);GO:0009507(chloroplast);GO:0009570(chloroplast stroma);GO:0019203(carbohydrate phosphatase activity);GO:0030247(polysaccharide binding)	-	[T]Signal transduction mechanisms
gma-MIR169g-p3_2ss11TC18AT	gp1a	MIR169	Glyma.20G190400.1	187	3.5	4	1	0.2				DSP4	-	GO:0005515(protein binding);GO:0005737(cytoplasm);GO:0005982(starch metabolic process);GO:0005983(starch catabolic process);GO:0006470(protein dephosphorylation);GO:0007623(circadian rhythm);GO:0008138(protein tyrosine/serine/threonine phosphatase activity);GO:0009507(chloroplast);GO:0009570(chloroplast stroma);GO:0019203(carbohydrate phosphatase activity);GO:0030247(polysaccharide binding)	-	[T]Signal transduction mechanisms
gma-MIR169g-p3_2ss11TC18AT	gp1a	MIR169	Glyma.20G190400.2	187	3.5	4	1	0.2				DSP4	-	GO:0005515(protein binding);GO:0005737(cytoplasm);GO:0005982(starch metabolic process);GO:0005983(starch catabolic process);GO:0006470(protein dephosphorylation);GO:0007623(circadian rhythm);GO:0008138(protein tyrosine/serine/threonine phosphatase activity);GO:0009507(chloroplast);GO:0009570(chloroplast stroma);GO:0019203(carbohydrate phosphatase activity);GO:0030247(polysaccharide binding)	-	[T]Signal transduction mechanisms
gma-MIR169g-p3_2ss11TC18AT	gp1a	MIR169	Glyma.13G241800.1	1213	1.5	2	3	3	2	4	3.33333	SF3B2	splicing factor 3B subunit 2-like	GO:0000398(mRNA splicing, via spliceosome);GO:0005684(U2-type spliceosomal complex);GO:0005686(U2 snRNP);GO:0005689(U12-type spliceosomal complex);GO:0071011(precatalytic spliceosome);GO:0071013(catalytic step 2 spliceosome)	ko03040(Spliceosome)	[A]RNA processing and modification
gma-MIR169g-p3_2ss11TC18AT	gp1a	MIR169	Glyma.17G006200.2	622	2.5	2	4	1	2	3	0.75	HIPP07	peroxidase 24-like	GO:0005737(cytoplasm);GO:0030001(metal ion transport);GO:0046914(transition metal ion binding);GO:0046916(cellular transition metal ion homeostasis)	ko00940(Phenylpropanoid biosynthesis)	[S]Function unknown
gma-MIR169g-p3_2ss11TC18AT	gp1a	MIR169	Glyma.17G006200.1	628	2.5	2	4	1	2	3	0.75	HIPP07	peroxidase 24-like	GO:0005737(cytoplasm);GO:0030001(metal ion transport);GO:0046914(transition metal ion binding);GO:0046916(cellular transition metal ion homeostasis)	ko00940(Phenylpropanoid biosynthesis)	[S]Function unknown
gma-MIR169g-p3_2ss11TC18AT	gp1a	MIR169	Glyma.17G006200.3	628	2.5	2	4	1	2	3	0.75	HIPP07	peroxidase 24-like	GO:0005737(cytoplasm);GO:0030001(metal ion transport);GO:0046914(transition metal ion binding);GO:0046916(cellular transition metal ion homeostasis)	ko00940(Phenylpropanoid biosynthesis)	[S]Function unknown
gma-MIR169g-p3_2ss11TC18AT	gp1a	MIR169	Glyma.17G006200.4	520	2.5	2	4	1	2	3	0.75	HIPP07	peroxidase 24-like	GO:0005737(cytoplasm);GO:0030001(metal ion transport);GO:0046914(transition metal ion binding);GO:0046916(cellular transition metal ion homeostasis)	ko00940(Phenylpropanoid biosynthesis)	[S]Function unknown
gma-MIR169g-p3_2ss11TC18AT	gp1a	MIR169	Glyma.11G062400.10	301	4				4	1	0.5	DAR1	probable polyamine oxidase 4	GO:0005886(plasma membrane);GO:0008270(zinc ion binding)	ko00330(Arginine and proline metabolism);ko00410(beta-Alanine metabolism)	[S]Function unknown
gma-MIR169g-p3_2ss11TC18AT	gp1a	MIR169	Glyma.15G039500.1	1935	4				4	1	0.5	At2g18220	-	GO:0005654(nucleoplasm);GO:0005730(nucleolus);GO:0030690(Noc1p-Noc2p complex);GO:0030691(Noc2p-Noc3p complex);GO:0042273(ribosomal large subunit biogenesis)	-	[S]Function unknown
gma-MIR169g-p3_2ss11TC18AT	gp1a	MIR169	Glyma.08G072100.1	1921	3				4	1	0.5	CMTA2	Triacylglycerol lipase SDP1	GO:0001077(transcriptional activator activity, RNA polymerase II core promoter proximal region sequence-specific binding);GO:0005634(nucleus);GO:0043565(sequence-specific DNA binding);GO:0045944(positive regulation of transcription from RNA polymerase II promoter)	ko00100(Steroid biosynthesis);ko00561(Glycerolipid metabolism);ko00564(Glycerophospholipid metabolism);ko00565(Ether lipid metabolism);ko00590(Arachidonic acid metabolism);ko00591(Linoleic acid metabolism);ko00592(alpha-Linolenic acid metabolism)	[K]Transcription
gma-MIR169g-p3_2ss11TC18AT	gp1a	MIR169	Glyma.06G202100.2	1759	4				4	1	0.5	leo1	-	GO:0005634(nucleus);GO:0032968(positive regulation of transcription elongation from RNA polymerase II promoter);GO:1990269(RNA polymerase II C-terminal domain phosphoserine binding)	-	[K]Transcription
gma-MIR169g-p3_2ss11TC18AT	gp1a	MIR169	Glyma.06G147600.1	2433	1.5				4	1	0.5	BRI1	systemin receptor SR160-like	GO:0004672(protein kinase activity);GO:0004674(protein serine/threonine kinase activity);GO:0004714(transmembrane receptor protein tyrosine kinase activity);GO:0005496(steroid binding);GO:0005515(protein binding);GO:0005524(ATP binding);GO:0005768(endosome);GO:0005886(plasma membrane);GO:0009729(detection of brassinosteroid stimulus);GO:0009742(brassinosteroid mediated signaling pathway);GO:00098…	ko04075(Plant hormone signal transduction)	[S]Function unknown
gma-MIR169g-p3_2ss11TC18AT	gp1a	MIR169	Glyma.19G142100.3	1572	4				2	2	0.5	IGHMBP2	hypothetical protein	GO:0003677(DNA binding);GO:0004386(helicase activity);GO:0005524(ATP binding);GO:0005634(nucleus)	ko03013(RNA transport);ko03015(mRNA surveillance pathway)	[L]Replication, recombination and repair
gma-MIR169g-p3_2ss11TC18AT	gp1a	MIR169	Glyma.01G148800.1	286	2.5				4	1	0.5	PAM68	-	GO:0003674(molecular_function);GO:0005634(nucleus);GO:0008150(biological_process);GO:0009507(chloroplast);GO:0016020(membrane)	-	[S]Function unknown
gma-MIR169g-p3_2ss11TC18AT	gp1a	MIR169	Glyma.13G229700.1	483	4				4	1	0.5	LSH10	-	GO:0003677(DNA binding);GO:0005634(nucleus);GO:0006355(regulation of transcription, DNA-templated)	-	[S]Function unknown
gma-MIR169g-p3_2ss11TC18AT	gp1a	MIR169	Glyma.04G078500.1	195	4				4	1	0.5	SPC110	DNA repair protein RAD50	GO:0005774(vacuolar membrane);GO:0005783(endoplasmic reticulum);GO:0005794(Golgi apparatus);GO:0016021(integral component of membrane)	ko03440(Homologous recombination);ko03450(Non-homologous end-joining)	[S]Function unknown
gma-MIR169g-p3_2ss11TC18AT	gp1a	MIR169	Glyma.19G020000.3	568	4				4	1	0.5	HIR2	-	GO:0005515(protein binding);GO:0005773(vacuole);GO:0005774(vacuolar membrane);GO:0005886(plasma membrane);GO:0008150(biological_process);GO:0009506(plasmodesma);GO:0009507(chloroplast);GO:0043424(protein histidine kinase binding)	-	[O]Posttranslational modification, protein turnover, chaperones
gma-MIR169g-p3_2ss11TC18AT	gp1a	MIR169	Glyma.06G113800.1	426	3.5				4	1	0.5	-	-	GO:0003674(molecular_function);GO:0005634(nucleus);GO:0008150(biological_process);GO:0016021(integral component of membrane)	-	[S]Function unknown
gma-MIR169g-p3_2ss11TC18AT	gp1a	MIR169	Glyma.19G142100.2	1516	4				2	2	0.5	IGHMBP2	hypothetical protein	GO:0003677(DNA binding);GO:0004386(helicase activity);GO:0005524(ATP binding);GO:0005634(nucleus)	ko03013(RNA transport);ko03015(mRNA surveillance pathway)	[L]Replication, recombination and repair
gma-MIR169g-p3_2ss11TC18AT	gp1a	MIR169	Glyma.05G117000.1	1948	3				4	1	0.5	CMTA2	Triacylglycerol lipase SDP1	GO:0001077(transcriptional activator activity, RNA polymerase II core promoter proximal region sequence-specific binding);GO:0005634(nucleus);GO:0043565(sequence-specific DNA binding);GO:0045944(positive regulation of transcription from RNA polymerase II promoter)	ko00100(Steroid biosynthesis);ko00561(Glycerolipid metabolism);ko00564(Glycerophospholipid metabolism);ko00565(Ether lipid metabolism);ko00590(Arachidonic acid metabolism);ko00591(Linoleic acid metabolism);ko00592(alpha-Linolenic acid metabolism)	[K]Transcription
gma-MIR169g-p3_2ss11TC18AT	gp1a	MIR169	Glyma.19G142100.4	1309	4				2	2	0.5	IGHMBP2	hypothetical protein	GO:0003677(DNA binding);GO:0004386(helicase activity);GO:0005524(ATP binding);GO:0005634(nucleus)	ko03013(RNA transport);ko03015(mRNA surveillance pathway)	[L]Replication, recombination and repair
gma-MIR169g-p3_2ss11TC18AT	gp1a	MIR169	Glyma.09G204500.1	1671	3				4	1	0.5	MYC2	transcription factor MYC2-like	GO:0003677(DNA binding);GO:0003700(transcription factor activity, sequence-specific DNA binding);GO:0005515(protein binding);GO:0005634(nucleus);GO:0006351(transcription, DNA-templated);GO:0009269(response to desiccation);GO:0009611(response to wounding);GO:0009737(response to abscisic acid);GO:0009738(abscisic acid-activated signaling pathway);GO:0009753(response to jasmonic acid);GO:0009867(jas…	ko04075(Plant hormone signal transduction)	[K]Transcription
gma-MIR169g-p3_2ss11TC18AT	gp1a	MIR169	Glyma.17G070000.1	474	4				4	1	0.5	-	-	GO:0006624(vacuolar protein processing)	-	[S]Function unknown
gma-MIR169g-p3_2ss11TC18AT	gp1a	MIR169	Glyma.04G218300.1	2442	1.5				4	1	0.5	CURL3	brassinosteroid receptor	GO:0004672(protein kinase activity);GO:0004674(protein serine/threonine kinase activity);GO:0004714(transmembrane receptor protein tyrosine kinase activity);GO:0005496(steroid binding);GO:0005515(protein binding);GO:0005524(ATP binding);GO:0005768(endosome);GO:0005886(plasma membrane);GO:0009729(detection of brassinosteroid stimulus);GO:0009742(brassinosteroid mediated signaling pathway);GO:00098…	ko04075(Plant hormone signal transduction)	[T]Signal transduction mechanisms ;[S]Function unknown
gma-MIR169g-p3_2ss11TC18AT	gp1a	MIR169	Glyma.11G160300.1	496	2.5				4	1	0.5	At1g06900	-	GO:0004222(metalloendopeptidase activity);GO:0008270(zinc ion binding);GO:0016485(protein processing)	-	[O]Posttranslational modification, protein turnover, chaperones
gma-MIR169g-p3_2ss11TC18AT	gp1a	MIR169	Glyma.04G077700.2	333	4				4	1	0.5	-	-	-	-	-
gma-MIR169g-p3_2ss11TC18AT	gp1a	MIR169	Glyma.07G043800.2	664	4				4	1	0.5	-	ribosome-associated protein p40	GO:0000028(ribosomal small subunit assembly);GO:0000447(endonucleolytic cleavage in ITS1 to separate SSU-rRNA from 5.8S rRNA and LSU-rRNA from tricistronic rRNA transcript (SSU-rRNA, 5.8S rRNA, LSU-rRNA));GO:0000461(endonucleolytic cleavage to generate mature 3'-end of SSU-rRNA from (SSU-rRNA, 5.8S rRNA, LSU-rRNA));GO:0003735(structural constituent of ribosome);GO:0006407(rRNA export from nucleus…	ko03010(Ribosome)	[J]Translation, ribosomal structure and biogenesis
gma-MIR169g-p3_2ss11TC18AT	gp1a	MIR169	Glyma.06G080100.1	195	4				4	1	0.5	-	-	GO:0005774(vacuolar membrane);GO:0005783(endoplasmic reticulum);GO:0005794(Golgi apparatus);GO:0016021(integral component of membrane)	-	[S]Function unknown
gma-MIR169g-p3_2ss11TC18AT	gp1a	MIR169	Glyma.19G142100.1	1516	4				2	2	0.5	IGHMBP2	hypothetical protein	GO:0003677(DNA binding);GO:0004386(helicase activity);GO:0005524(ATP binding);GO:0005634(nucleus)	ko03013(RNA transport);ko03015(mRNA surveillance pathway)	[L]Replication, recombination and repair
gma-MIR169g-p3_2ss11TC18AT	gp1a	MIR169	Glyma.01G018400.1	1401	3				4	1	0.5	MYC2	transcription factor MYC2-like	GO:0005634(nucleus)	ko04075(Plant hormone signal transduction)	[K]Transcription
gma-MIR169g-p3_2ss11TC18AT	gp1a	MIR169	Glyma.04G077700.1	336	4				4	1	0.5	-	-	-	-	-
gma-MIR169g-p3_2ss11TC18AT	gp1a	MIR169	Glyma.11G062400.5	301	4				4	1	0.5	DAR1	probable polyamine oxidase 4	GO:0005886(plasma membrane);GO:0008270(zinc ion binding)	ko00330(Arginine and proline metabolism);ko00410(beta-Alanine metabolism)	[S]Function unknown
gma-MIR169g-p3_2ss11TC18AT	gp1a	MIR169	Glyma.15G082800.1	483	4				4	1	0.5	LSH10	-	GO:0003677(DNA binding);GO:0005634(nucleus);GO:0006355(regulation of transcription, DNA-templated)	-	[S]Function unknown
gma-MIR169g-p3_2ss11TC18AT	gp1a	MIR169	Glyma.19G206300.1	439	2				4	1	0.5	NET3A	nuclear-pore anchor	GO:0003779(actin binding);GO:0005634(nucleus);GO:0005774(vacuolar membrane);GO:0005856(cytoskeleton);GO:0031965(nuclear membrane)	ko03013(RNA transport)	[S]Function unknown
gma-MIR169g-p3_2ss11TC18AT	gp1a	MIR169	Glyma.07G029300.1	447	4				4	1	0.5	MED7A	-	GO:0001104(RNA polymerase II transcription cofactor activity);GO:0016592(mediator complex);GO:0070847(core mediator complex)	-	[K]Transcription
gma-MIR169g-p3_2ss11TC18AT	gp1a	MIR169	Glyma.19G206300.4	319	2				4	1	0.5	NET3A	nuclear-pore anchor	GO:0003779(actin binding);GO:0005634(nucleus);GO:0005774(vacuolar membrane);GO:0005856(cytoskeleton);GO:0031965(nuclear membrane)	ko03013(RNA transport)	[S]Function unknown
gma-MIR169g-p3_2ss11TC18AT	gp1a	MIR169	Glyma.07G043800.1	664	4				4	1	0.5	-	ribosome-associated protein p40	GO:0000028(ribosomal small subunit assembly);GO:0000447(endonucleolytic cleavage in ITS1 to separate SSU-rRNA from 5.8S rRNA and LSU-rRNA from tricistronic rRNA transcript (SSU-rRNA, 5.8S rRNA, LSU-rRNA));GO:0000461(endonucleolytic cleavage to generate mature 3'-end of SSU-rRNA from (SSU-rRNA, 5.8S rRNA, LSU-rRNA));GO:0003735(structural constituent of ribosome);GO:0006407(rRNA export from nucleus…	ko03010(Ribosome)	[J]Translation, ribosomal structure and biogenesis
gma-MIR169g-p3_2ss11TC18AT	gp1a	MIR169	Glyma.19G173400.1	107	4	2	4	2	2	4	2	-	-	GO:0000788(nuclear nucleosome);GO:0003677(DNA binding);GO:0006334(nucleosome assembly)	-	[B]Chromatin structure and dynamics
gma-MIR169g-p3_2ss11TC18AT	gp1a	MIR169	Glyma.03G172500.1	107	4	2	4	2	3	4	2	-	-	GO:0000788(nuclear nucleosome);GO:0003677(DNA binding);GO:0006334(nucleosome assembly)	-	[B]Chromatin structure and dynamics
gma-MIR169g-p3_2ss11TC18AT	gp1a	MIR169	Glyma.08G329900.1	1059	2.5	2	2	2	2	2	2	FLA1	serine/threonine-protein phosphatase 2A 65 kDa regulatory subunit A beta isoform-like	GO:0005618(cell wall);GO:0005886(plasma membrane);GO:0031225(anchored component of membrane);GO:0046658(anchored component of plasma membrane);GO:0048364(root development);GO:0048367(shoot system development)	ko03015(mRNA surveillance pathway)	[M]Cell wall/membrane/envelope biogenesis
gma-MIR169g-p3_2ss11TC18AT	gp1a	MIR169	Glyma.09G108900.1	18	2.5	3	2	0.5	2	7	1.91667	RPL22B	phosphoinositide phosphatase SAC4-like	GO:0002181(cytoplasmic translation);GO:0003735(structural constituent of ribosome);GO:0022625(cytosolic large ribosomal subunit)	ko03010(Ribosome)	[J]Translation, ribosomal structure and biogenesis
gma-MIR169g-p3_2ss11TC18AT	gp1a	MIR169	Glyma.02G017800.1	18	2.5	3	2	0.5	3	7	1.91667	RPL22B	uncharacterized LOC100305544	GO:0002181(cytoplasmic translation);GO:0003735(structural constituent of ribosome);GO:0022625(cytosolic large ribosomal subunit)	ko03010(Ribosome)	[J]Translation, ribosomal structure and biogenesis
gma-MIR169g-p3_2ss11TC18AT	gp1a	MIR169	Glyma.10G018200.1	18	2.5	3	2	0.5	3	7	1.91667	RPL22B	uncharacterized LOC100305544	GO:0002181(cytoplasmic translation);GO:0003735(structural constituent of ribosome);GO:0022625(cytosolic large ribosomal subunit)	ko03010(Ribosome)	[J]Translation, ribosomal structure and biogenesis
gma-MIR169g-p3_2ss11TC18AT	gp1a	MIR169	Glyma.04G192000.2	4201	2.5	4	1	0.166667				REF6	-	GO:0003676(nucleic acid binding);GO:0003700(transcription factor activity, sequence-specific DNA binding);GO:0005634(nucleus);GO:0006351(transcription, DNA-templated);GO:0006355(regulation of transcription, DNA-templated);GO:0009741(response to brassinosteroid);GO:0009826(unidimensional cell growth);GO:0010228(vegetative to reproductive phase transition of meristem);GO:0033169(histone H3-K9 demet…	-	[S]Function unknown
gma-MIR169g-p3_2ss11TC18AT	gp1a	MIR169	Glyma.04G192000.4	2833	2.5	4	1	0.166667				REF6	-	GO:0003676(nucleic acid binding);GO:0003700(transcription factor activity, sequence-specific DNA binding);GO:0005634(nucleus);GO:0006351(transcription, DNA-templated);GO:0006355(regulation of transcription, DNA-templated);GO:0009741(response to brassinosteroid);GO:0009826(unidimensional cell growth);GO:0010228(vegetative to reproductive phase transition of meristem);GO:0033169(histone H3-K9 demet…	-	[S]Function unknown
gma-MIR169g-p3_2ss11TC18AT	gp1a	MIR169	Glyma.04G192000.1	4201	2.5	4	1	0.166667				REF6	-	GO:0003676(nucleic acid binding);GO:0003700(transcription factor activity, sequence-specific DNA binding);GO:0005634(nucleus);GO:0006351(transcription, DNA-templated);GO:0006355(regulation of transcription, DNA-templated);GO:0009741(response to brassinosteroid);GO:0009826(unidimensional cell growth);GO:0010228(vegetative to reproductive phase transition of meristem);GO:0033169(histone H3-K9 demet…	-	[S]Function unknown
gma-MIR169g-p3_2ss11TC18AT	gp1a	MIR169	Glyma.04G191900.1	4258	2.5	4	1	0.166667				REF6	-	GO:0003676(nucleic acid binding);GO:0003700(transcription factor activity, sequence-specific DNA binding);GO:0005634(nucleus);GO:0006351(transcription, DNA-templated);GO:0006355(regulation of transcription, DNA-templated);GO:0009741(response to brassinosteroid);GO:0009826(unidimensional cell growth);GO:0010228(vegetative to reproductive phase transition of meristem);GO:0033169(histone H3-K9 demet…	-	[S]Function unknown
gma-MIR169g-p3_2ss11TC18AT	gp1a	MIR169	Glyma.12G064100.1	1141	2.5	2	10	3.33333	2	12	4	PPF-1	inner membrane protein PPF-1	GO:0005515(protein binding);GO:0005886(plasma membrane);GO:0009507(chloroplast);GO:0009534(chloroplast thylakoid);GO:0009535(chloroplast thylakoid membrane);GO:0010027(thylakoid membrane organization);GO:0015450(P-P-bond-hydrolysis-driven protein transmembrane transporter activity);GO:0016021(integral component of membrane);GO:0045038(protein import into chloroplast thylakoid membrane);GO:0051205…	ko03060(Protein export)	[U]Intracellular trafficking, secretion, and vesicular transport
gma-MIR169g-p3_2ss11TC18AT	gp1a	MIR169	Glyma.12G064100.3	1141	2.5	2	10	3.33333	2	12	4	PPF-1	inner membrane protein PPF-1	GO:0005515(protein binding);GO:0005886(plasma membrane);GO:0009507(chloroplast);GO:0009534(chloroplast thylakoid);GO:0009535(chloroplast thylakoid membrane);GO:0010027(thylakoid membrane organization);GO:0015450(P-P-bond-hydrolysis-driven protein transmembrane transporter activity);GO:0016021(integral component of membrane);GO:0045038(protein import into chloroplast thylakoid membrane);GO:0051205…	ko03060(Protein export)	[U]Intracellular trafficking, secretion, and vesicular transport
gma-MIR169g-p3_2ss11TC18AT	gp1a	MIR169	Glyma.03G110100.1	835	3.5	4	1	1	2	3	3	RPL4	50S ribosomal protein L4	GO:0003723(RNA binding);GO:0003735(structural constituent of ribosome);GO:0006412(translation);GO:0022626(cytosolic ribosome)	ko03010(Ribosome)	[J]Translation, ribosomal structure and biogenesis
gma-MIR169g-p3_2ss11TC18AT	gp1a	MIR169	Glyma.13G240800.2	319	4				2	3	0.375	-	-	GO:0005829(cytosol);GO:0008270(zinc ion binding);GO:0061630(ubiquitin protein ligase activity);GO:0071215(cellular response to abscisic acid stimulus);GO:1902584(positive regulation of response to water deprivation)	-	[S]Function unknown
gma-MIR169g-p3_2ss11TC18AT	gp1a	MIR169	Glyma.13G240800.5	379	4				2	3	0.375	-	-	GO:0005829(cytosol);GO:0008270(zinc ion binding);GO:0061630(ubiquitin protein ligase activity);GO:0071215(cellular response to abscisic acid stimulus);GO:1902584(positive regulation of response to water deprivation)	-	[S]Function unknown
gma-MIR169g-p3_2ss11TC18AT	gp1a	MIR169	Glyma.13G240800.6	442	4				2	3	0.375	-	-	GO:0005634(nucleus);GO:0005829(cytosol);GO:0008270(zinc ion binding)	-	[S]Function unknown
gma-MIR169g-p3_2ss11TC18AT	gp1a	MIR169	Glyma.13G240800.1	451	4				2	3	0.375	-	-	GO:0005829(cytosol);GO:0008270(zinc ion binding);GO:0061630(ubiquitin protein ligase activity);GO:0071215(cellular response to abscisic acid stimulus);GO:1902584(positive regulation of response to water deprivation)	-	[S]Function unknown
gma-MIR169g-p3_2ss11TC18AT	gp1a	MIR169	Glyma.13G240800.7	451	4				2	3	0.375	-	-	GO:0005634(nucleus);GO:0005829(cytosol);GO:0008270(zinc ion binding)	-	[S]Function unknown
gma-MIR169g-p3_2ss11TC18AT	gp1a	MIR169	Glyma.15G072700.3	442	4				2	3	0.375	-	-	GO:0005634(nucleus);GO:0005829(cytosol);GO:0008270(zinc ion binding)	-	[S]Function unknown
gma-MIR169g-p3_2ss11TC18AT	gp1a	MIR169	Glyma.15G072700.1	442	4				2	3	0.375	-	-	GO:0005829(cytosol);GO:0008270(zinc ion binding);GO:0061630(ubiquitin protein ligase activity);GO:0071215(cellular response to abscisic acid stimulus);GO:1902584(positive regulation of response to water deprivation)	-	[S]Function unknown
gma-MIR169g-p3_2ss11TC18AT	gp1a	MIR169	Glyma.13G240800.3	442	4				2	3	0.375	-	-	GO:0005829(cytosol);GO:0008270(zinc ion binding);GO:0061630(ubiquitin protein ligase activity);GO:0071215(cellular response to abscisic acid stimulus);GO:1902584(positive regulation of response to water deprivation)	-	[S]Function unknown
gma-MIR169g-p3_2ss11TC18AT	gp1a	MIR169	Glyma.13G370000.1	1098	4				4	1	0.333333	CIPK25	hypothetical protein	GO:0004674(protein serine/threonine kinase activity);GO:0005524(ATP binding);GO:0005886(plasma membrane);GO:0006468(protein phosphorylation);GO:0007165(signal transduction);GO:0016301(kinase activity);GO:0050832(defense response to fungus)	ko04075(Plant hormone signal transduction)	[T]Signal transduction mechanisms
gma-MIR169g-p3_2ss11TC18AT	gp1a	MIR169	Glyma.07G201200.1	1261	3				4	1	0.333333	RLT2	bifunctional ATP-dependent dihydroxyacetone kinase/FAD-AMP lyase (cyclizing)-like	GO:0003677(DNA binding);GO:0003700(transcription factor activity, sequence-specific DNA binding);GO:0005515(protein binding);GO:0005634(nucleus);GO:0006351(transcription, DNA-templated);GO:0006355(regulation of transcription, DNA-templated);GO:0009908(flower development);GO:0010228(vegetative to reproductive phase transition of meristem)	ko01200(Carbon metabolism);ko00051(Fructose and mannose metabolism);ko00561(Glycerolipid metabolism)	[K]Transcription
gma-MIR169g-p3_2ss11TC18AT	gp1a	MIR169	Glyma.02G253900.2	833	4				4	1	0.333333	-	-	-	-	-
gma-MIR169g-p3_2ss11TC18AT	gp1a	MIR169	Glyma.15G003400.1	1206	4				4	1	0.333333	CIPK25	hypothetical protein	GO:0004674(protein serine/threonine kinase activity);GO:0005524(ATP binding);GO:0005886(plasma membrane);GO:0006468(protein phosphorylation);GO:0007165(signal transduction);GO:0016301(kinase activity);GO:0050832(defense response to fungus)	ko04075(Plant hormone signal transduction)	[T]Signal transduction mechanisms
gma-MIR169g-p3_2ss11TC18AT	gp1a	MIR169	Glyma.01G051400.1	3832	3.5				4	1	0.333333	-	-	GO:0005509(calcium ion binding);GO:0005515(protein binding);GO:0005634(nucleus);GO:0005737(cytoplasm);GO:0005829(cytosol);GO:0006355(regulation of transcription, DNA-templated);GO:0009793(embryo development ending in seed dormancy);GO:0055078(sodium ion homeostasis)	-	[D]Cell cycle control, cell division, chromosome partitioning
gma-MIR169g-p3_2ss11TC18AT	gp1a	MIR169	Glyma.15G070000.2	87	4				4	1	0.333333	DDB_G0279265	-	GO:0003674(molecular_function);GO:0005634(nucleus);GO:0008150(biological_process)	-	[S]Function unknown
gma-MIR169g-p3_2ss11TC18AT	gp1a	MIR169	Glyma.13G243700.2	87	4				4	1	0.333333	DDB_G0279265	-	GO:0003674(molecular_function);GO:0005634(nucleus);GO:0008150(biological_process)	-	[S]Function unknown
gma-MIR169g-p3_2ss11TC18AT	gp1a	MIR169	Glyma.17G144400.2	513	4				4	1	0.333333	-	-	GO:0003674(molecular_function);GO:0005634(nucleus);GO:0008150(biological_process);GO:0009507(chloroplast)	-	[S]Function unknown
gma-MIR169g-p3_2ss11TC18AT	gp1a	MIR169	Glyma.02G253900.4	836	4				4	1	0.333333	-	-	-	-	-
gma-MIR169g-p3_2ss11TC18AT	gp1a	MIR169	Glyma.15G070000.1	87	4				4	1	0.333333	DDB_G0279265	-	GO:0003674(molecular_function);GO:0005634(nucleus);GO:0008150(biological_process)	-	[S]Function unknown
gma-MIR169g-p3_2ss11TC18AT	gp1a	MIR169	Glyma.09G130400.1	289	2				4	1	0.333333	-	-	GO:0005737(cytoplasm);GO:0030001(metal ion transport);GO:0046914(transition metal ion binding);GO:0046916(cellular transition metal ion homeostasis)	-	[S]Function unknown
gma-MIR169g-p3_2ss11TC18AT	gp1a	MIR169	Glyma.05G062500.1	633	3.5				4	1	0.333333	-	-	GO:0003674(molecular_function);GO:0008150(biological_process);GO:0009507(chloroplast)	-	[S]Function unknown
gma-MIR169g-p3_2ss11TC18AT	gp1a	MIR169	Glyma.02G253900.3	644	4				4	1	0.333333	-	-	-	-	-
gma-MIR169g-p3_2ss11TC18AT	gp1a	MIR169	Glyma.15G176400.2	2578	4				4	1	0.333333	VIP6	hypothetical protein	GO:0000993(RNA polymerase II core binding);GO:0006355(regulation of transcription, DNA-templated);GO:0016593(Cdc73/Paf1 complex);GO:0051569(regulation of histone H3-K4 methylation)	ko04120(Ubiquitin mediated proteolysis)	[S]Function unknown
gma-MIR169g-p3_2ss11TC18AT	gp1a	MIR169	Glyma.07G201200.2	1258	3				4	1	0.333333	RLT2	bifunctional ATP-dependent dihydroxyacetone kinase/FAD-AMP lyase (cyclizing)-like	GO:0003677(DNA binding);GO:0003700(transcription factor activity, sequence-specific DNA binding);GO:0005515(protein binding);GO:0005634(nucleus);GO:0006351(transcription, DNA-templated);GO:0006355(regulation of transcription, DNA-templated);GO:0009908(flower development);GO:0010228(vegetative to reproductive phase transition of meristem)	ko01200(Carbon metabolism);ko00051(Fructose and mannose metabolism);ko00561(Glycerolipid metabolism)	[K]Transcription
gma-MIR169g-p3_2ss11TC18AT	gp1a	MIR169	Glyma.13G175200.1	1261	3				4	1	0.333333	RLT1	bifunctional ATP-dependent dihydroxyacetone kinase/FAD-AMP lyase (cyclizing)-like	GO:0003677(DNA binding);GO:0003700(transcription factor activity, sequence-specific DNA binding);GO:0005515(protein binding);GO:0005634(nucleus);GO:0006351(transcription, DNA-templated);GO:0006355(regulation of transcription, DNA-templated);GO:0009908(flower development);GO:0010228(vegetative to reproductive phase transition of meristem)	ko01200(Carbon metabolism);ko00051(Fructose and mannose metabolism);ko00561(Glycerolipid metabolism)	[K]Transcription
gma-MIR169g-p3_2ss11TC18AT	gp1a	MIR169	Glyma.05G203100.2	1096	4				4	1	0.333333	-	hypothetical protein	GO:0003677(DNA binding);GO:0005737(cytoplasm)	ko00073(Cutin, suberine and wax biosynthesis)	[S]Function unknown
gma-MIR169g-p3_2ss11TC18AT	gp1a	MIR169	Glyma.15G176400.1	2950	4				4	1	0.333333	VIP6	hypothetical protein	GO:0000993(RNA polymerase II core binding);GO:0006355(regulation of transcription, DNA-templated);GO:0016593(Cdc73/Paf1 complex);GO:0051569(regulation of histone H3-K4 methylation)	ko04120(Ubiquitin mediated proteolysis)	[S]Function unknown
gma-MIR169g-p3_2ss11TC18AT	gp1a	MIR169	Glyma.05G062500.2	525	3.5				4	1	0.333333	-	-	GO:0003674(molecular_function);GO:0008150(biological_process);GO:0009507(chloroplast)	-	[S]Function unknown
gma-MIR169g-p3_2ss11TC18AT	gp1a	MIR169	Glyma.16G177900.2	205	4				4	1	0.333333	HIPP39	-	GO:0005737(cytoplasm);GO:0030001(metal ion transport);GO:0046914(transition metal ion binding);GO:0046916(cellular transition metal ion homeostasis)	-	[S]Function unknown
gma-MIR169g-p3_2ss11TC18AT	gp1a	MIR169	Glyma.16G177900.1	247	4				4	1	0.333333	HIPP39	-	GO:0005737(cytoplasm);GO:0030001(metal ion transport);GO:0046914(transition metal ion binding);GO:0046916(cellular transition metal ion homeostasis)	-	[S]Function unknown
gma-MIR169g-p3_2ss11TC18AT	gp1a	MIR169	Glyma.05G203100.1	1099	4				4	1	0.333333	-	hypothetical protein	GO:0003677(DNA binding);GO:0005737(cytoplasm)	ko00073(Cutin, suberine and wax biosynthesis)	[S]Function unknown
gma-MIR169g-p3_2ss11TC18AT	gp1a	MIR169	Glyma.19G113400.2	181	2	4	1	0.333333	2	4	1.33333	-	-	-	-	-
gma-MIR169g-p3_2ss11TC18AT	gp1a	MIR169	Glyma.19G113400.3	181	2	4	1	0.333333	2	4	1.33333	-	-	-	-	-
gma-MIR169g-p3_2ss11TC18AT	gp1a	MIR169	Glyma.19G113400.5	181	2	4	1	0.333333	2	4	1.33333	-	-	-	-	-
gma-MIR169g-p3_2ss11TC18AT	gp1a	MIR169	Glyma.03G248000.1	673	3.5	4	1	0.1				WDL1	-	GO:0003674(molecular_function);GO:0005634(nucleus);GO:0005737(cytoplasm);GO:0005874(microtubule);GO:0010015(root morphogenesis);GO:0010031(circumnutation)	-	[S]Function unknown
gma-MIR169g-p3_2ss11TC18AT	gp1a	MIR169	Glyma.09G273000.29	24	2.5	4	1	0.1				NET1D	eukaryotic initiation factor 3	GO:0003674(molecular_function);GO:0005737(cytoplasm);GO:0005829(cytosol);GO:0008150(biological_process)	ko03013(RNA transport)	[S]Function unknown
gma-MIR169g-p3_2ss11TC18AT	gp1a	MIR169	Glyma.09G273000.15	24	2.5	4	1	0.1				NET1D	eukaryotic initiation factor 3	GO:0003674(molecular_function);GO:0005737(cytoplasm);GO:0005829(cytosol);GO:0008150(biological_process)	ko03013(RNA transport)	[S]Function unknown
gma-MIR169g-p3_2ss11TC18AT	gp1a	MIR169	Glyma.09G273000.7	24	2.5	4	1	0.1				NET1D	-	GO:0003674(molecular_function);GO:0005737(cytoplasm);GO:0005829(cytosol);GO:0008150(biological_process)	-	[S]Function unknown
gma-MIR169g-p3_2ss11TC18AT	gp1a	MIR169	Glyma.18G216100.1	24	3	4	1	0.1				CENPF	nuclear-pore anchor	GO:0003674(molecular_function);GO:0005737(cytoplasm);GO:0005829(cytosol);GO:0008150(biological_process)	ko03013(RNA transport)	[S]Function unknown
gma-MIR169g-p3_2ss11TC18AT	gp1a	MIR169	Glyma.09G273000.25	24	2.5	4	1	0.1				DDB_G0270444	-	GO:0003674(molecular_function);GO:0005737(cytoplasm);GO:0005829(cytosol);GO:0008150(biological_process)	-	[S]Function unknown
gma-MIR169g-p3_2ss11TC18AT	gp1a	MIR169	Glyma.09G273000.21	24	2.5	4	1	0.1				NET1D	eukaryotic initiation factor 3	GO:0003674(molecular_function);GO:0005737(cytoplasm);GO:0005829(cytosol);GO:0008150(biological_process)	ko03013(RNA transport)	[S]Function unknown
gma-MIR169g-p3_2ss11TC18AT	gp1a	MIR169	Glyma.09G273000.34	24	2.5	4	1	0.1				SPC110	eukaryotic initiation factor 3	GO:0003674(molecular_function);GO:0005737(cytoplasm);GO:0005829(cytosol);GO:0008150(biological_process)	ko03013(RNA transport)	[S]Function unknown
gma-MIR169g-p3_2ss11TC18AT	gp1a	MIR169	Glyma.18G216100.2	24	3	4	1	0.1				CENPF	nuclear-pore anchor	GO:0003674(molecular_function);GO:0005737(cytoplasm);GO:0005829(cytosol);GO:0008150(biological_process)	ko03013(RNA transport)	[S]Function unknown
gma-MIR169g-p3_2ss11TC18AT	gp1a	MIR169	Glyma.09G273000.1	24	2.5	4	1	0.1				DDB_G0270444	eukaryotic initiation factor 3	GO:0003674(molecular_function);GO:0005737(cytoplasm);GO:0005829(cytosol);GO:0008150(biological_process)	ko03013(RNA transport)	[S]Function unknown
gma-MIR169g-p3_2ss11TC18AT	gp1a	MIR169	Glyma.09G273000.4	24	2.5	4	1	0.1				NET1D	-	GO:0003674(molecular_function);GO:0005737(cytoplasm);GO:0005829(cytosol);GO:0008150(biological_process)	-	[S]Function unknown
gma-MIR169g-p3_2ss11TC18AT	gp1a	MIR169	Glyma.03G248000.2	673	3.5	4	1	0.1				WDL1	-	GO:0003674(molecular_function);GO:0005634(nucleus);GO:0005737(cytoplasm);GO:0005874(microtubule);GO:0010015(root morphogenesis);GO:0010031(circumnutation)	-	[S]Function unknown
gma-MIR169g-p3_2ss11TC18AT	gp1a	MIR169	Glyma.20G071200.1	1206	3.5				4	1	0.25	UBP13	-	GO:0004843(thiol-dependent ubiquitin-specific protease activity);GO:0005634(nucleus);GO:0005829(cytosol);GO:0006511(ubiquitin-dependent protein catabolic process);GO:0009506(plasmodesma);GO:0016579(protein deubiquitination);GO:0036459(thiol-dependent ubiquitinyl hydrolase activity)	-	[O]Posttranslational modification, protein turnover, chaperones
gma-MIR169g-p3_2ss11TC18AT	gp1a	MIR169	Glyma.18G091000.3	694	3				4	1	0.25	Os02g0793000	-	GO:0003676(nucleic acid binding);GO:0003677(DNA binding);GO:0005622(intracellular);GO:0005634(nucleus);GO:0008150(biological_process);GO:0046872(metal ion binding)	-	[K]Transcription
gma-MIR169g-p3_2ss11TC18AT	gp1a	MIR169	Glyma.06G024300.1	232	3				4	1	0.25	-	-	GO:0003674(molecular_function);GO:0005634(nucleus);GO:0008150(biological_process)	-	[S]Function unknown
gma-MIR169g-p3_2ss11TC18AT	gp1a	MIR169	Glyma.10G120900.3	1743	3.5				4	1	0.25	UBP13	-	GO:0004843(thiol-dependent ubiquitin-specific protease activity);GO:0005634(nucleus);GO:0005829(cytosol);GO:0006511(ubiquitin-dependent protein catabolic process);GO:0009506(plasmodesma);GO:0016579(protein deubiquitination);GO:0036459(thiol-dependent ubiquitinyl hydrolase activity)	-	[O]Posttranslational modification, protein turnover, chaperones
gma-MIR169g-p3_2ss11TC18AT	gp1a	MIR169	Glyma.18G091000.2	421	3				4	1	0.25	Os02g0793000	-	GO:0003676(nucleic acid binding);GO:0003677(DNA binding);GO:0005622(intracellular);GO:0005634(nucleus);GO:0008150(biological_process);GO:0046872(metal ion binding)	-	[K]Transcription
gma-MIR169g-p3_2ss11TC18AT	gp1a	MIR169	Glyma.15G114200.3	721	4				4	1	0.25	RAP74	transcription initiation factor IIF subunit alpha-like	-	ko03022(Basal transcription factors)	[K]Transcription
gma-MIR169g-p3_2ss11TC18AT	gp1a	MIR169	Glyma.10G120900.1	1746	3.5				4	1	0.25	UBP13	-	GO:0004843(thiol-dependent ubiquitin-specific protease activity);GO:0005634(nucleus);GO:0005829(cytosol);GO:0006511(ubiquitin-dependent protein catabolic process);GO:0009506(plasmodesma);GO:0016579(protein deubiquitination);GO:0036459(thiol-dependent ubiquitinyl hydrolase activity)	-	[O]Posttranslational modification, protein turnover, chaperones
gma-MIR169g-p3_2ss11TC18AT	gp1a	MIR169	Glyma.18G091000.1	1123	3				4	1	0.25	Os02g0793000	-	GO:0003676(nucleic acid binding);GO:0003677(DNA binding);GO:0005622(intracellular);GO:0005634(nucleus);GO:0008150(biological_process);GO:0046872(metal ion binding)	-	[K]Transcription
gma-MIR169g-p3_2ss11TC18AT	gp1a	MIR169	Glyma.10G120900.2	1683	3.5				4	1	0.25	UBP13	-	GO:0004843(thiol-dependent ubiquitin-specific protease activity);GO:0005634(nucleus);GO:0005829(cytosol);GO:0006511(ubiquitin-dependent protein catabolic process);GO:0009506(plasmodesma);GO:0016579(protein deubiquitination);GO:0036459(thiol-dependent ubiquitinyl hydrolase activity)	-	[O]Posttranslational modification, protein turnover, chaperones
gma-MIR169g-p3_2ss11TC18AT	gp1a	MIR169	Glyma.15G114200.1	721	4				4	1	0.25	RAP74	transcription initiation factor IIF subunit alpha-like	-	ko03022(Basal transcription factors)	[K]Transcription
gma-MIR169g-p3_2ss11TC18AT	gp1a	MIR169	Glyma.15G114200.2	721	4				4	1	0.25	RAP74	transcription initiation factor IIF subunit alpha-like	-	ko03022(Basal transcription factors)	[K]Transcription
gma-MIR169g-p3_2ss11TC18AT	gp1a	MIR169	Glyma.08G321000.1	1156	3				4	1	0.25	At2g24830	-	GO:0003676(nucleic acid binding);GO:0003677(DNA binding);GO:0005622(intracellular);GO:0005634(nucleus);GO:0008150(biological_process);GO:0046872(metal ion binding)	-	[K]Transcription
gma-MIR169g-p3_2ss11TC18AT	gp1a	MIR169	Glyma.14G134200.2	109	4	3	2	1	3	2	1	-	26 proteasome complex subunit DSS1	-	ko03050(Proteasome);ko03440(Homologous recombination)	-
gma-MIR169g-p3_2ss11TC18AT	gp1a	MIR169	Glyma.20G104700.1	675	4	4	1	0.5	2	3	1.5	CXIP4	-	GO:0003676(nucleic acid binding);GO:0005634(nucleus);GO:0005737(cytoplasm);GO:0008270(zinc ion binding);GO:0051928(positive regulation of calcium ion transport)	-	[S]Function unknown
gma-MIR169g-p3_2ss11TC18AT	gp1a	MIR169	Glyma.10G284600.1	669	3.5	4	1	0.5	3	3	1.5	CXIP4	-	GO:0003676(nucleic acid binding);GO:0005634(nucleus);GO:0005737(cytoplasm);GO:0008270(zinc ion binding);GO:0051928(positive regulation of calcium ion transport)	-	[S]Function unknown
gma-MIR169g-p3_2ss11TC18AT	gp1a	MIR169	Glyma.04G009400.1	264	2.5	3	3	3	3	4	4	-	-	GO:0005829(cytosol);GO:0009414(response to water deprivation);GO:0009631(cold acclimation);GO:0009737(response to abscisic acid);GO:0016020(membrane)	-	[S]Function unknown
gma-MIR169g-p3_2ss11TC18AT	gp1a	MIR169	Glyma.06G113800.1	375	2.5	3	2	0.2	4	1	0.1	-	-	GO:0003674(molecular_function);GO:0005634(nucleus);GO:0008150(biological_process);GO:0016021(integral component of membrane)	-	[S]Function unknown
gma-MIR169g-p3_2ss11TC18AT	gp1a	MIR169	Glyma.11G141800.1	129	4				4	1	0.166667	At1g07790	-	GO:0000788(nuclear nucleosome);GO:0003677(DNA binding);GO:0006334(nucleosome assembly)	-	[B]Chromatin structure and dynamics
gma-MIR169g-p3_2ss11TC18AT	gp1a	MIR169	Glyma.04G215800.5	173	3.5				4	1	0.166667	PSAN	uncharacterized LOC100499729	GO:0005516(calmodulin binding);GO:0009507(chloroplast);GO:0009522(photosystem I);GO:0009534(chloroplast thylakoid);GO:0009535(chloroplast thylakoid membrane);GO:0009543(chloroplast thylakoid lumen);GO:0009579(thylakoid);GO:0009773(photosynthetic electron transport in photosystem I);GO:0015979(photosynthesis);GO:0030093(chloroplast photosystem I)	ko00195(Photosynthesis)	[S]Function unknown
gma-MIR169g-p3_2ss11TC18AT	gp1a	MIR169	Glyma.04G215800.3	173	3.5				4	1	0.166667	PSAN	uncharacterized LOC100499729	GO:0005516(calmodulin binding);GO:0009507(chloroplast);GO:0009522(photosystem I);GO:0009534(chloroplast thylakoid);GO:0009535(chloroplast thylakoid membrane);GO:0009543(chloroplast thylakoid lumen);GO:0009579(thylakoid);GO:0009773(photosynthetic electron transport in photosystem I);GO:0015979(photosynthesis);GO:0030093(chloroplast photosystem I)	ko00195(Photosynthesis)	[S]Function unknown
gma-MIR169g-p3_2ss11TC18AT	gp1a	MIR169	Glyma.12G065400.1	147	2.5				4	1	0.166667	At1g07790	-	GO:0000788(nuclear nucleosome);GO:0003677(DNA binding);GO:0006334(nucleosome assembly)	-	[B]Chromatin structure and dynamics
gma-MIR169g-p3_2ss11TC18AT	gp1a	MIR169	Glyma.04G215800.2	173	3.5				4	1	0.166667	PSAN	uncharacterized LOC100499729	GO:0005516(calmodulin binding);GO:0009507(chloroplast);GO:0009522(photosystem I);GO:0009534(chloroplast thylakoid);GO:0009535(chloroplast thylakoid membrane);GO:0009543(chloroplast thylakoid lumen);GO:0009579(thylakoid);GO:0009773(photosynthetic electron transport in photosystem I);GO:0015979(photosynthesis);GO:0030093(chloroplast photosystem I)	ko00195(Photosynthesis)	[S]Function unknown
gma-MIR169g-p3_2ss11TC18AT	gp1a	MIR169	Glyma.19G125600.3	196	3				4	1	0.166667	SPT6	-	GO:0003677(DNA binding);GO:0003746(translation elongation factor activity);GO:0005634(nucleus);GO:0005829(cytosol);GO:0006139(nucleobase-containing compound metabolic process);GO:0006333(chromatin assembly or disassembly);GO:0006352(DNA-templated transcription, initiation);GO:0006357(regulation of transcription from RNA polymerase II promoter);GO:0006414(translational elongation);GO:0009506(plasm…	-	[K]Transcription
gma-MIR169g-p3_2ss11TC18AT	gp1a	MIR169	Glyma.19G125600.4	196	3				4	1	0.166667	SPT6	-	GO:0003677(DNA binding);GO:0003746(translation elongation factor activity);GO:0005634(nucleus);GO:0005829(cytosol);GO:0006139(nucleobase-containing compound metabolic process);GO:0006333(chromatin assembly or disassembly);GO:0006352(DNA-templated transcription, initiation);GO:0006357(regulation of transcription from RNA polymerase II promoter);GO:0006414(translational elongation);GO:0009506(plasm…	-	[K]Transcription
gma-MIR169g-p3_2ss11TC18AT	gp1a	MIR169	Glyma.19G125600.1	196	3				4	1	0.166667	SPT6	-	GO:0003677(DNA binding);GO:0003746(translation elongation factor activity);GO:0005634(nucleus);GO:0005829(cytosol);GO:0006139(nucleobase-containing compound metabolic process);GO:0006333(chromatin assembly or disassembly);GO:0006352(DNA-templated transcription, initiation);GO:0006357(regulation of transcription from RNA polymerase II promoter);GO:0006414(translational elongation);GO:0009506(plasm…	-	[K]Transcription
gma-MIR169g-p3_2ss11TC18AT	gp1a	MIR169	Glyma.19G125600.2	196	3				4	1	0.166667	SPT6	-	GO:0003677(DNA binding);GO:0003746(translation elongation factor activity);GO:0005634(nucleus);GO:0005829(cytosol);GO:0006139(nucleobase-containing compound metabolic process);GO:0006333(chromatin assembly or disassembly);GO:0006352(DNA-templated transcription, initiation);GO:0006357(regulation of transcription from RNA polymerase II promoter);GO:0006414(translational elongation);GO:0009506(plasm…	-	[K]Transcription
gma-MIR169g-p3_2ss11TC18AT	gp1a	MIR169	Glyma.11G141600.1	144	4				4	1	0.166667	At1g07790	-	GO:0000788(nuclear nucleosome);GO:0003677(DNA binding);GO:0006334(nucleosome assembly)	-	[B]Chromatin structure and dynamics
gma-MIR169g-p3_2ss11TC18AT	gp1a	MIR169	Glyma.19G125600.5	196	3				4	1	0.166667	SPT6	-	GO:0003677(DNA binding);GO:0003746(translation elongation factor activity);GO:0005634(nucleus);GO:0005829(cytosol);GO:0006139(nucleobase-containing compound metabolic process);GO:0006333(chromatin assembly or disassembly);GO:0006352(DNA-templated transcription, initiation);GO:0006357(regulation of transcription from RNA polymerase II promoter);GO:0006414(translational elongation);GO:0009506(plasm…	-	[K]Transcription
gma-MIR169g-p3_2ss11TC18AT	gp1a	MIR169	Glyma.20G191600.1	111	4				4	1	0.166667	At5g59910	-	GO:0000788(nuclear nucleosome);GO:0003677(DNA binding);GO:0006334(nucleosome assembly)	-	[B]Chromatin structure and dynamics
gma-MIR169g-p3_2ss11TC18AT	gp1a	MIR169	Glyma.04G215800.1	173	3.5				4	1	0.166667	PSAN	uncharacterized LOC100499729	GO:0005516(calmodulin binding);GO:0009507(chloroplast);GO:0009522(photosystem I);GO:0009534(chloroplast thylakoid);GO:0009535(chloroplast thylakoid membrane);GO:0009543(chloroplast thylakoid lumen);GO:0009579(thylakoid);GO:0009773(photosynthetic electron transport in photosystem I);GO:0015979(photosynthesis);GO:0030093(chloroplast photosystem I)	ko00195(Photosynthesis)	[S]Function unknown
gma-MIR169g-p3_2ss11TC18AT	gp1a	MIR169	Glyma.11G142100.1	144	4				4	1	0.166667	At1g07790	-	GO:0000788(nuclear nucleosome);GO:0003677(DNA binding);GO:0006334(nucleosome assembly)	-	[B]Chromatin structure and dynamics
gma-MIR169g-p3_2ss11TC18AT	gp1a	MIR169	Glyma.19G113400.2	468	4	3	3	0.47619	3	3	0.452381	-	-	-	-	-
gma-MIR169g-p3_2ss11TC18AT	gp1a	MIR169	Glyma.19G113400.5	642	4	3	3	0.47619	3	3	0.452381	-	-	-	-	-
gma-MIR169g-p3_2ss11TC18AT	gp1a	MIR169	Glyma.19G113400.2	570	3	3	3	0.47619	3	3	0.452381	-	-	-	-	-
gma-MIR169g-p3_2ss11TC18AT	gp1a	MIR169	Glyma.19G113400.5	744	3	3	3	0.47619	3	3	0.452381	-	-	-	-	-
gma-MIR169g-p3_2ss11TC18AT	gp1a	MIR169	Glyma.19G113400.3	468	4	3	3	0.47619	3	3	0.452381	-	-	-	-	-
gma-MIR169g-p3_2ss11TC18AT	gp1a	MIR169	Glyma.08G186200.2	340	4	4	1	0.333333	3	3	1	At1g10890	-	GO:0005654(nucleoplasm);GO:0005739(mitochondrion)	-	[S]Function unknown
gma-MIR169g-p3_2ss11TC18AT	gp1a	MIR169	Glyma.08G186200.1	448	4	4	1	0.333333	3	3	1	At1g10890	-	GO:0005654(nucleoplasm);GO:0005739(mitochondrion)	-	[S]Function unknown
gma-MIR169g-p3_2ss11TC18AT	gp1a	MIR169	Glyma.17G259300.1	120	2.5	4	1	0.5	4	1	0.5	-	-	-	-	[S]Function unknown
gma-MIR169g-p3_2ss11TC18AT	gp1a	MIR169	Glyma.08G005100.1	985	3.5	4	1	0.5	4	1	0.5	SRK2A	protein kinase 3	GO:0004674(protein serine/threonine kinase activity);GO:0005634(nucleus);GO:0005737(cytoplasm);GO:0006468(protein phosphorylation);GO:0035556(intracellular signal transduction)	ko04075(Plant hormone signal transduction)	[T]Signal transduction mechanisms
gma-MIR169g-p3_2ss11TC18AT	gp1a	MIR169	Glyma.05G197700.1	985	3.5	4	1	0.5	4	1	0.5	SRK2A	serine/threonine-protein kinase SRK2A	GO:0004674(protein serine/threonine kinase activity);GO:0005634(nucleus);GO:0005737(cytoplasm);GO:0006468(protein phosphorylation);GO:0035556(intracellular signal transduction)	ko04075(Plant hormone signal transduction)	[T]Signal transduction mechanisms
gma-MIR169g-p3_2ss11TC18AT	gp1a	MIR169	Glyma.13G103200.1	1035	3	4	1	0.5	4	1	0.5	SPBC9B6.07	-	GO:0005634(nucleus);GO:0006364(rRNA processing);GO:0030687(preribosome, large subunit precursor)	-	[L]Replication, recombination and repair
gma-MIR169g-p3_2ss11TC18AT	gp1a	MIR169	Glyma.17G259300.3	36	2.5	4	1	0.5	4	1	0.5	-	-	-	-	[S]Function unknown
gma-MIR169g-p3_2ss11TC18AT	gp1a	MIR169	Glyma.13G103200.3	1035	3	4	1	0.5	4	1	0.5	SPBC9B6.07	-	GO:0005634(nucleus);GO:0006364(rRNA processing);GO:0030687(preribosome, large subunit precursor)	-	[L]Replication, recombination and repair
gma-MIR169g-p3_2ss11TC18AT	gp1a	MIR169	Glyma.01G186000.1	574	2	4	1	0.5	4	1	0.5	-	-	-	-	[S]Function unknown
gma-MIR169g-p3_2ss11TC18AT	gp1a	MIR169	Glyma.14G109200.2	1307	4	4	1	0.5	4	1	0.5	PUB14	U-box domain-containing protein 4-like	GO:0005634(nucleus);GO:0005737(cytoplasm)	ko04140(Regulation of autophagy)	[S]Function unknown
gma-MIR169g-p3_2ss11TC18AT	gp1a	MIR169	Glyma.10G220800.2	535	4	3	3	1	2	7	2.33333	RANBP1B	-	GO:0000082(G1/S transition of mitotic cell cycle);GO:0005096(GTPase activator activity);GO:0005634(nucleus);GO:0005737(cytoplasm);GO:0005813(centrosome);GO:0006405(RNA export from nucleus);GO:0006511(ubiquitin-dependent protein catabolic process);GO:0006606(protein import into nucleus);GO:0007051(spindle organization);GO:0008536(Ran GTPase binding);GO:0046604(positive regulation of mitotic centro…	-	[U]Intracellular trafficking, secretion, and vesicular transport
gma-MIR169g-p3_2ss11TC18AT	gp1a	MIR169	Glyma.03G248000.4	670	3.5				4	1	0.1	WDL1	-	GO:0003674(molecular_function);GO:0005634(nucleus);GO:0005737(cytoplasm);GO:0005874(microtubule);GO:0010015(root morphogenesis);GO:0010031(circumnutation)	-	[S]Function unknown
gma-MIR169g-p3_2ss11TC18AT	gp1a	MIR169	Glyma.03G248000.3	670	3.5				4	1	0.1	WDL1	-	GO:0003674(molecular_function);GO:0005634(nucleus);GO:0005737(cytoplasm);GO:0005874(microtubule);GO:0010015(root morphogenesis);GO:0010031(circumnutation)	-	[S]Function unknown
gma-MIR169g-p3_2ss11TC18AT	gp1a	MIR169	Glyma.09G108500.1	18	2.5	3	2	0.5	3	5	1.25	RPL22B	phosphoinositide phosphatase SAC4-like	GO:0002181(cytoplasmic translation);GO:0003735(structural constituent of ribosome);GO:0022625(cytosolic large ribosomal subunit)	ko03010(Ribosome)	[J]Translation, ribosomal structure and biogenesis
gma-MIR169g-p3_2ss11TC18AT	gp1a	MIR169	Glyma.04G009400.1	235	3	3	3	3	2	6	6	-	-	GO:0005829(cytosol);GO:0009414(response to water deprivation);GO:0009631(cold acclimation);GO:0009737(response to abscisic acid);GO:0016020(membrane)	-	[S]Function unknown
gma-MIR169g-p3_2ss11TC18AT	gp1a	MIR169	Glyma.10G004900.1	115	3	3	2	0.2	2	2	0.2	-	-	-	-	-
gma-MIR169g-p3_2ss11TC18AT	gp1a	MIR169	Glyma.13G229600.1	655	3	2	2	2	2	4	4	ASIL2	hypothetical protein	GO:0003700(transcription factor activity, sequence-specific DNA binding);GO:0005634(nucleus);GO:0006355(regulation of transcription, DNA-templated)	ko00240(Pyrimidine metabolism)	[K]Transcription
gma-MIR169g-p3_2ss11TC18AT	gp1a	MIR169	Glyma.13G360200.1	2104	4	4	1	0.166667	4	1	0.166667	At1g52360	hypothetical protein	GO:0006886(intracellular protein transport);GO:0006888(ER to Golgi vesicle-mediated transport);GO:0006890(retrograde vesicle-mediated transport, Golgi to ER);GO:0006891(intra-Golgi vesicle-mediated transport);GO:0030126(COPI vesicle coat)	ko03040(Spliceosome)	[S]Function unknown
gma-MIR169g-p3_2ss11TC18AT	gp1a	MIR169	Glyma.13G360100.2	2539	4	4	1	0.166667	4	1	0.166667	At1g52360	WD40 repeat-like protein	GO:0006886(intracellular protein transport);GO:0006888(ER to Golgi vesicle-mediated transport);GO:0006890(retrograde vesicle-mediated transport, Golgi to ER);GO:0006891(intra-Golgi vesicle-mediated transport);GO:0030126(COPI vesicle coat)	ko03040(Spliceosome)	[S]Function unknown
gma-MIR169g-p3_2ss11TC18AT	gp1a	MIR169	Glyma.13G360100.3	2539	4	4	1	0.166667	4	1	0.166667	At1g52360	WD40 repeat-like protein	GO:0006886(intracellular protein transport);GO:0006888(ER to Golgi vesicle-mediated transport);GO:0006890(retrograde vesicle-mediated transport, Golgi to ER);GO:0006891(intra-Golgi vesicle-mediated transport);GO:0030126(COPI vesicle coat)	ko03040(Spliceosome)	[S]Function unknown
gma-MIR169g-p3_2ss11TC18AT	gp1a	MIR169	Glyma.13G360100.1	2539	4	4	1	0.166667	4	1	0.166667	At1g52360	WD40 repeat-like protein	GO:0006886(intracellular protein transport);GO:0006888(ER to Golgi vesicle-mediated transport);GO:0006890(retrograde vesicle-mediated transport, Golgi to ER);GO:0006891(intra-Golgi vesicle-mediated transport);GO:0030126(COPI vesicle coat)	ko03040(Spliceosome)	[S]Function unknown
gma-MIR169g-p3_2ss11TC18AT	gp1a	MIR169	Glyma.15G013800.2	2539	4	4	1	0.166667	4	1	0.166667	At1g52360	WD40 repeat-like protein	GO:0006886(intracellular protein transport);GO:0006888(ER to Golgi vesicle-mediated transport);GO:0006890(retrograde vesicle-mediated transport, Golgi to ER);GO:0006891(intra-Golgi vesicle-mediated transport);GO:0030126(COPI vesicle coat)	ko03040(Spliceosome)	[S]Function unknown
gma-MIR169g-p3_2ss11TC18AT	gp1a	MIR169	Glyma.15G013800.3	2539	4	4	1	0.166667	4	1	0.166667	At1g52360	WD40 repeat-like protein	GO:0006886(intracellular protein transport);GO:0006888(ER to Golgi vesicle-mediated transport);GO:0006890(retrograde vesicle-mediated transport, Golgi to ER);GO:0006891(intra-Golgi vesicle-mediated transport);GO:0030126(COPI vesicle coat)	ko03040(Spliceosome)	[S]Function unknown
gma-MIR169g-p3_2ss11TC18AT	gp1a	MIR169	Glyma.11G030500.2	962	4	3	3	0.6	2	4	0.8	HOP1	Heat Shock Protein 70, cytosolic	GO:0005575(cellular_component);GO:0006986(response to unfolded protein);GO:0009408(response to heat);GO:0009611(response to wounding);GO:0034605(cellular response to heat);GO:0051131(chaperone-mediated protein complex assembly);GO:0051879(Hsp90 protein binding);GO:0070417(cellular response to cold);GO:0070678(preprotein binding)	ko03040(Spliceosome);ko04141(Protein processing in endoplasmic reticulum);ko04144(Endocytosis)	[S]Function unknown
gma-MIR169g-p3_2ss11TC18AT	gp1a	MIR169	Glyma.19G246000.6	664	3.5	4	1	0.1	4	1	0.1	WDL2	-	GO:0003674(molecular_function);GO:0005634(nucleus);GO:0005737(cytoplasm);GO:0005874(microtubule);GO:0008150(biological_process)	-	[S]Function unknown
gma-MIR169g-p3_2ss11TC18AT	gp1a	MIR169	Glyma.19G246000.2	649	3.5	4	1	0.1	4	1	0.1	WDL2	-	GO:0003674(molecular_function);GO:0005634(nucleus);GO:0005737(cytoplasm);GO:0005874(microtubule);GO:0008150(biological_process)	-	[S]Function unknown
gma-MIR169g-p3_2ss11TC18AT	gp1a	MIR169	Glyma.19G246000.12	664	3.5	4	1	0.1	4	1	0.1	WDL2	-	GO:0003674(molecular_function);GO:0005634(nucleus);GO:0005737(cytoplasm);GO:0005874(microtubule);GO:0008150(biological_process)	-	[S]Function unknown
gma-MIR169g-p3_2ss11TC18AT	gp1a	MIR169	Glyma.19G246000.10	652	3.5	4	1	0.1	4	1	0.1	WDL2	-	GO:0003674(molecular_function);GO:0005634(nucleus);GO:0005737(cytoplasm);GO:0005874(microtubule);GO:0008150(biological_process)	-	[S]Function unknown
gma-MIR169g-p3_2ss11TC18AT	gp1a	MIR169	Glyma.19G246000.13	667	3.5	4	1	0.1	4	1	0.1	WDL2	-	GO:0003674(molecular_function);GO:0005634(nucleus);GO:0005737(cytoplasm);GO:0005874(microtubule);GO:0008150(biological_process)	-	[S]Function unknown
gma-MIR169g-p3_2ss11TC18AT	gp1a	MIR169	Glyma.19G246000.1	667	3.5	4	1	0.1	4	1	0.1	WDL2	-	GO:0003674(molecular_function);GO:0005634(nucleus);GO:0005737(cytoplasm);GO:0005874(microtubule);GO:0008150(biological_process)	-	[S]Function unknown
gma-MIR169g-p3_2ss11TC18AT	gp1a	MIR169	Glyma.19G246000.8	649	3.5	4	1	0.1	4	1	0.1	WDL2	-	GO:0003674(molecular_function);GO:0005634(nucleus);GO:0005737(cytoplasm);GO:0005874(microtubule);GO:0008150(biological_process)	-	[S]Function unknown
gma-MIR169g-p3_2ss11TC18AT	gp1a	MIR169	Glyma.19G246000.4	652	3.5	4	1	0.1	4	1	0.1	WDL2	-	GO:0003674(molecular_function);GO:0005634(nucleus);GO:0005737(cytoplasm);GO:0005874(microtubule);GO:0008150(biological_process)	-	[S]Function unknown
gma-MIR169g-p3_2ss11TC18AT	gp1a	MIR169	Glyma.17G062400.2	56	4	4	1	1	2	2	2	snrnp27	U4/U6.U5 small nuclear ribonucleoprotein 27 kDa protein-like	GO:0071011(precatalytic spliceosome)	ko03040(Spliceosome)	[S]Function unknown
gma-MIR169g-p3_2ss11TC18AT	gp1a	MIR169	Glyma.13G140200.1	331	4	4	1	1	2	2	2	-	-	GO:0003674(molecular_function);GO:0005634(nucleus);GO:0008150(biological_process)	-	[S]Function unknown
gma-MIR169g-p3_2ss11TC18AT	gp1a	MIR169	Glyma.02G110700.1	558	4	4	1	1	2	2	2	Mmtag2	-	GO:0003674(molecular_function);GO:0005634(nucleus);GO:0008150(biological_process)	-	[S]Function unknown
gma-MIR169g-p3_2ss11TC18AT	gp1a	MIR169	Glyma.10G225100.1	1339	3.5	3	2	1	2	4	2	GT-2	-	GO:0003700(transcription factor activity, sequence-specific DNA binding);GO:0005634(nucleus);GO:0006355(regulation of transcription, DNA-templated);GO:0010192(mucilage biosynthetic process);GO:0044212(transcription regulatory region DNA binding)	-	[K]Transcription
gma-MIR169g-p3_2ss11TC18AT	gp1a	MIR169	Glyma.15G115000.1	313	3	3	2	1	2	4	2	-	-	-	-	-
gma-MIR169g-p3_2ss11TC18AT	gp1a	MIR169	Glyma.10G001700.1	1005	2.5	4	1	1	3	2	2	CIPK4	Os03g0610900	GO:0004674(protein serine/threonine kinase activity);GO:0005634(nucleus);GO:0005737(cytoplasm);GO:0006468(protein phosphorylation);GO:0035556(intracellular signal transduction)	ko04075(Plant hormone signal transduction)	[T]Signal transduction mechanisms
gma-MIR169g-p3_2ss11TC18AT	gp1a	MIR169	Glyma.12G159800.1	292	3	3	2	1	2	4	2	-	-	-	-	-
gma-MIR169g-p3_2ss11TC18AT	gp1a	MIR169	Glyma.08G239900.2	463	3.5	4	1	0.5	2	2	1	PATL3	-	GO:0005215(transporter activity);GO:0005634(nucleus);GO:0005829(cytosol);GO:0005886(plasma membrane);GO:0006810(transport);GO:0007049(cell cycle);GO:0008289(lipid binding);GO:0016021(integral component of membrane);GO:0051301(cell division)	-	[S]Function unknown
gma-MIR169g-p3_2ss11TC18AT	gp1a	MIR169	Glyma.12G210900.1	686	4	4	1	0.5	2	2	1	ASIL2	uncharacterized LOC101297570	GO:0003700(transcription factor activity, sequence-specific DNA binding);GO:0005634(nucleus);GO:0006355(regulation of transcription, DNA-templated)	ko00240(Pyrimidine metabolism)	[K]Transcription
gma-MIR169g-p3_2ss11TC18AT	gp1a	MIR169	Glyma.08G239900.1	463	3.5	4	1	0.5	2	2	1	PATL3	-	GO:0005215(transporter activity);GO:0005634(nucleus);GO:0005829(cytosol);GO:0005886(plasma membrane);GO:0006810(transport);GO:0007049(cell cycle);GO:0008289(lipid binding);GO:0016021(integral component of membrane);GO:0051301(cell division)	-	[S]Function unknown
gma-MIR169g-p3_2ss11TC18AT	gp1a	MIR169	Glyma.10G186300.1	43	4	4	1	0.5	2	2	1	SNRPD2	uncharacterized LOC100500203	GO:0000387(spliceosomal snRNP assembly);GO:0005682(U5 snRNP);GO:0005685(U1 snRNP);GO:0005686(U2 snRNP);GO:0046540(U4/U6 x U5 tri-snRNP complex);GO:0071011(precatalytic spliceosome);GO:0071013(catalytic step 2 spliceosome)	ko03040(Spliceosome)	[K]Transcription
gma-MIR169g-p3_2ss11TC18AT	gp1a	MIR169	Glyma.U029000.6	1498	3.5	3	2	0.285714	2	3	0.428571	PRP40A	pre-mRNA-processing protein 40A-like	GO:0000398(mRNA splicing, via spliceosome);GO:0003723(RNA binding);GO:0005685(U1 snRNP);GO:0071004(U2-type prespliceosome)	ko03040(Spliceosome)	[A]RNA processing and modification
gma-MIR169g-p3_2ss11TC18AT	gp1a	MIR169	Glyma.U029000.7	1201	3.5	3	2	0.285714	2	3	0.428571	PRP40A	pre-mRNA-processing protein 40A-like	GO:0000398(mRNA splicing, via spliceosome);GO:0003723(RNA binding);GO:0005685(U1 snRNP);GO:0071004(U2-type prespliceosome)	ko03040(Spliceosome)	[A]RNA processing and modification
gma-MIR169g-p3_2ss11TC18AT	gp1a	MIR169	Glyma.17G233000.3	1513	3.5	3	2	0.285714	2	3	0.428571	PRP40A	pre-mRNA-processing protein 40A-like	GO:0000398(mRNA splicing, via spliceosome);GO:0003723(RNA binding);GO:0005685(U1 snRNP);GO:0071004(U2-type prespliceosome)	ko03040(Spliceosome)	[A]RNA processing and modification
gma-MIR169g-p3_2ss11TC18AT	gp1a	MIR169	Glyma.U029000.4	2341	3.5	3	2	0.285714	2	3	0.428571	PRP40A	pre-mRNA-processing protein 40A-like	GO:0000398(mRNA splicing, via spliceosome);GO:0003723(RNA binding);GO:0005685(U1 snRNP);GO:0071004(U2-type prespliceosome)	ko03040(Spliceosome)	[A]RNA processing and modification
gma-MIR169g-p3_2ss11TC18AT	gp1a	MIR169	Glyma.17G233000.1	2353	3.5	3	2	0.285714	2	3	0.428571	PRP40A	pre-mRNA-processing protein 40A-like	GO:0000398(mRNA splicing, via spliceosome);GO:0003723(RNA binding);GO:0005685(U1 snRNP);GO:0071004(U2-type prespliceosome)	ko03040(Spliceosome)	[A]RNA processing and modification
gma-MIR169g-p3_2ss11TC18AT	gp1a	MIR169	Glyma.17G233000.2	2233	3.5	3	2	0.285714	2	3	0.428571	PRP40A	pre-mRNA-processing protein 40A-like	GO:0000398(mRNA splicing, via spliceosome);GO:0003723(RNA binding);GO:0005685(U1 snRNP);GO:0071004(U2-type prespliceosome)	ko03040(Spliceosome)	[A]RNA processing and modification
gma-MIR169g-p3_2ss11TC18AT	gp1a	MIR169	Glyma.U029000.5	1663	3.5	3	2	0.285714	2	3	0.428571	PRP40A	pre-mRNA-processing protein 40A-like	GO:0000398(mRNA splicing, via spliceosome);GO:0003723(RNA binding);GO:0005685(U1 snRNP);GO:0071004(U2-type prespliceosome)	ko03040(Spliceosome)	[A]RNA processing and modification
gma-MIR169g-p3_2ss11TC18AT	gp1a	MIR169	Glyma.14G003800.1	418	3	4	1	0.1	3	2	0.2	-	-	-	-	-
gma-MIR169g-p3_2ss11TC18AT	gp1a	MIR169	Glyma.12G028500.1	177	4	3	3	1.5	2	5	2.5	RPL7A-1	60S ribosomal protein L7a-like	GO:0000470(maturation of LSU-rRNA);GO:0003723(RNA binding);GO:0006412(translation);GO:0022625(cytosolic large ribosomal subunit)	ko03010(Ribosome)	[J]Translation, ribosomal structure and biogenesis
gma-MIR169g-p3_2ss11TC18AT	gp1a	MIR169	Glyma.11G103700.1	177	4	3	3	1.5	2	5	2.5	RPL7A-1	60S ribosomal protein L7a	GO:0000470(maturation of LSU-rRNA);GO:0003723(RNA binding);GO:0006412(translation);GO:0022625(cytosolic large ribosomal subunit)	ko03010(Ribosome)	[J]Translation, ribosomal structure and biogenesis
gma-MIR169g-p3_2ss11TC18AT	gp1a	MIR169	Glyma.13G312400.1	351	3	2	4	2	2	7	3.5	DNAJC8	chaperone protein dnaJ 49-like	GO:0005737(cytoplasm);GO:0006457(protein folding)	ko04141(Protein processing in endoplasmic reticulum)	[O]Posttranslational modification, protein turnover, chaperones
gma-MIR169g-p3_2ss11TC18AT	gp1a	MIR169	Glyma.12G189400.1	351	3	2	4	2	2	7	3.5	DNAJC8	chaperone protein dnaJ 49-like	GO:0005737(cytoplasm);GO:0006457(protein folding)	ko04141(Protein processing in endoplasmic reticulum)	[O]Posttranslational modification, protein turnover, chaperones
gma-MIR159f-p3_1ss6GC	gp1a	MIR159	Glyma.08G097900.1	1172	3.5				0	9	9	TCP2	-	GO:0003677(DNA binding);GO:0003700(transcription factor activity, sequence-specific DNA binding);GO:0005515(protein binding);GO:0005634(nucleus);GO:0006351(transcription, DNA-templated);GO:0006355(regulation of transcription, DNA-templated);GO:0009637(response to blue light);GO:0009965(leaf morphogenesis);GO:0030154(cell differentiation);GO:0045962(positive regulation of development, heterochroni…	-	[K]Transcription
gma-MIR159f-p3_1ss6GC	gp1a	MIR159	Glyma.15G092500.1	1274	3.5				1	4	4	TCP2	-	GO:0003677(DNA binding);GO:0003700(transcription factor activity, sequence-specific DNA binding);GO:0005515(protein binding);GO:0005634(nucleus);GO:0006351(transcription, DNA-templated);GO:0006355(regulation of transcription, DNA-templated);GO:0009637(response to blue light);GO:0009965(leaf morphogenesis);GO:0030154(cell differentiation);GO:0045962(positive regulation of development, heterochroni…	-	[K]Transcription
gma-MIR159f-p3_1ss6GC	gp1a	MIR159	Glyma.13G219900.2	1340	3.5	2	2	2	0	10	10	TCP2	-	GO:0003677(DNA binding);GO:0003700(transcription factor activity, sequence-specific DNA binding);GO:0005515(protein binding);GO:0005634(nucleus);GO:0006351(transcription, DNA-templated);GO:0006355(regulation of transcription, DNA-templated);GO:0009637(response to blue light);GO:0009965(leaf morphogenesis);GO:0030154(cell differentiation);GO:0045962(positive regulation of development, heterochroni…	-	[K]Transcription
gma-MIR159f-p3_1ss6GC	gp1a	MIR159	Glyma.12G208800.1	815	4	0	10	5	0	8	4	TCP4	-	GO:0003677(DNA binding);GO:0003700(transcription factor activity, sequence-specific DNA binding);GO:0005515(protein binding);GO:0005634(nucleus);GO:0006351(transcription, DNA-templated);GO:0006355(regulation of transcription, DNA-templated);GO:0009793(embryo development ending in seed dormancy);GO:0009965(leaf morphogenesis);GO:0030154(cell differentiation);GO:0045962(positive regulation of devel…	-	[K]Transcription
gma-MIR159f-p3_1ss6GC	gp1a	MIR159	Glyma.13G292500.3	815	4	0	10	5	0	8	4	TCP4	-	GO:0003677(DNA binding);GO:0003700(transcription factor activity, sequence-specific DNA binding);GO:0005515(protein binding);GO:0005634(nucleus);GO:0006351(transcription, DNA-templated);GO:0006355(regulation of transcription, DNA-templated);GO:0009793(embryo development ending in seed dormancy);GO:0009965(leaf morphogenesis);GO:0030154(cell differentiation);GO:0045962(positive regulation of devel…	-	[K]Transcription
gma-MIR159f-p3_1ss6GC	gp1a	MIR159	Glyma.12G158900.1	962	4	4	1	0.5	2	8	4	TCP3	-	GO:0003677(DNA binding);GO:0003700(transcription factor activity, sequence-specific DNA binding);GO:0005634(nucleus);GO:0006351(transcription, DNA-templated);GO:0006355(regulation of transcription, DNA-templated);GO:0009733(response to auxin);GO:0009965(leaf morphogenesis);GO:0030154(cell differentiation);GO:0045962(positive regulation of development, heterochronic);GO:0048366(leaf development)	-	[K]Transcription
gma-MIR159f-p3_1ss6GC	gp1a	MIR159	Glyma.06G232300.1	956	4	4	1	0.5	0	8	4	TCP3	-	GO:0003677(DNA binding);GO:0003700(transcription factor activity, sequence-specific DNA binding);GO:0005634(nucleus);GO:0006351(transcription, DNA-templated);GO:0006355(regulation of transcription, DNA-templated);GO:0009733(response to auxin);GO:0009965(leaf morphogenesis);GO:0030154(cell differentiation);GO:0045962(positive regulation of development, heterochronic);GO:0048366(leaf development)	-	[K]Transcription
gma-MIR159f-p3_1ss6GC	gp1a	MIR159	Glyma.13G073400.3	969	2				2	3	0.75	GAM1	myb domain protein 30	GO:0003677(DNA binding);GO:0003700(transcription factor activity, sequence-specific DNA binding);GO:0005634(nucleus);GO:0006355(regulation of transcription, DNA-templated);GO:0009740(gibberellic acid mediated signaling pathway);GO:0009789(positive regulation of abscisic acid-activated signaling pathway);GO:0043068(positive regulation of programmed cell death);GO:0045893(positive regulation of tra…	ko04626(Plant-pathogen interaction)	[K]Transcription
gma-MIR159f-p3_1ss6GC	gp1a	MIR159	Glyma.13G073400.1	999	2				2	3	0.75	GAM1	myb domain protein 30	GO:0003677(DNA binding);GO:0003700(transcription factor activity, sequence-specific DNA binding);GO:0005634(nucleus);GO:0006355(regulation of transcription, DNA-templated);GO:0009740(gibberellic acid mediated signaling pathway);GO:0009789(positive regulation of abscisic acid-activated signaling pathway);GO:0043068(positive regulation of programmed cell death);GO:0045893(positive regulation of tra…	ko04626(Plant-pathogen interaction)	[K]Transcription
gma-MIR159f-p3_1ss6GC	gp1a	MIR159	Glyma.20G047600.1	963	2				2	3	0.75	GAM1	myb domain protein 30	GO:0003677(DNA binding);GO:0003700(transcription factor activity, sequence-specific DNA binding);GO:0005634(nucleus);GO:0006355(regulation of transcription, DNA-templated);GO:0009723(response to ethylene);GO:0009740(gibberellic acid mediated signaling pathway);GO:0009751(response to salicylic acid);GO:0043068(positive regulation of programmed cell death);GO:0045893(positive regulation of transcri…	ko04626(Plant-pathogen interaction)	[K]Transcription
gma-MIR159f-p3_1ss6GC	gp1a	MIR159	Glyma.20G047600.2	543	2				2	3	0.75	-	-	-	-	[K]Transcription
gma-MIR159f-p3_1ss6GC	gp1a	MIR159	Glyma.12G228300.1	857	4	4	1	0.5	2	4	2	TCP4	-	GO:0003677(DNA binding);GO:0003700(transcription factor activity, sequence-specific DNA binding);GO:0005515(protein binding);GO:0005634(nucleus);GO:0006351(transcription, DNA-templated);GO:0006355(regulation of transcription, DNA-templated);GO:0009793(embryo development ending in seed dormancy);GO:0009965(leaf morphogenesis);GO:0030154(cell differentiation);GO:0045962(positive regulation of devel…	-	-
gma-MIR159f-p3_1ss6GC	gp1a	MIR159	Glyma.13G271700.1	911	4	4	1	0.5	2	4	2	TCP4	-	GO:0003677(DNA binding);GO:0003700(transcription factor activity, sequence-specific DNA binding);GO:0005515(protein binding);GO:0005634(nucleus);GO:0006351(transcription, DNA-templated);GO:0006355(regulation of transcription, DNA-templated);GO:0009793(embryo development ending in seed dormancy);GO:0009965(leaf morphogenesis);GO:0030154(cell differentiation);GO:0045962(positive regulation of devel…	-	-
gma-MIR159f-p3_1ss6GC	gp1a	MIR159	Glyma.05G142000.5	1199	3.5	0	5	5	0	9	9	TCP2	-	GO:0003677(DNA binding);GO:0003700(transcription factor activity, sequence-specific DNA binding);GO:0005515(protein binding);GO:0005634(nucleus);GO:0006351(transcription, DNA-templated);GO:0006355(regulation of transcription, DNA-templated);GO:0009637(response to blue light);GO:0009965(leaf morphogenesis);GO:0030154(cell differentiation);GO:0045962(positive regulation of development, heterochroni…	-	[K]Transcription
gma-MIR159c-p3_1ss6GC	gp1a	MIR159	Glyma.08G097900.1	1172	3.5				0	9	9	TCP2	-	GO:0003677(DNA binding);GO:0003700(transcription factor activity, sequence-specific DNA binding);GO:0005515(protein binding);GO:0005634(nucleus);GO:0006351(transcription, DNA-templated);GO:0006355(regulation of transcription, DNA-templated);GO:0009637(response to blue light);GO:0009965(leaf morphogenesis);GO:0030154(cell differentiation);GO:0045962(positive regulation of development, heterochroni…	-	[K]Transcription
gma-MIR159c-p3_1ss6GC	gp1a	MIR159	Glyma.15G092500.1	1274	3.5				1	4	4	TCP2	-	GO:0003677(DNA binding);GO:0003700(transcription factor activity, sequence-specific DNA binding);GO:0005515(protein binding);GO:0005634(nucleus);GO:0006351(transcription, DNA-templated);GO:0006355(regulation of transcription, DNA-templated);GO:0009637(response to blue light);GO:0009965(leaf morphogenesis);GO:0030154(cell differentiation);GO:0045962(positive regulation of development, heterochroni…	-	[K]Transcription
gma-MIR159c-p3_1ss6GC	gp1a	MIR159	Glyma.13G219900.2	1340	3.5	2	2	2	0	10	10	TCP2	-	GO:0003677(DNA binding);GO:0003700(transcription factor activity, sequence-specific DNA binding);GO:0005515(protein binding);GO:0005634(nucleus);GO:0006351(transcription, DNA-templated);GO:0006355(regulation of transcription, DNA-templated);GO:0009637(response to blue light);GO:0009965(leaf morphogenesis);GO:0030154(cell differentiation);GO:0045962(positive regulation of development, heterochroni…	-	[K]Transcription
gma-MIR159c-p3_1ss6GC	gp1a	MIR159	Glyma.12G208800.1	815	4	0	10	5	0	8	4	TCP4	-	GO:0003677(DNA binding);GO:0003700(transcription factor activity, sequence-specific DNA binding);GO:0005515(protein binding);GO:0005634(nucleus);GO:0006351(transcription, DNA-templated);GO:0006355(regulation of transcription, DNA-templated);GO:0009793(embryo development ending in seed dormancy);GO:0009965(leaf morphogenesis);GO:0030154(cell differentiation);GO:0045962(positive regulation of devel…	-	[K]Transcription
gma-MIR159c-p3_1ss6GC	gp1a	MIR159	Glyma.13G292500.3	815	4	0	10	5	0	8	4	TCP4	-	GO:0003677(DNA binding);GO:0003700(transcription factor activity, sequence-specific DNA binding);GO:0005515(protein binding);GO:0005634(nucleus);GO:0006351(transcription, DNA-templated);GO:0006355(regulation of transcription, DNA-templated);GO:0009793(embryo development ending in seed dormancy);GO:0009965(leaf morphogenesis);GO:0030154(cell differentiation);GO:0045962(positive regulation of devel…	-	[K]Transcription
gma-MIR159c-p3_1ss6GC	gp1a	MIR159	Glyma.06G232300.1	956	4	4	1	0.5	0	8	4	TCP3	-	GO:0003677(DNA binding);GO:0003700(transcription factor activity, sequence-specific DNA binding);GO:0005634(nucleus);GO:0006351(transcription, DNA-templated);GO:0006355(regulation of transcription, DNA-templated);GO:0009733(response to auxin);GO:0009965(leaf morphogenesis);GO:0030154(cell differentiation);GO:0045962(positive regulation of development, heterochronic);GO:0048366(leaf development)	-	[K]Transcription
gma-MIR159c-p3_1ss6GC	gp1a	MIR159	Glyma.12G158900.1	962	4	4	1	0.5	2	8	4	TCP3	-	GO:0003677(DNA binding);GO:0003700(transcription factor activity, sequence-specific DNA binding);GO:0005634(nucleus);GO:0006351(transcription, DNA-templated);GO:0006355(regulation of transcription, DNA-templated);GO:0009733(response to auxin);GO:0009965(leaf morphogenesis);GO:0030154(cell differentiation);GO:0045962(positive regulation of development, heterochronic);GO:0048366(leaf development)	-	[K]Transcription
gma-MIR159c-p3_1ss6GC	gp1a	MIR159	Glyma.20G047600.1	963	2.5				2	3	0.75	GAM1	myb domain protein 30	GO:0003677(DNA binding);GO:0003700(transcription factor activity, sequence-specific DNA binding);GO:0005634(nucleus);GO:0006355(regulation of transcription, DNA-templated);GO:0009723(response to ethylene);GO:0009740(gibberellic acid mediated signaling pathway);GO:0009751(response to salicylic acid);GO:0043068(positive regulation of programmed cell death);GO:0045893(positive regulation of transcri…	ko04626(Plant-pathogen interaction)	[K]Transcription
gma-MIR159c-p3_1ss6GC	gp1a	MIR159	Glyma.13G073400.3	969	2.5				2	3	0.75	GAM1	myb domain protein 30	GO:0003677(DNA binding);GO:0003700(transcription factor activity, sequence-specific DNA binding);GO:0005634(nucleus);GO:0006355(regulation of transcription, DNA-templated);GO:0009740(gibberellic acid mediated signaling pathway);GO:0009789(positive regulation of abscisic acid-activated signaling pathway);GO:0043068(positive regulation of programmed cell death);GO:0045893(positive regulation of tra…	ko04626(Plant-pathogen interaction)	[K]Transcription
gma-MIR159c-p3_1ss6GC	gp1a	MIR159	Glyma.13G073400.1	999	2.5				2	3	0.75	GAM1	myb domain protein 30	GO:0003677(DNA binding);GO:0003700(transcription factor activity, sequence-specific DNA binding);GO:0005634(nucleus);GO:0006355(regulation of transcription, DNA-templated);GO:0009740(gibberellic acid mediated signaling pathway);GO:0009789(positive regulation of abscisic acid-activated signaling pathway);GO:0043068(positive regulation of programmed cell death);GO:0045893(positive regulation of tra…	ko04626(Plant-pathogen interaction)	[K]Transcription
gma-MIR159c-p3_1ss6GC	gp1a	MIR159	Glyma.20G047600.2	543	2.5				2	3	0.75	-	-	-	-	[K]Transcription
gma-MIR159c-p3_1ss6GC	gp1a	MIR159	Glyma.13G271700.1	911	4	4	1	0.5	2	4	2	TCP4	-	GO:0003677(DNA binding);GO:0003700(transcription factor activity, sequence-specific DNA binding);GO:0005515(protein binding);GO:0005634(nucleus);GO:0006351(transcription, DNA-templated);GO:0006355(regulation of transcription, DNA-templated);GO:0009793(embryo development ending in seed dormancy);GO:0009965(leaf morphogenesis);GO:0030154(cell differentiation);GO:0045962(positive regulation of devel…	-	-
gma-MIR159c-p3_1ss6GC	gp1a	MIR159	Glyma.12G228300.1	857	4	4	1	0.5	2	4	2	TCP4	-	GO:0003677(DNA binding);GO:0003700(transcription factor activity, sequence-specific DNA binding);GO:0005515(protein binding);GO:0005634(nucleus);GO:0006351(transcription, DNA-templated);GO:0006355(regulation of transcription, DNA-templated);GO:0009793(embryo development ending in seed dormancy);GO:0009965(leaf morphogenesis);GO:0030154(cell differentiation);GO:0045962(positive regulation of devel…	-	-
gma-MIR159c-p3_1ss6GC	gp1a	MIR159	Glyma.05G142000.5	1199	3.5	0	5	5	0	9	9	TCP2	-	GO:0003677(DNA binding);GO:0003700(transcription factor activity, sequence-specific DNA binding);GO:0005515(protein binding);GO:0005634(nucleus);GO:0006351(transcription, DNA-templated);GO:0006355(regulation of transcription, DNA-templated);GO:0009637(response to blue light);GO:0009965(leaf morphogenesis);GO:0030154(cell differentiation);GO:0045962(positive regulation of development, heterochroni…	-	[K]Transcription
gma-MIR5782-p5_2ss16AC17TC	gp1a	MIR5782	Glyma.18G051600.1	1132	3				2	9	9	NET4A	nuclear-pore anchor	GO:0003779(actin binding);GO:0005576(extracellular region);GO:0005634(nucleus);GO:0005737(cytoplasm);GO:0005774(vacuolar membrane)	ko03013(RNA transport)	-
gma-MIR5782-p5_2ss16AC17TC	gp1a	MIR5782	Glyma.12G095800.1	227	4	4	1	1				-	-	GO:0003674(molecular_function);GO:0005576(extracellular region);GO:0005618(cell wall);GO:0005773(vacuole);GO:0008150(biological_process);GO:0031225(anchored component of membrane)	-	[U]Intracellular trafficking, secretion, and vesicular transport
gma-MIR5782-p5_2ss16AC17TC	gp1a	MIR5782	Glyma.08G009800.1	1191	4	4	1	1				PAT05	-	GO:0005634(nucleus);GO:0005886(plasma membrane);GO:0008270(zinc ion binding);GO:0016021(integral component of membrane);GO:0019706(protein-cysteine S-palmitoyltransferase activity)	-	[S]Function unknown
gma-MIR5782-p5_2ss16AC17TC	gp1a	MIR5782	Glyma.13G366600.1	1696	4				2	2	2	EREX	-	GO:0005768(endosome);GO:0006897(endocytosis);GO:0016050(vesicle organization);GO:0019898(extrinsic component of membrane);GO:0035091(phosphatidylinositol binding)	-	[S]Function unknown
gma-MIR5782-p5_2ss16AC17TC	gp1a	MIR5782	Glyma.13G040600.3	590	4	4	1	0.5				myoA	-	GO:0003774(motor activity);GO:0005737(cytoplasm);GO:0005886(plasma membrane);GO:0016459(myosin complex)	-	[S]Function unknown
gma-MIR5782-p5_2ss16AC17TC	gp1a	MIR5782	Glyma.08G087200.1	358	4	4	1	0.5				RPL27	60S ribosomal protein L27-like	GO:0003735(structural constituent of ribosome);GO:0022625(cytosolic large ribosomal subunit)	ko03010(Ribosome)	[J]Translation, ribosomal structure and biogenesis
gma-MIR5782-p5_2ss16AC17TC	gp1a	MIR5782	Glyma.06G300800.1	1730	4	4	1	0.5				SDS22	U2 small nuclear ribonucleoprotein A'	GO:0004674(protein serine/threonine kinase activity);GO:0005634(nucleus);GO:0046777(protein autophosphorylation)	ko03040(Spliceosome)	[S]Function unknown
gma-MIR5782-p5_2ss16AC17TC	gp1a	MIR5782	Glyma.16G096600.1	1084	4	4	1	0.2				PHOT2	adagio protein 3	GO:0004674(protein serine/threonine kinase activity);GO:0005634(nucleus);GO:0005737(cytoplasm);GO:0005886(plasma membrane);GO:0035556(intracellular signal transduction)	ko04712(Circadian rhythm - plant)	[T]Signal transduction mechanisms
gma-MIR5782-p5_2ss16AC17TC	gp1a	MIR5782	Glyma.16G096600.2	1084	4	4	1	0.2				PHOT2	adagio protein 3	GO:0004674(protein serine/threonine kinase activity);GO:0005634(nucleus);GO:0005737(cytoplasm);GO:0005886(plasma membrane);GO:0035556(intracellular signal transduction)	ko04712(Circadian rhythm - plant)	[T]Signal transduction mechanisms
gma-MIR5782-p5_2ss16AC17TC	gp1a	MIR5782	Glyma.19G149300.2	673	3				4	1	0.333333	AHSA1	-	GO:0001671(ATPase activator activity);GO:0005634(nucleus);GO:0005829(cytosol);GO:0006950(response to stress);GO:0051087(chaperone binding)	-	[O]Posttranslational modification, protein turnover, chaperones
gma-MIR5782-p5_2ss16AC17TC	gp1a	MIR5782	Glyma.09G095600.1	175	3				4	1	0.333333	-	-	GO:0001671(ATPase activator activity);GO:0005634(nucleus);GO:0005829(cytosol);GO:0006950(response to stress);GO:0051087(chaperone binding)	-	[O]Posttranslational modification, protein turnover, chaperones
gma-MIR5782-p5_2ss16AC17TC	gp1a	MIR5782	Glyma.19G149300.1	673	3				4	1	0.333333	AHSA1	-	GO:0001671(ATPase activator activity);GO:0005634(nucleus);GO:0005829(cytosol);GO:0006950(response to stress);GO:0051087(chaperone binding)	-	[O]Posttranslational modification, protein turnover, chaperones
gma-MIR5782-p5_2ss16AC17TC	gp1a	MIR5782	Glyma.09G285800.3	782	4	2	11	3.66667	2	14	4.66667	FYPP	serine/threonine-protein phosphatase PP2A catalytic subunit-like	GO:0004721(phosphoprotein phosphatase activity);GO:0004722(protein serine/threonine phosphatase activity);GO:0005737(cytoplasm);GO:0046872(metal ion binding)	ko03015(mRNA surveillance pathway)	[T]Signal transduction mechanisms
gma-MIR5782-p5_2ss16AC17TC	gp1a	MIR5782	Glyma.09G285800.1	848	4	2	11	3.66667	2	14	4.66667	FYPP	serine/threonine-protein phosphatase PP2A catalytic subunit-like	GO:0004721(phosphoprotein phosphatase activity);GO:0004722(protein serine/threonine phosphatase activity);GO:0005737(cytoplasm);GO:0046872(metal ion binding)	ko03015(mRNA surveillance pathway)	[T]Signal transduction mechanisms
gma-MIR5782-p5_2ss16AC17TC	gp1a	MIR5782	Glyma.09G285800.4	836	4	2	11	3.66667	2	14	4.66667	FYPP	serine/threonine-protein phosphatase PP2A catalytic subunit-like	GO:0004721(phosphoprotein phosphatase activity);GO:0004722(protein serine/threonine phosphatase activity);GO:0005737(cytoplasm);GO:0046872(metal ion binding)	ko03015(mRNA surveillance pathway)	[T]Signal transduction mechanisms
gma-MIR5782-p5_2ss16AC17TC	gp1a	MIR5782	Glyma.08G181200.2	1726	4				4	1	0.2	PSD2	phosphatidylserine decarboxylase proenzyme 2-like	GO:0004609(phosphatidylserine decarboxylase activity);GO:0005509(calcium ion binding);GO:0005739(mitochondrion);GO:0006646(phosphatidylethanolamine biosynthetic process);GO:0008654(phospholipid biosynthetic process);GO:0009705(plant-type vacuole membrane);GO:0016540(protein autoprocessing)	ko00564(Glycerophospholipid metabolism)	[I]Lipid transport and metabolism
gma-MIR5782-p5_2ss16AC17TC	gp1a	MIR5782	Glyma.08G181200.3	1600	4				4	1	0.2	PSD2	phosphatidylserine decarboxylase proenzyme 2-like	GO:0004609(phosphatidylserine decarboxylase activity);GO:0005509(calcium ion binding);GO:0005739(mitochondrion);GO:0006646(phosphatidylethanolamine biosynthetic process);GO:0008654(phospholipid biosynthetic process);GO:0009705(plant-type vacuole membrane);GO:0016540(protein autoprocessing)	ko00564(Glycerophospholipid metabolism)	[I]Lipid transport and metabolism
gma-MIR5782-p5_2ss16AC17TC	gp1a	MIR5782	Glyma.08G181200.1	1777	4				4	1	0.2	PSD2	phosphatidylserine decarboxylase proenzyme 2-like	GO:0004609(phosphatidylserine decarboxylase activity);GO:0005509(calcium ion binding);GO:0005739(mitochondrion);GO:0006646(phosphatidylethanolamine biosynthetic process);GO:0008654(phospholipid biosynthetic process);GO:0009705(plant-type vacuole membrane);GO:0016540(protein autoprocessing)	ko00564(Glycerophospholipid metabolism)	[I]Lipid transport and metabolism
gma-MIR5782-p5_2ss16AC17TC	gp1a	MIR5782	Glyma.08G181200.4	1504	4				4	1	0.2	PSD2	phosphatidylserine decarboxylase proenzyme 2-like	GO:0004609(phosphatidylserine decarboxylase activity);GO:0005509(calcium ion binding);GO:0005739(mitochondrion);GO:0006646(phosphatidylethanolamine biosynthetic process);GO:0008654(phospholipid biosynthetic process);GO:0009705(plant-type vacuole membrane);GO:0016540(protein autoprocessing)	ko00564(Glycerophospholipid metabolism)	[I]Lipid transport and metabolism
gma-MIR5782-p5_2ss16AC17TC	gp1a	MIR5782	Glyma.06G137000.1	283	4	4	1	0.5	2	3	1.5	DMR6	naringenin 3-dioxygenase (flavanone-3-hydroxylase)	GO:0051213(dioxygenase activity)	ko00941(Flavonoid biosynthesis)	[S]Function unknown
gma-MIR5782-p5_2ss16AC17TC	gp1a	MIR5782	Glyma.06G137000.2	46	4	4	1	0.5	2	3	1.5	DMR6	1-aminocyclopropane-1-carboxylate oxidase	GO:0051213(dioxygenase activity)	ko00270(Cysteine and methionine metabolism)	[S]Function unknown
gma-MIR5782-p5_2ss16AC17TC	gp1a	MIR5782	Glyma.20G100200.1	836	4	2	3	0.75	2	3	0.75	FYPP	Os02g0217600	GO:0004721(phosphoprotein phosphatase activity);GO:0004722(protein serine/threonine phosphatase activity);GO:0005737(cytoplasm);GO:0046872(metal ion binding)	ko03015(mRNA surveillance pathway)	[T]Signal transduction mechanisms
gma-MIR5782-p5_2ss16AC17TC	gp1a	MIR5782	Glyma.20G100200.2	785	4	2	3	0.75	2	3	0.75	FYPP	Os02g0217600	GO:0004721(phosphoprotein phosphatase activity);GO:0004722(protein serine/threonine phosphatase activity);GO:0005737(cytoplasm);GO:0046872(metal ion binding)	ko03015(mRNA surveillance pathway)	[T]Signal transduction mechanisms
gma-MIR5782-p5_2ss16AC17TC	gp1a	MIR5782	Glyma.10G288600.1	836	4	2	3	0.75	2	3	0.75	FYPP	Os02g0217600	GO:0004721(phosphoprotein phosphatase activity);GO:0004722(protein serine/threonine phosphatase activity);GO:0005737(cytoplasm);GO:0046872(metal ion binding)	ko03015(mRNA surveillance pathway)	[T]Signal transduction mechanisms
gma-MIR5782-p5_2ss16AC17TC	gp1a	MIR5782	Glyma.10G288800.1	836	4	2	3	0.75	2	3	0.75	FYPP	Os02g0217600	GO:0004721(phosphoprotein phosphatase activity);GO:0004722(protein serine/threonine phosphatase activity);GO:0005737(cytoplasm);GO:0046872(metal ion binding)	ko03015(mRNA surveillance pathway)	[T]Signal transduction mechanisms
gma-MIR5782-p5_2ss16AC17TC	gp1a	MIR5782	Glyma.03G146100.1	631	4	2	3	1.5	2	4	2	-	-	GO:0001671(ATPase activator activity);GO:0005634(nucleus);GO:0005829(cytosol);GO:0006950(response to stress);GO:0051087(chaperone binding)	-	[O]Posttranslational modification, protein turnover, chaperones
gma-miR319f	gp1a	miR319	Glyma.08G097900.1	1172	2				0	9	9	TCP2	-	GO:0003677(DNA binding);GO:0003700(transcription factor activity, sequence-specific DNA binding);GO:0005515(protein binding);GO:0005634(nucleus);GO:0006351(transcription, DNA-templated);GO:0006355(regulation of transcription, DNA-templated);GO:0009637(response to blue light);GO:0009965(leaf morphogenesis);GO:0030154(cell differentiation);GO:0045962(positive regulation of development, heterochroni…	-	[K]Transcription
gma-miR319f	gp1a	miR319	Glyma.15G092500.1	1274	2				1	4	4	TCP2	-	GO:0003677(DNA binding);GO:0003700(transcription factor activity, sequence-specific DNA binding);GO:0005515(protein binding);GO:0005634(nucleus);GO:0006351(transcription, DNA-templated);GO:0006355(regulation of transcription, DNA-templated);GO:0009637(response to blue light);GO:0009965(leaf morphogenesis);GO:0030154(cell differentiation);GO:0045962(positive regulation of development, heterochroni…	-	[K]Transcription
gma-miR319f	gp1a	miR319	Glyma.13G219900.2	1340	2	2	2	2	0	10	10	TCP2	-	GO:0003677(DNA binding);GO:0003700(transcription factor activity, sequence-specific DNA binding);GO:0005515(protein binding);GO:0005634(nucleus);GO:0006351(transcription, DNA-templated);GO:0006355(regulation of transcription, DNA-templated);GO:0009637(response to blue light);GO:0009965(leaf morphogenesis);GO:0030154(cell differentiation);GO:0045962(positive regulation of development, heterochroni…	-	[K]Transcription
gma-miR319f	gp1a	miR319	Glyma.13G292500.3	815	2.5	0	10	5	0	8	4	TCP4	-	GO:0003677(DNA binding);GO:0003700(transcription factor activity, sequence-specific DNA binding);GO:0005515(protein binding);GO:0005634(nucleus);GO:0006351(transcription, DNA-templated);GO:0006355(regulation of transcription, DNA-templated);GO:0009793(embryo development ending in seed dormancy);GO:0009965(leaf morphogenesis);GO:0030154(cell differentiation);GO:0045962(positive regulation of devel…	-	[K]Transcription
gma-miR319f	gp1a	miR319	Glyma.12G208800.1	815	2.5	0	10	5	0	8	4	TCP4	-	GO:0003677(DNA binding);GO:0003700(transcription factor activity, sequence-specific DNA binding);GO:0005515(protein binding);GO:0005634(nucleus);GO:0006351(transcription, DNA-templated);GO:0006355(regulation of transcription, DNA-templated);GO:0009793(embryo development ending in seed dormancy);GO:0009965(leaf morphogenesis);GO:0030154(cell differentiation);GO:0045962(positive regulation of devel…	-	[K]Transcription
gma-miR319f	gp1a	miR319	Glyma.12G158900.1	962	2.5	4	1	0.5	2	8	4	TCP3	-	GO:0003677(DNA binding);GO:0003700(transcription factor activity, sequence-specific DNA binding);GO:0005634(nucleus);GO:0006351(transcription, DNA-templated);GO:0006355(regulation of transcription, DNA-templated);GO:0009733(response to auxin);GO:0009965(leaf morphogenesis);GO:0030154(cell differentiation);GO:0045962(positive regulation of development, heterochronic);GO:0048366(leaf development)	-	[K]Transcription
gma-miR319f	gp1a	miR319	Glyma.06G232300.1	956	2.5	4	1	0.5	0	8	4	TCP3	-	GO:0003677(DNA binding);GO:0003700(transcription factor activity, sequence-specific DNA binding);GO:0005634(nucleus);GO:0006351(transcription, DNA-templated);GO:0006355(regulation of transcription, DNA-templated);GO:0009733(response to auxin);GO:0009965(leaf morphogenesis);GO:0030154(cell differentiation);GO:0045962(positive regulation of development, heterochronic);GO:0048366(leaf development)	-	[K]Transcription
gma-miR319f	gp1a	miR319	Glyma.13G271700.1	911	2.5	4	1	0.5	2	4	2	TCP4	-	GO:0003677(DNA binding);GO:0003700(transcription factor activity, sequence-specific DNA binding);GO:0005515(protein binding);GO:0005634(nucleus);GO:0006351(transcription, DNA-templated);GO:0006355(regulation of transcription, DNA-templated);GO:0009793(embryo development ending in seed dormancy);GO:0009965(leaf morphogenesis);GO:0030154(cell differentiation);GO:0045962(positive regulation of devel…	-	-
gma-miR319f	gp1a	miR319	Glyma.12G228300.1	857	2.5	4	1	0.5	2	4	2	TCP4	-	GO:0003677(DNA binding);GO:0003700(transcription factor activity, sequence-specific DNA binding);GO:0005515(protein binding);GO:0005634(nucleus);GO:0006351(transcription, DNA-templated);GO:0006355(regulation of transcription, DNA-templated);GO:0009793(embryo development ending in seed dormancy);GO:0009965(leaf morphogenesis);GO:0030154(cell differentiation);GO:0045962(positive regulation of devel…	-	-
gma-miR319f	gp1a	miR319	Glyma.03G222300.1	2086	2.5	2	2	1	2	5	2.5	BOR1	-	GO:0005887(integral component of plasma membrane);GO:0008509(anion transmembrane transporter activity);GO:0051453(regulation of intracellular pH);GO:0098656(anion transmembrane transport)	-	[U]Intracellular trafficking, secretion, and vesicular transport
gma-miR319f	gp1a	miR319	Glyma.19G219500.1	2086	2.5	2	2	1	2	5	2.5	BOR1	-	GO:0005887(integral component of plasma membrane);GO:0008509(anion transmembrane transporter activity);GO:0051453(regulation of intracellular pH);GO:0098656(anion transmembrane transport)	-	[U]Intracellular trafficking, secretion, and vesicular transport
gma-miR319f	gp1a	miR319	Glyma.05G142000.5	1199	2	0	5	5	0	9	9	TCP2	-	GO:0003677(DNA binding);GO:0003700(transcription factor activity, sequence-specific DNA binding);GO:0005515(protein binding);GO:0005634(nucleus);GO:0006351(transcription, DNA-templated);GO:0006355(regulation of transcription, DNA-templated);GO:0009637(response to blue light);GO:0009965(leaf morphogenesis);GO:0030154(cell differentiation);GO:0045962(positive regulation of development, heterochroni…	-	[K]Transcription
gma-miR408a-3p	gp1a	miR408	Glyma.06G121100.1	16	1.5	0	16	16	2	6	6	-	-	GO:0046658(anchored component of plasma membrane)	-	[S]Function unknown
gma-miR408a-3p	gp1a	miR408	Glyma.05G169900.1	16	3.5	2	5	5	2	24	23.5	-	-	GO:0046658(anchored component of plasma membrane)	-	[S]Function unknown
gma-miR408a-3p	gp1a	miR408	Glyma.06G056300.1	2160	4	2	2	2				PAA2	hypothetical protein	GO:0005887(integral component of plasma membrane);GO:0043231(intracellular membrane-bounded organelle);GO:0043682(copper-transporting ATPase activity)	ko00190(Oxidative phosphorylation)	[P]Inorganic ion transport and metabolism
gma-miR408a-3p	gp1a	miR408	Glyma.08G128100.1	16	3.5				4	1	0.5	ARPN	-	GO:0046658(anchored component of plasma membrane)	-	[S]Function unknown
gma-miR4995_L+1R-4	gp1a	miR4995	Glyma.02G029900.1	1028	3.5	2	16	8	2	3	1.5	UGT74B1	UDP-glycosyltransferase 74B1-like	GO:0009813(flavonoid biosynthetic process);GO:0043231(intracellular membrane-bounded organelle);GO:0052696(flavonoid glucuronidation);GO:0080043(quercetin 3-O-glucosyltransferase activity);GO:0080044(quercetin 7-O-glucosyltransferase activity)	ko01210(2-Oxocarboxylic acid metabolism);ko00380(Tryptophan metabolism);ko00966(Glucosinolate biosynthesis)	[S]Function unknown
gma-miR4995_L+1R-4	gp1a	miR4995	Glyma.01G036000.1	1028	3.5	2	16	8	2	3	1.5	UGT74B1	UDP-glycosyltransferase 74B1-like	GO:0009813(flavonoid biosynthetic process);GO:0043231(intracellular membrane-bounded organelle);GO:0052696(flavonoid glucuronidation);GO:0080043(quercetin 3-O-glucosyltransferase activity);GO:0080044(quercetin 7-O-glucosyltransferase activity)	ko01210(2-Oxocarboxylic acid metabolism);ko00380(Tryptophan metabolism);ko00966(Glucosinolate biosynthesis)	[S]Function unknown
gma-miR4995_L+1R-4	gp1a	miR4995	Glyma.10G028000.1	919	4	2	3	1.5	2	2	1	SKIP30	-	GO:0003674(molecular_function);GO:0005737(cytoplasm);GO:0016567(protein ubiquitination)	-	[S]Function unknown
gma-miR4995_L+1R-4	gp1a	miR4995	Glyma.02G146000.4	919	4	2	3	1.5	2	2	1	SKIP30	-	GO:0003674(molecular_function);GO:0005737(cytoplasm);GO:0016567(protein ubiquitination)	-	[S]Function unknown
gma-miR4995_L+1R-4	gp1a	miR4995	Glyma.11G145800.1	2447	4	2	2	1	4	1	0.5	REV	-	GO:0003677(DNA binding);GO:0003700(transcription factor activity, sequence-specific DNA binding);GO:0005634(nucleus);GO:0006351(transcription, DNA-templated);GO:0006355(regulation of transcription, DNA-templated);GO:0008289(lipid binding);GO:0009855(determination of bilateral symmetry);GO:0009944(polarity specification of adaxial/abaxial axis);GO:0009956(radial pattern formation);GO:0010014(meris…	-	[K]Transcription
gma-miR4995_L+1R-4	gp1a	miR4995	Glyma.10G200700.1	2217	4	4	1	0.25				At5g04500	-	GO:0006024(glycosaminoglycan biosynthetic process);GO:0006486(protein glycosylation);GO:0015012(heparan sulfate proteoglycan biosynthetic process);GO:0016021(integral component of membrane);GO:0016740(transferase activity);GO:0016757(transferase activity, transferring glycosyl groups);GO:0046872(metal ion binding)	-	[S]Function unknown
gma-miR4995_L+1R-4	gp1a	miR4995	Glyma.15G026400.1	1790	4	2	5	1.66667	2	11	3.58333	LOX1.5	linoleate 9S-lipoxygenase	GO:0016165(linoleate 13S-lipoxygenase activity)	ko00591(Linoleic acid metabolism)	[S]Function unknown
gma-miR4995_L+1R-4	gp1a	miR4995	Glyma.15G026400.2	1616	4	2	5	1.66667	2	11	3.58333	LOX1.5	linoleate 9S-lipoxygenase	GO:0016165(linoleate 13S-lipoxygenase activity)	ko00591(Linoleic acid metabolism)	[S]Function unknown
gma-miR4416b	gp1a	miR4416	Glyma.02G156800.1	137	4				2	7	7	-	-	GO:0005509(calcium ion binding);GO:0009756(carbohydrate mediated signaling);GO:0030145(manganese ion binding);GO:0030246(carbohydrate binding)	-	[S]Function unknown
gma-MIR5378-p5_1ss7AG	gp1a	MIR5378	Glyma.13G003700.1	2440	4	2	38	19	2	24	12	HSP70-17	heat shock 70 kDa protein 17-like	GO:0005524(ATP binding);GO:0005774(vacuolar membrane);GO:0005783(endoplasmic reticulum);GO:0005788(endoplasmic reticulum lumen);GO:0005794(Golgi apparatus);GO:0005829(cytosol);GO:0009507(chloroplast)	ko04141(Protein processing in endoplasmic reticulum)	[O]Posttranslational modification, protein turnover, chaperones
gma-MIR5378-p5_1ss7AG	gp1a	MIR5378	Glyma.20G065900.1	2443	4	2	38	19	2	24	12	HSP70-17	heat shock 70 kDa protein 17	GO:0005524(ATP binding);GO:0005774(vacuolar membrane);GO:0005783(endoplasmic reticulum);GO:0005788(endoplasmic reticulum lumen);GO:0005794(Golgi apparatus);GO:0005829(cytosol);GO:0009507(chloroplast)	ko04141(Protein processing in endoplasmic reticulum)	[O]Posttranslational modification, protein turnover, chaperones
gma-MIR5378-p5_1ss7AG	gp1a	MIR5378	Glyma.12G208100.1	846	4	2	3	3				At1g06270	-	GO:0003674(molecular_function);GO:0005739(mitochondrion);GO:0008150(biological_process);GO:0042170(plastid membrane)	-	[S]Function unknown
gma-MIR5378-p5_1ss7AG	gp1a	MIR5378	Glyma.01G012100.1	1652	4	2	7	1.75	2	45	11.25	DAGLA	-	GO:0004806(triglyceride lipase activity);GO:0005886(plasma membrane);GO:0006629(lipid metabolic process);GO:0016042(lipid catabolic process);GO:0016787(hydrolase activity)	-	[S]Function unknown
gma-MIR5378-p5_1ss7AG	gp1a	MIR5378	Glyma.01G012100.2	1352	4	2	7	1.75	2	45	11.25	DAGLA	-	GO:0004806(triglyceride lipase activity);GO:0005886(plasma membrane);GO:0006629(lipid metabolic process);GO:0016042(lipid catabolic process);GO:0016787(hydrolase activity)	-	[S]Function unknown
gma-MIR5378-p5_1ss7AG	gp1a	MIR5378	Glyma.17G019100.2	1283	3.5	2	3	1				yqkD	-	GO:0005737(cytoplasm);GO:0005886(plasma membrane);GO:0016787(hydrolase activity)	-	[S]Function unknown
gma-MIR5378-p5_1ss7AG	gp1a	MIR5378	Glyma.07G255200.1	1283	3.5	2	3	1				yqkD	-	GO:0005737(cytoplasm);GO:0005886(plasma membrane);GO:0016787(hydrolase activity)	-	[S]Function unknown
gma-MIR5378-p5_1ss7AG	gp1a	MIR5378	Glyma.17G019100.1	1289	3.5	2	3	1				yqkD	-	GO:0005737(cytoplasm);GO:0005886(plasma membrane);GO:0016787(hydrolase activity)	-	[S]Function unknown
gma-MIR5378-p5_1ss7AG	gp1a	MIR5378	Glyma.15G058300.1	1499	3				1	4	2	At4g38062	-	GO:0005856(cytoskeleton);GO:0016337(single organismal cell-cell adhesion);GO:0030054(cell junction);GO:0050839(cell adhesion molecule binding)	-	[S]Function unknown
gma-MIR5378-p5_1ss7AG	gp1a	MIR5378	Glyma.08G277600.1	791	3				0	4	2	KIN12D	kinesin-1-like protein PSS1	GO:0003777(microtubule motor activity);GO:0005871(kinesin complex);GO:0007018(microtubule-based movement);GO:0016887(ATPase activity)	ko04144(Endocytosis)	[S]Function unknown
gma-MIR5378-p5_1ss7AG	gp1a	MIR5378	Glyma.13G048700.1	1277	4	4	1	0.5				-	uncharacterized LOC105050579	NA(NA)	ko03040(Spliceosome)	[M]Cell wall/membrane/envelope biogenesis
gma-MIR5378-p5_1ss7AG	gp1a	MIR5378	Glyma.11G211500.1	144	4	2	29	29	2	42	41	PDAP1	-	GO:0003674(molecular_function);GO:0005634(nucleus);GO:0005829(cytosol);GO:0008150(biological_process)	-	[S]Function unknown
gma-MIR5378-p5_1ss7AG	gp1a	MIR5378	Glyma.13G363200.1	698	4				4	1	1	-	WD repeat-containing protein 43-like	GO:0005654(nucleoplasm);GO:0032436(positive regulation of proteasomal ubiquitin-dependent protein catabolic process);GO:0061630(ubiquitin protein ligase activity)	ko03008(Ribosome biogenesis in eukaryotes)	[S]Function unknown
gma-MIR5378-p5_1ss7AG	gp1a	MIR5378	Glyma.18G295100.1	119	4				4	1	0.5	NEC1	-	GO:0008643(carbohydrate transport);GO:0016021(integral component of membrane);GO:0051119(sugar transmembrane transporter activity)	-	[U]Intracellular trafficking, secretion, and vesicular transport
gma-MIR5378-p5_1ss7AG	gp1a	MIR5378	Glyma.08G239900.2	474	4	2	4	2	2	5	2.5	PATL3	-	GO:0005215(transporter activity);GO:0005634(nucleus);GO:0005829(cytosol);GO:0005886(plasma membrane);GO:0006810(transport);GO:0007049(cell cycle);GO:0008289(lipid binding);GO:0016021(integral component of membrane);GO:0051301(cell division)	-	[S]Function unknown
gma-MIR5378-p5_1ss7AG	gp1a	MIR5378	Glyma.08G239900.1	474	4	2	4	2	2	5	2.5	PATL3	-	GO:0005215(transporter activity);GO:0005634(nucleus);GO:0005829(cytosol);GO:0005886(plasma membrane);GO:0006810(transport);GO:0007049(cell cycle);GO:0008289(lipid binding);GO:0016021(integral component of membrane);GO:0051301(cell division)	-	[S]Function unknown
gma-MIR5378-p5_1ss7AG	gp1a	MIR5378	Glyma.17G070000.1	434	4	2	3	1.5	2	4	2	-	-	GO:0006624(vacuolar protein processing)	-	[S]Function unknown
gma-MIR5378-p5_1ss7AG	gp1a	MIR5378	Glyma.02G207700.1	434	4	2	3	1.5	2	4	2	-	-	GO:0006624(vacuolar protein processing)	-	[S]Function unknown
gma-MIR5378-p5_1ss7AG	gp1a	MIR5378	Glyma.05G131500.2	6959	4	2	2	2	2	3	3	CHR4	DNA repair and recombination protein RAD26	GO:0003676(nucleic acid binding);GO:0003677(DNA binding);GO:0005524(ATP binding);GO:0005634(nucleus);GO:0006355(regulation of transcription, DNA-templated);GO:0008026(ATP-dependent helicase activity);GO:0008270(zinc ion binding);GO:0016818(hydrolase activity, acting on acid anhydrides, in phosphorus-containing anhydrides);GO:0046872(metal ion binding)	ko03420(Nucleotide excision repair)	[L]Replication, recombination and repair
gma-MIR5378-p5_1ss7AG	gp1a	MIR5378	Glyma.04G133400.2	474	4	4	1	0.142857	4	1	0.142857	LNK3	-	GO:0003674(molecular_function);GO:0005634(nucleus);GO:0006351(transcription, DNA-templated);GO:0006355(regulation of transcription, DNA-templated);GO:0007623(circadian rhythm)	-	-
gma-MIR5378-p5_1ss7AG	gp1a	MIR5378	Glyma.11G158200.2	369	4	4	1	0.142857	4	1	0.142857	LNK3	-	GO:0003674(molecular_function);GO:0005634(nucleus);GO:0006351(transcription, DNA-templated);GO:0006355(regulation of transcription, DNA-templated);GO:0007623(circadian rhythm)	-	-
gma-MIR5378-p5_1ss7AG	gp1a	MIR5378	Glyma.11G158200.3	333	4	4	1	0.142857	4	1	0.142857	LNK3	-	GO:0003674(molecular_function);GO:0005634(nucleus);GO:0006351(transcription, DNA-templated);GO:0006355(regulation of transcription, DNA-templated);GO:0007623(circadian rhythm)	-	-
gma-MIR5378-p5_1ss7AG	gp1a	MIR5378	Glyma.04G133400.1	603	4	4	1	0.142857	4	1	0.142857	LNK3	-	GO:0003674(molecular_function);GO:0005634(nucleus);GO:0006351(transcription, DNA-templated);GO:0006355(regulation of transcription, DNA-templated);GO:0007623(circadian rhythm)	-	-
gma-MIR5378-p5_1ss7AG	gp1a	MIR5378	Glyma.04G133400.3	510	4	4	1	0.142857	4	1	0.142857	LNK3	-	GO:0003674(molecular_function);GO:0005634(nucleus);GO:0006351(transcription, DNA-templated);GO:0006355(regulation of transcription, DNA-templated);GO:0007623(circadian rhythm)	-	-
gma-MIR5378-p5_1ss7AG	gp1a	MIR5378	Glyma.11G158200.1	546	4	4	1	0.142857	4	1	0.142857	LNK3	-	GO:0003674(molecular_function);GO:0005634(nucleus);GO:0006351(transcription, DNA-templated);GO:0006355(regulation of transcription, DNA-templated);GO:0007623(circadian rhythm)	-	-
gma-MIR5378-p5_1ss7AG	gp1a	MIR5378	Glyma.04G133400.4	567	4	4	1	0.142857	4	1	0.142857	LNK3	-	GO:0003674(molecular_function);GO:0005634(nucleus);GO:0006351(transcription, DNA-templated);GO:0006355(regulation of transcription, DNA-templated);GO:0007623(circadian rhythm)	-	-
gma-miR1510b-3p_R+1	gp1a	miR1510	Glyma.18G116600.1	411	3				0	6	6	N	animal HSPA9 nucleotide-binding domain protein	GO:0006952(defense response);GO:0007165(signal transduction);GO:0043531(ADP binding)	ko03040(Spliceosome);ko04141(Protein processing in endoplasmic reticulum);ko04144(Endocytosis)	-
gma-miR1510b-3p_R+1	gp1a	miR1510	Glyma.15G232600.2	651	2	0	4	2	2	2	1	RLM1A	sucrose synthase	GO:0005524(ATP binding);GO:0005634(nucleus);GO:0006952(defense response);GO:0007165(signal transduction);GO:0043531(ADP binding)	ko00500(Starch and sucrose metabolism)	-
gma-miR1510b-3p_R+1	gp1a	miR1510	Glyma.15G232400.2	627	2	1	2	2	4	1	1	N	animal HSPA9 nucleotide-binding domain protein	GO:0005524(ATP binding);GO:0006952(defense response);GO:0007165(signal transduction);GO:0043531(ADP binding)	ko03040(Spliceosome);ko04141(Protein processing in endoplasmic reticulum);ko04144(Endocytosis)	-
gma-miR1510b-3p_R+1	gp1a	miR1510	Glyma.15G232600.1	654	2	0	4	2	2	2	1	RLM1A	sucrose synthase	GO:0005524(ATP binding);GO:0005634(nucleus);GO:0006952(defense response);GO:0007165(signal transduction);GO:0043531(ADP binding)	ko00500(Starch and sucrose metabolism)	-
gma-miR1510b-3p_R+1	gp1a	miR1510	Glyma.U008300.1	768	3.5	2	4	1	2	2	0.5	N	animal HSPA9 nucleotide-binding domain protein	GO:0005737(cytoplasm);GO:0006952(defense response);GO:0007165(signal transduction);GO:0016021(integral component of membrane);GO:0043531(ADP binding)	ko03040(Spliceosome);ko04141(Protein processing in endoplasmic reticulum);ko04144(Endocytosis)	[S]Function unknown
gma-miR1510b-3p_R+1	gp1a	miR1510	Glyma.U008300.2	768	3.5	2	4	1	2	2	0.5	N	animal HSPA9 nucleotide-binding domain protein	GO:0005737(cytoplasm);GO:0006952(defense response);GO:0007165(signal transduction);GO:0016021(integral component of membrane);GO:0043531(ADP binding)	ko03040(Spliceosome);ko04141(Protein processing in endoplasmic reticulum);ko04144(Endocytosis)	[S]Function unknown
gma-miR1510b-3p_R+1	gp1a	miR1510	Glyma.02G041800.2	669	3.5				4	1	0.5	N	HSPA4 nucleotide-binding domain protein	GO:0006952(defense response);GO:0007165(signal transduction);GO:0043531(ADP binding)	ko03040(Spliceosome);ko04141(Protein processing in endoplasmic reticulum);ko04144(Endocytosis)	[S]Function unknown
gma-miR1510b-3p_R+1	gp1a	miR1510	Glyma.02G041800.3	669	3.5				4	1	0.5	N	HSPA4 nucleotide-binding domain protein	GO:0006952(defense response);GO:0007165(signal transduction);GO:0043531(ADP binding)	ko03040(Spliceosome);ko04141(Protein processing in endoplasmic reticulum);ko04144(Endocytosis)	[S]Function unknown
gma-miR1510a-3p_L-1_1ss23CT	gp1a	miR1510	Glyma.18G116600.1	411	3				0	6	6	N	animal HSPA9 nucleotide-binding domain protein	GO:0006952(defense response);GO:0007165(signal transduction);GO:0043531(ADP binding)	ko03040(Spliceosome);ko04141(Protein processing in endoplasmic reticulum);ko04144(Endocytosis)	-
gma-miR1510a-3p_L-1_1ss23CT	gp1a	miR1510	Glyma.15G232600.2	651	2	0	4	2	2	2	1	RLM1A	sucrose synthase	GO:0005524(ATP binding);GO:0005634(nucleus);GO:0006952(defense response);GO:0007165(signal transduction);GO:0043531(ADP binding)	ko00500(Starch and sucrose metabolism)	-
gma-miR1510a-3p_L-1_1ss23CT	gp1a	miR1510	Glyma.15G232600.1	654	2	0	4	2	2	2	1	RLM1A	sucrose synthase	GO:0005524(ATP binding);GO:0005634(nucleus);GO:0006952(defense response);GO:0007165(signal transduction);GO:0043531(ADP binding)	ko00500(Starch and sucrose metabolism)	-
gma-miR1510a-3p_L-1_1ss23CT	gp1a	miR1510	Glyma.15G232400.2	627	2	1	2	2	4	1	1	N	animal HSPA9 nucleotide-binding domain protein	GO:0005524(ATP binding);GO:0006952(defense response);GO:0007165(signal transduction);GO:0043531(ADP binding)	ko03040(Spliceosome);ko04141(Protein processing in endoplasmic reticulum);ko04144(Endocytosis)	-
gma-miR1510a-3p_L-1_1ss23CT	gp1a	miR1510	Glyma.U008300.2	768	3.5	2	4	1	2	2	0.5	N	animal HSPA9 nucleotide-binding domain protein	GO:0005737(cytoplasm);GO:0006952(defense response);GO:0007165(signal transduction);GO:0016021(integral component of membrane);GO:0043531(ADP binding)	ko03040(Spliceosome);ko04141(Protein processing in endoplasmic reticulum);ko04144(Endocytosis)	[S]Function unknown
gma-miR1510a-3p_L-1_1ss23CT	gp1a	miR1510	Glyma.U008300.1	768	3.5	2	4	1	2	2	0.5	N	animal HSPA9 nucleotide-binding domain protein	GO:0005737(cytoplasm);GO:0006952(defense response);GO:0007165(signal transduction);GO:0016021(integral component of membrane);GO:0043531(ADP binding)	ko03040(Spliceosome);ko04141(Protein processing in endoplasmic reticulum);ko04144(Endocytosis)	[S]Function unknown
gma-miR1510a-3p_L-1_1ss23CT	gp1a	miR1510	Glyma.02G041800.3	669	3.5				4	1	0.5	N	HSPA4 nucleotide-binding domain protein	GO:0006952(defense response);GO:0007165(signal transduction);GO:0043531(ADP binding)	ko03040(Spliceosome);ko04141(Protein processing in endoplasmic reticulum);ko04144(Endocytosis)	[S]Function unknown
gma-miR1510a-3p_L-1_1ss23CT	gp1a	miR1510	Glyma.02G041800.2	669	3.5				4	1	0.5	N	HSPA4 nucleotide-binding domain protein	GO:0006952(defense response);GO:0007165(signal transduction);GO:0043531(ADP binding)	ko03040(Spliceosome);ko04141(Protein processing in endoplasmic reticulum);ko04144(Endocytosis)	[S]Function unknown
gma-miR1509a	gp1a	miR1509	Glyma.04G195800.1	95	2	1	4	4				-	-	-	-	-
gma-miR1509b_R+1	gp1a	miR1509	Glyma.04G195800.1	95	1	1	4	4				-	-	-	-	-
gma-miR828a	gp1a	miR828	Glyma.20G184200.1	340	3	0	4	4				MYB5	transcription factor MYB75-like	GO:0003677(DNA binding);GO:0003700(transcription factor activity, sequence-specific DNA binding);GO:0005634(nucleus);GO:0006351(transcription, DNA-templated);GO:0006355(regulation of transcription, DNA-templated);GO:0009845(seed germination);GO:0010026(trichome differentiation);GO:0010090(trichome morphogenesis);GO:0010214(seed coat development);GO:0010468(regulation of gene expression);GO:004835…	ko04712(Circadian rhythm - plant)	[K]Transcription
gma-miR828a	gp1a	miR828	Glyma.19G017400.1	207	3.5	0	3	1.5				CLE25	-	GO:0005615(extracellular space);GO:0005739(mitochondrion);GO:0007275(multicellular organism development);GO:0033612(receptor serine/threonine kinase binding);GO:0048046(apoplast)	-	[S]Function unknown
gma-miR828a	gp1a	miR828	Glyma.10G206400.1	340	3	0	2	2	4	1	1	MYB5	transcription factor MYB75-like	GO:0003677(DNA binding);GO:0003700(transcription factor activity, sequence-specific DNA binding);GO:0005634(nucleus);GO:0006351(transcription, DNA-templated);GO:0006355(regulation of transcription, DNA-templated);GO:0009845(seed germination);GO:0010026(trichome differentiation);GO:0010090(trichome morphogenesis);GO:0010214(seed coat development);GO:0010468(regulation of gene expression);GO:004835…	ko04712(Circadian rhythm - plant)	[K]Transcription
gma-miR4351_L-1	gp1a	miR4351	Glyma.18G004700.1	464	2	2	2	2	2	11	11	SEP3	D-3-phosphoglycerate dehydrogenase	GO:0001708(cell fate specification);GO:0003677(DNA binding);GO:0003700(transcription factor activity, sequence-specific DNA binding);GO:0005515(protein binding);GO:0005634(nucleus);GO:0006351(transcription, DNA-templated);GO:0006355(regulation of transcription, DNA-templated);GO:0009908(flower development);GO:0010093(specification of floral organ identity);GO:0046983(protein dimerization activity…	ko01200(Carbon metabolism);ko01230(Biosynthesis of amino acids);ko00260(Glycine, serine and threonine metabolism)	[K]Transcription
gma-miR4351_L-1	gp1a	miR4351	Glyma.11G252300.2	548	3.5	4	1	0.25				MTF1	D-3-phosphoglycerate dehydrogenase	GO:0003700(transcription factor activity, sequence-specific DNA binding);GO:0005634(nucleus);GO:0006355(regulation of transcription, DNA-templated);GO:0009888(tissue development)	ko01200(Carbon metabolism);ko01230(Biosynthesis of amino acids);ko00260(Glycine, serine and threonine metabolism)	[K]Transcription
gma-miR4351_L-1	gp1a	miR4351	Glyma.11G252300.4	362	3.5	4	1	0.25				MTF1	-	GO:0003700(transcription factor activity, sequence-specific DNA binding);GO:0005634(nucleus);GO:0006355(regulation of transcription, DNA-templated);GO:0009888(tissue development)	-	[K]Transcription
gma-miR4351_L-1	gp1a	miR4351	Glyma.11G252300.1	554	3.5	4	1	0.25				MTF1	D-3-phosphoglycerate dehydrogenase	GO:0003700(transcription factor activity, sequence-specific DNA binding);GO:0005634(nucleus);GO:0006355(regulation of transcription, DNA-templated);GO:0009888(tissue development)	ko01200(Carbon metabolism);ko01230(Biosynthesis of amino acids);ko00260(Glycine, serine and threonine metabolism)	[K]Transcription
gma-miR4351_L-1	gp1a	miR4351	Glyma.11G252300.5	383	3.5	4	1	0.25				MTF1	uncharacterized LOC102612273	GO:0003700(transcription factor activity, sequence-specific DNA binding);GO:0005634(nucleus);GO:0006355(regulation of transcription, DNA-templated);GO:0009888(tissue development)	ko03013(RNA transport);ko03015(mRNA surveillance pathway)	[K]Transcription
gma-miR4351_L-1	gp1a	miR4351	Glyma.08G105500.3	548	3	4	1	0.125				MTF1	D-3-phosphoglycerate dehydrogenase	GO:0003700(transcription factor activity, sequence-specific DNA binding);GO:0005634(nucleus);GO:0006355(regulation of transcription, DNA-templated);GO:0009888(tissue development)	ko01200(Carbon metabolism);ko01230(Biosynthesis of amino acids);ko00260(Glycine, serine and threonine metabolism)	[K]Transcription
gma-miR4351_L-1	gp1a	miR4351	Glyma.08G105500.4	554	3	4	1	0.125				MTF1	D-3-phosphoglycerate dehydrogenase	GO:0003700(transcription factor activity, sequence-specific DNA binding);GO:0005634(nucleus);GO:0006355(regulation of transcription, DNA-templated);GO:0009888(tissue development)	ko01200(Carbon metabolism);ko01230(Biosynthesis of amino acids);ko00260(Glycine, serine and threonine metabolism)	[K]Transcription
gma-miR4351_L-1	gp1a	miR4351	Glyma.05G148800.4	554	3	4	1	0.125				MTF1	D-3-phosphoglycerate dehydrogenase	GO:0003700(transcription factor activity, sequence-specific DNA binding);GO:0005634(nucleus);GO:0006355(regulation of transcription, DNA-templated);GO:0009888(tissue development)	ko01200(Carbon metabolism);ko01230(Biosynthesis of amino acids);ko00260(Glycine, serine and threonine metabolism)	[K]Transcription
gma-miR4351_L-1	gp1a	miR4351	Glyma.05G148800.1	557	3	4	1	0.125				MTF1	D-3-phosphoglycerate dehydrogenase	GO:0003700(transcription factor activity, sequence-specific DNA binding);GO:0005634(nucleus);GO:0006355(regulation of transcription, DNA-templated);GO:0009888(tissue development)	ko01200(Carbon metabolism);ko01230(Biosynthesis of amino acids);ko00260(Glycine, serine and threonine metabolism)	[K]Transcription
gma-miR4351_L-1	gp1a	miR4351	Glyma.05G148800.2	551	3	4	1	0.125				MTF1	D-3-phosphoglycerate dehydrogenase	GO:0003700(transcription factor activity, sequence-specific DNA binding);GO:0005634(nucleus);GO:0006355(regulation of transcription, DNA-templated);GO:0009888(tissue development)	ko01200(Carbon metabolism);ko01230(Biosynthesis of amino acids);ko00260(Glycine, serine and threonine metabolism)	[K]Transcription
gma-miR4351_L-1	gp1a	miR4351	Glyma.05G148800.6	548	3	4	1	0.125				MTF1	D-3-phosphoglycerate dehydrogenase	GO:0003700(transcription factor activity, sequence-specific DNA binding);GO:0005634(nucleus);GO:0006355(regulation of transcription, DNA-templated);GO:0009888(tissue development)	ko01200(Carbon metabolism);ko01230(Biosynthesis of amino acids);ko00260(Glycine, serine and threonine metabolism)	[K]Transcription
gma-miR4351_L-1	gp1a	miR4351	Glyma.08G105500.1	557	3	4	1	0.125				MTF1	D-3-phosphoglycerate dehydrogenase	GO:0003700(transcription factor activity, sequence-specific DNA binding);GO:0005634(nucleus);GO:0006355(regulation of transcription, DNA-templated);GO:0009888(tissue development)	ko01200(Carbon metabolism);ko01230(Biosynthesis of amino acids);ko00260(Glycine, serine and threonine metabolism)	[K]Transcription
gma-miR4351_L-1	gp1a	miR4351	Glyma.08G105500.2	551	3	4	1	0.125				MTF1	D-3-phosphoglycerate dehydrogenase	GO:0003700(transcription factor activity, sequence-specific DNA binding);GO:0005634(nucleus);GO:0006355(regulation of transcription, DNA-templated);GO:0009888(tissue development)	ko01200(Carbon metabolism);ko01230(Biosynthesis of amino acids);ko00260(Glycine, serine and threonine metabolism)	[K]Transcription
gma-miR4351_L-1R+1	gp1a	miR4351	Glyma.18G004700.1	464	2	2	2	2	2	11	11	SEP3	D-3-phosphoglycerate dehydrogenase	GO:0001708(cell fate specification);GO:0003677(DNA binding);GO:0003700(transcription factor activity, sequence-specific DNA binding);GO:0005515(protein binding);GO:0005634(nucleus);GO:0006351(transcription, DNA-templated);GO:0006355(regulation of transcription, DNA-templated);GO:0009908(flower development);GO:0010093(specification of floral organ identity);GO:0046983(protein dimerization activity…	ko01200(Carbon metabolism);ko01230(Biosynthesis of amino acids);ko00260(Glycine, serine and threonine metabolism)	[K]Transcription
gma-miR4351_L-1R+1	gp1a	miR4351	Glyma.11G252300.1	554	3.5	4	1	0.25				MTF1	D-3-phosphoglycerate dehydrogenase	GO:0003700(transcription factor activity, sequence-specific DNA binding);GO:0005634(nucleus);GO:0006355(regulation of transcription, DNA-templated);GO:0009888(tissue development)	ko01200(Carbon metabolism);ko01230(Biosynthesis of amino acids);ko00260(Glycine, serine and threonine metabolism)	[K]Transcription
gma-miR4351_L-1R+1	gp1a	miR4351	Glyma.11G252300.4	362	3.5	4	1	0.25				MTF1	-	GO:0003700(transcription factor activity, sequence-specific DNA binding);GO:0005634(nucleus);GO:0006355(regulation of transcription, DNA-templated);GO:0009888(tissue development)	-	[K]Transcription
gma-miR4351_L-1R+1	gp1a	miR4351	Glyma.11G252300.5	383	3.5	4	1	0.25				MTF1	uncharacterized LOC102612273	GO:0003700(transcription factor activity, sequence-specific DNA binding);GO:0005634(nucleus);GO:0006355(regulation of transcription, DNA-templated);GO:0009888(tissue development)	ko03013(RNA transport);ko03015(mRNA surveillance pathway)	[K]Transcription
gma-miR4351_L-1R+1	gp1a	miR4351	Glyma.11G252300.2	548	3.5	4	1	0.25				MTF1	D-3-phosphoglycerate dehydrogenase	GO:0003700(transcription factor activity, sequence-specific DNA binding);GO:0005634(nucleus);GO:0006355(regulation of transcription, DNA-templated);GO:0009888(tissue development)	ko01200(Carbon metabolism);ko01230(Biosynthesis of amino acids);ko00260(Glycine, serine and threonine metabolism)	[K]Transcription
gma-miR4351_L-1R+1	gp1a	miR4351	Glyma.05G148800.6	548	3	4	1	0.125				MTF1	D-3-phosphoglycerate dehydrogenase	GO:0003700(transcription factor activity, sequence-specific DNA binding);GO:0005634(nucleus);GO:0006355(regulation of transcription, DNA-templated);GO:0009888(tissue development)	ko01200(Carbon metabolism);ko01230(Biosynthesis of amino acids);ko00260(Glycine, serine and threonine metabolism)	[K]Transcription
gma-miR4351_L-1R+1	gp1a	miR4351	Glyma.05G148800.4	554	3	4	1	0.125				MTF1	D-3-phosphoglycerate dehydrogenase	GO:0003700(transcription factor activity, sequence-specific DNA binding);GO:0005634(nucleus);GO:0006355(regulation of transcription, DNA-templated);GO:0009888(tissue development)	ko01200(Carbon metabolism);ko01230(Biosynthesis of amino acids);ko00260(Glycine, serine and threonine metabolism)	[K]Transcription
gma-miR4351_L-1R+1	gp1a	miR4351	Glyma.08G105500.1	557	3	4	1	0.125				MTF1	D-3-phosphoglycerate dehydrogenase	GO:0003700(transcription factor activity, sequence-specific DNA binding);GO:0005634(nucleus);GO:0006355(regulation of transcription, DNA-templated);GO:0009888(tissue development)	ko01200(Carbon metabolism);ko01230(Biosynthesis of amino acids);ko00260(Glycine, serine and threonine metabolism)	[K]Transcription
gma-miR4351_L-1R+1	gp1a	miR4351	Glyma.05G148800.1	557	3	4	1	0.125				MTF1	D-3-phosphoglycerate dehydrogenase	GO:0003700(transcription factor activity, sequence-specific DNA binding);GO:0005634(nucleus);GO:0006355(regulation of transcription, DNA-templated);GO:0009888(tissue development)	ko01200(Carbon metabolism);ko01230(Biosynthesis of amino acids);ko00260(Glycine, serine and threonine metabolism)	[K]Transcription
gma-miR4351_L-1R+1	gp1a	miR4351	Glyma.08G105500.3	548	3	4	1	0.125				MTF1	D-3-phosphoglycerate dehydrogenase	GO:0003700(transcription factor activity, sequence-specific DNA binding);GO:0005634(nucleus);GO:0006355(regulation of transcription, DNA-templated);GO:0009888(tissue development)	ko01200(Carbon metabolism);ko01230(Biosynthesis of amino acids);ko00260(Glycine, serine and threonine metabolism)	[K]Transcription
gma-miR4351_L-1R+1	gp1a	miR4351	Glyma.05G148800.2	551	3	4	1	0.125				MTF1	D-3-phosphoglycerate dehydrogenase	GO:0003700(transcription factor activity, sequence-specific DNA binding);GO:0005634(nucleus);GO:0006355(regulation of transcription, DNA-templated);GO:0009888(tissue development)	ko01200(Carbon metabolism);ko01230(Biosynthesis of amino acids);ko00260(Glycine, serine and threonine metabolism)	[K]Transcription
gma-miR4351_L-1R+1	gp1a	miR4351	Glyma.08G105500.2	551	3	4	1	0.125				MTF1	D-3-phosphoglycerate dehydrogenase	GO:0003700(transcription factor activity, sequence-specific DNA binding);GO:0005634(nucleus);GO:0006355(regulation of transcription, DNA-templated);GO:0009888(tissue development)	ko01200(Carbon metabolism);ko01230(Biosynthesis of amino acids);ko00260(Glycine, serine and threonine metabolism)	[K]Transcription
gma-miR4351_L-1R+1	gp1a	miR4351	Glyma.08G105500.4	554	3	4	1	0.125				MTF1	D-3-phosphoglycerate dehydrogenase	GO:0003700(transcription factor activity, sequence-specific DNA binding);GO:0005634(nucleus);GO:0006355(regulation of transcription, DNA-templated);GO:0009888(tissue development)	ko01200(Carbon metabolism);ko01230(Biosynthesis of amino acids);ko00260(Glycine, serine and threonine metabolism)	[K]Transcription
gma-miR164a	gp1a	miR164	Glyma.12G226500.1	712	3				0	5	5	NAC098	NAC domain-containing protein 89-like	GO:0003677(DNA binding);GO:0003700(transcription factor activity, sequence-specific DNA binding);GO:0005634(nucleus);GO:0006351(transcription, DNA-templated);GO:0006355(regulation of transcription, DNA-templated);GO:0007275(multicellular organism development);GO:0010072(primary shoot apical meristem specification);GO:0010160(formation of organ boundary);GO:0010223(secondary shoot formation);GO:00…	ko03018(RNA degradation)	[S]Function unknown
gma-miR164a	gp1a	miR164	Glyma.13G274300.1	727	3	0	12	12	0	10	10	NAC098	NAC domain-containing protein 89-like	GO:0003677(DNA binding);GO:0003700(transcription factor activity, sequence-specific DNA binding);GO:0005634(nucleus);GO:0006351(transcription, DNA-templated);GO:0006355(regulation of transcription, DNA-templated);GO:0007275(multicellular organism development);GO:0010072(primary shoot apical meristem specification);GO:0010160(formation of organ boundary);GO:0010223(secondary shoot formation);GO:00…	ko03018(RNA degradation)	[S]Function unknown
gma-miR164a	gp1a	miR164	Glyma.06G236000.1	811	3				0	3	3	NAC098	NAC domain-containing protein 89-like	GO:0003677(DNA binding);GO:0003700(transcription factor activity, sequence-specific DNA binding);GO:0005634(nucleus);GO:0006351(transcription, DNA-templated);GO:0006355(regulation of transcription, DNA-templated);GO:0007275(multicellular organism development);GO:0010072(primary shoot apical meristem specification);GO:0010160(formation of organ boundary);GO:0010223(secondary shoot formation);GO:00…	ko03018(RNA degradation)	[S]Function unknown
gma-miR164a	gp1a	miR164	Glyma.17G101500.1	649	2.5	2	2	0.666667	2	7	2.33333	NAC100	NAC domain-containing protein 89-like	GO:0003677(DNA binding);GO:0003700(transcription factor activity, sequence-specific DNA binding);GO:0005634(nucleus);GO:0006351(transcription, DNA-templated);GO:0006355(regulation of transcription, DNA-templated);GO:0007275(multicellular organism development)	ko03018(RNA degradation)	[S]Function unknown
gma-miR164a	gp1a	miR164	Glyma.05G025500.1	649	2.5	2	2	0.666667	2	7	2.33333	NAC100	NAC domain-containing protein 89-like	GO:0003677(DNA binding);GO:0003700(transcription factor activity, sequence-specific DNA binding);GO:0005634(nucleus);GO:0006351(transcription, DNA-templated);GO:0006355(regulation of transcription, DNA-templated);GO:0007275(multicellular organism development)	ko03018(RNA degradation)	[S]Function unknown
gma-miR164a	gp1a	miR164	Glyma.05G025500.2	643	2.5	2	2	0.666667	2	7	2.33333	NAC100	NAC domain-containing protein 89-like	GO:0003677(DNA binding);GO:0003700(transcription factor activity, sequence-specific DNA binding);GO:0005634(nucleus);GO:0006351(transcription, DNA-templated);GO:0006355(regulation of transcription, DNA-templated);GO:0007275(multicellular organism development)	ko03018(RNA degradation)	[S]Function unknown
gma-miR164a	gp1a	miR164	Glyma.08G173400.1	613	2	2	7	3.5	0	14	7	NAC021	NAC domain-containing protein 89-like	GO:0003677(DNA binding);GO:0003700(transcription factor activity, sequence-specific DNA binding);GO:0005634(nucleus);GO:0006351(transcription, DNA-templated);GO:0006355(regulation of transcription, DNA-templated);GO:0007275(multicellular organism development);GO:0009734(auxin-activated signaling pathway);GO:0010072(primary shoot apical meristem specification);GO:0048527(lateral root development)	ko03018(RNA degradation)	[S]Function unknown
gma-miR164a	gp1a	miR164	Glyma.15G254000.1	613	2	2	7	3.5	2	14	7	NAC021	NAC domain-containing protein 89-like	GO:0003677(DNA binding);GO:0003700(transcription factor activity, sequence-specific DNA binding);GO:0005634(nucleus);GO:0006351(transcription, DNA-templated);GO:0006355(regulation of transcription, DNA-templated);GO:0007275(multicellular organism development);GO:0009734(auxin-activated signaling pathway);GO:0010072(primary shoot apical meristem specification);GO:0048527(lateral root development)	ko03018(RNA degradation)	[S]Function unknown
gma-miR156p	gp1a	miR156	Glyma.18G005600.4	1051	2.5	0	18	18	0	13	13	SPL12	uncharacterized LOC103401427	GO:0003677(DNA binding);GO:0003700(transcription factor activity, sequence-specific DNA binding);GO:0005634(nucleus);GO:0006351(transcription, DNA-templated);GO:0006355(regulation of transcription, DNA-templated);GO:0044212(transcription regulatory region DNA binding);GO:0046872(metal ion binding);GO:0048510(regulation of timing of transition from vegetative to reproductive phase);GO:0048653(anth…	ko04075(Plant hormone signal transduction)	[K]Transcription
gma-miR156p	gp1a	miR156	Glyma.04G159600.1	1267	3.5	0	6	6	2	3	3	SPL6	uncharacterized LOC103401427	GO:0003677(DNA binding);GO:0003700(transcription factor activity, sequence-specific DNA binding);GO:0005634(nucleus);GO:0006351(transcription, DNA-templated);GO:0006355(regulation of transcription, DNA-templated);GO:0010468(regulation of gene expression);GO:0042742(defense response to bacterium);GO:0046872(metal ion binding)	ko04075(Plant hormone signal transduction)	[S]Function unknown
gma-miR156p	gp1a	miR156	Glyma.09G113800.1	772	2.5				0	9	4.5	SPL9	uncharacterized LOC103401427	GO:0003677(DNA binding);GO:0003700(transcription factor activity, sequence-specific DNA binding);GO:0005634(nucleus);GO:0005737(cytoplasm);GO:0006351(transcription, DNA-templated);GO:0006355(regulation of transcription, DNA-templated);GO:0010228(vegetative to reproductive phase transition of meristem);GO:0046872(metal ion binding);GO:0048366(leaf development);GO:0048653(anther development);GO:200…	ko04075(Plant hormone signal transduction)	[K]Transcription
gma-miR156p	gp1a	miR156	Glyma.02G177500.1	769	2.5				0	9	4.5	SPL14	uncharacterized LOC103401427	GO:0003677(DNA binding);GO:0003700(transcription factor activity, sequence-specific DNA binding);GO:0005634(nucleus);GO:0005737(cytoplasm);GO:0006351(transcription, DNA-templated);GO:0006355(regulation of transcription, DNA-templated);GO:0010228(vegetative to reproductive phase transition of meristem);GO:0046872(metal ion binding);GO:0048366(leaf development);GO:0048653(anther development);GO:200…	ko04075(Plant hormone signal transduction)	[K]Transcription
gma-miR156p	gp1a	miR156	Glyma.08G011500.2	955	3.5	1	2	1				SPL13A	uncharacterized LOC103401427	GO:0003677(DNA binding);GO:0003700(transcription factor activity, sequence-specific DNA binding);GO:0005634(nucleus);GO:0006351(transcription, DNA-templated);GO:0006355(regulation of transcription, DNA-templated);GO:0046872(metal ion binding);GO:0048653(anther development)	ko04075(Plant hormone signal transduction)	[S]Function unknown
gma-miR156p	gp1a	miR156	Glyma.17G080700.1	1204	3.5	2	3	1				SPL6	uncharacterized LOC103401427	GO:0003677(DNA binding);GO:0003700(transcription factor activity, sequence-specific DNA binding);GO:0005634(nucleus);GO:0006351(transcription, DNA-templated);GO:0006355(regulation of transcription, DNA-templated);GO:0010468(regulation of gene expression);GO:0042742(defense response to bacterium);GO:0046872(metal ion binding)	ko04075(Plant hormone signal transduction)	[S]Function unknown
gma-miR156p	gp1a	miR156	Glyma.05G019000.2	1219	3.5	2	3	1				SPL6	uncharacterized LOC103401427	GO:0003677(DNA binding);GO:0003700(transcription factor activity, sequence-specific DNA binding);GO:0005634(nucleus);GO:0006351(transcription, DNA-templated);GO:0006355(regulation of transcription, DNA-templated);GO:0010468(regulation of gene expression);GO:0042742(defense response to bacterium);GO:0046872(metal ion binding)	ko04075(Plant hormone signal transduction)	[S]Function unknown
gma-miR156p	gp1a	miR156	Glyma.07G109500.1	736	3.5	4	1	1				SPL7	uncharacterized LOC103401427	GO:0003677(DNA binding);GO:0003700(transcription factor activity, sequence-specific DNA binding);GO:0005634(nucleus);GO:0005737(cytoplasm);GO:0006351(transcription, DNA-templated);GO:0006355(regulation of transcription, DNA-templated);GO:0010228(vegetative to reproductive phase transition of meristem);GO:0046872(metal ion binding);GO:0048366(leaf development);GO:0048653(anther development);GO:200…	ko04075(Plant hormone signal transduction)	-
gma-miR156p	gp1a	miR156	Glyma.17G080700.2	1156	3.5	2	3	1				SPL6	uncharacterized LOC103401427	GO:0003677(DNA binding);GO:0003700(transcription factor activity, sequence-specific DNA binding);GO:0005634(nucleus);GO:0006351(transcription, DNA-templated);GO:0006355(regulation of transcription, DNA-templated);GO:0010468(regulation of gene expression);GO:0042742(defense response to bacterium);GO:0046872(metal ion binding)	ko04075(Plant hormone signal transduction)	[S]Function unknown
gma-miR156p	gp1a	miR156	Glyma.05G204100.7	946	3.5	1	2	1				SPL13A	uncharacterized LOC103401427	GO:0003677(DNA binding);GO:0003700(transcription factor activity, sequence-specific DNA binding);GO:0005634(nucleus);GO:0006351(transcription, DNA-templated);GO:0006355(regulation of transcription, DNA-templated);GO:0046872(metal ion binding);GO:0048653(anther development)	ko04075(Plant hormone signal transduction)	[S]Function unknown
gma-miR156p	gp1a	miR156	Glyma.03G117600.1	751	3.5	4	1	1	2	4	4	SPL7	uncharacterized LOC103401427	GO:0003677(DNA binding);GO:0003700(transcription factor activity, sequence-specific DNA binding);GO:0005634(nucleus);GO:0006351(transcription, DNA-templated);GO:0006355(regulation of transcription, DNA-templated);GO:0010358(leaf shaping);GO:0045893(positive regulation of transcription, DNA-templated);GO:0046872(metal ion binding);GO:0048510(regulation of timing of transition from vegetative to re…	ko04075(Plant hormone signal transduction)	-
gma-miR156p	gp1a	miR156	Glyma.01G063700.1	1024	3				2	2	0.666667	SPL6	uncharacterized LOC103401427	GO:0003677(DNA binding);GO:0003700(transcription factor activity, sequence-specific DNA binding);GO:0005634(nucleus);GO:0006351(transcription, DNA-templated);GO:0006355(regulation of transcription, DNA-templated);GO:0010468(regulation of gene expression);GO:0042742(defense response to bacterium);GO:0046872(metal ion binding)	ko04075(Plant hormone signal transduction)	[S]Function unknown
gma-miR156p	gp1a	miR156	Glyma.01G063700.10	1021	3				2	2	0.666667	SPL6	uncharacterized LOC103401427	GO:0003677(DNA binding);GO:0003700(transcription factor activity, sequence-specific DNA binding);GO:0005634(nucleus);GO:0006351(transcription, DNA-templated);GO:0006355(regulation of transcription, DNA-templated);GO:0010468(regulation of gene expression);GO:0042742(defense response to bacterium);GO:0046872(metal ion binding)	ko04075(Plant hormone signal transduction)	[S]Function unknown
gma-miR156p	gp1a	miR156	Glyma.01G063700.5	982	3				2	2	0.666667	SPL6	-	GO:0003677(DNA binding);GO:0003700(transcription factor activity, sequence-specific DNA binding);GO:0005634(nucleus);GO:0006351(transcription, DNA-templated);GO:0006355(regulation of transcription, DNA-templated);GO:0010468(regulation of gene expression);GO:0042742(defense response to bacterium);GO:0046872(metal ion binding)	-	[S]Function unknown
gma-miR156p	gp1a	miR156	Glyma.11G251500.10	1060	2.5	0	18	4.5	0	21	5.25	SPL12	uncharacterized LOC103401427	GO:0003677(DNA binding);GO:0003700(transcription factor activity, sequence-specific DNA binding);GO:0005634(nucleus);GO:0006351(transcription, DNA-templated);GO:0006355(regulation of transcription, DNA-templated);GO:0044212(transcription regulatory region DNA binding);GO:0046872(metal ion binding);GO:0048510(regulation of timing of transition from vegetative to reproductive phase);GO:0048653(anth…	ko04075(Plant hormone signal transduction)	[K]Transcription
gma-miR156p	gp1a	miR156	Glyma.11G251500.7	988	2.5	0	18	4.5	0	21	5.25	SPL3	uncharacterized LOC103401427	GO:0003677(DNA binding);GO:0003700(transcription factor activity, sequence-specific DNA binding);GO:0005634(nucleus);GO:0006351(transcription, DNA-templated);GO:0006355(regulation of transcription, DNA-templated);GO:0044212(transcription regulatory region DNA binding);GO:0046872(metal ion binding);GO:0048510(regulation of timing of transition from vegetative to reproductive phase);GO:0048653(anth…	ko04075(Plant hormone signal transduction)	[K]Transcription
gma-miR156p	gp1a	miR156	Glyma.11G251500.2	1069	2.5	0	18	4.5	0	21	5.25	SPL3	uncharacterized LOC103401427	GO:0003677(DNA binding);GO:0003700(transcription factor activity, sequence-specific DNA binding);GO:0005634(nucleus);GO:0006351(transcription, DNA-templated);GO:0006355(regulation of transcription, DNA-templated);GO:0044212(transcription regulatory region DNA binding);GO:0046872(metal ion binding);GO:0048510(regulation of timing of transition from vegetative to reproductive phase);GO:0048653(anth…	ko04075(Plant hormone signal transduction)	[K]Transcription
gma-miR156p	gp1a	miR156	Glyma.11G251500.4	979	2.5	0	18	4.5	0	21	5.25	SPL12	uncharacterized LOC103401427	GO:0003677(DNA binding);GO:0003700(transcription factor activity, sequence-specific DNA binding);GO:0005634(nucleus);GO:0006351(transcription, DNA-templated);GO:0006355(regulation of transcription, DNA-templated);GO:0044212(transcription regulatory region DNA binding);GO:0046872(metal ion binding);GO:0048510(regulation of timing of transition from vegetative to reproductive phase);GO:0048653(anth…	ko04075(Plant hormone signal transduction)	[K]Transcription
gma-miR156p	gp1a	miR156	Glyma.01G075800.1	811	3.5				4	1	0.333333	SPL7	uncharacterized LOC103401427	GO:0003677(DNA binding);GO:0003700(transcription factor activity, sequence-specific DNA binding);GO:0005634(nucleus);GO:0006351(transcription, DNA-templated);GO:0006355(regulation of transcription, DNA-templated);GO:0010358(leaf shaping);GO:0045893(positive regulation of transcription, DNA-templated);GO:0046872(metal ion binding);GO:0048510(regulation of timing of transition from vegetative to re…	ko04075(Plant hormone signal transduction)	[K]Transcription
gma-miR156p	gp1a	miR156	Glyma.U015800.2	445	3.5				4	1	0.333333	SPL7	uncharacterized LOC103401427	GO:0003677(DNA binding);GO:0003700(transcription factor activity, sequence-specific DNA binding);GO:0005634(nucleus);GO:0005737(cytoplasm);GO:0006351(transcription, DNA-templated);GO:0006355(regulation of transcription, DNA-templated);GO:0010228(vegetative to reproductive phase transition of meristem);GO:0046872(metal ion binding);GO:0048366(leaf development);GO:0048653(anther development);GO:200…	ko04075(Plant hormone signal transduction)	[K]Transcription
gma-miR156p	gp1a	miR156	Glyma.U015800.1	448	3.5				4	1	0.333333	SPL7	uncharacterized LOC103401427	GO:0003677(DNA binding);GO:0003700(transcription factor activity, sequence-specific DNA binding);GO:0005634(nucleus);GO:0005737(cytoplasm);GO:0006351(transcription, DNA-templated);GO:0006355(regulation of transcription, DNA-templated);GO:0010228(vegetative to reproductive phase transition of meristem);GO:0046872(metal ion binding);GO:0048366(leaf development);GO:0048653(anther development);GO:200…	ko04075(Plant hormone signal transduction)	[K]Transcription
gma-miR156p	gp1a	miR156	Glyma.04G197100.1	895	3.5	2	2	2	2	5	5	SPL13A	uncharacterized LOC103401427	GO:0003677(DNA binding);GO:0003700(transcription factor activity, sequence-specific DNA binding);GO:0005634(nucleus);GO:0006351(transcription, DNA-templated);GO:0006355(regulation of transcription, DNA-templated);GO:0046872(metal ion binding);GO:0048653(anther development)	ko04075(Plant hormone signal transduction)	[S]Function unknown
gma-miR156p	gp1a	miR156	Glyma.19G094000.2	829	2.5	0	28	14	0	43	21.5	TGA1	uncharacterized LOC103401427	GO:0003677(DNA binding);GO:0003700(transcription factor activity, sequence-specific DNA binding);GO:0005634(nucleus);GO:0006351(transcription, DNA-templated);GO:0006355(regulation of transcription, DNA-templated);GO:0046872(metal ion binding);GO:0048653(anther development)	ko04075(Plant hormone signal transduction)	[S]Function unknown
gma-miR156p	gp1a	miR156	Glyma.06G168600.3	886	3.5	4	1	0.5	4	1	0.5	SPL13A	uncharacterized LOC103401427	GO:0003677(DNA binding);GO:0003700(transcription factor activity, sequence-specific DNA binding);GO:0005634(nucleus);GO:0006351(transcription, DNA-templated);GO:0006355(regulation of transcription, DNA-templated);GO:0046872(metal ion binding);GO:0048653(anther development)	ko04075(Plant hormone signal transduction)	[S]Function unknown
gma-miR156p	gp1a	miR156	Glyma.06G168600.1	1003	3.5	4	1	0.5	4	1	0.5	SPL13A	uncharacterized LOC103401427	GO:0003677(DNA binding);GO:0003700(transcription factor activity, sequence-specific DNA binding);GO:0005634(nucleus);GO:0006351(transcription, DNA-templated);GO:0006355(regulation of transcription, DNA-templated);GO:0046872(metal ion binding);GO:0048653(anther development)	ko04075(Plant hormone signal transduction)	[S]Function unknown
gma-miR156p	gp1a	miR156	Glyma.02G121300.2	1021	3	1	4	4	0	6	6	SPL6	uncharacterized LOC103401427	GO:0003677(DNA binding);GO:0003700(transcription factor activity, sequence-specific DNA binding);GO:0005634(nucleus);GO:0006351(transcription, DNA-templated);GO:0006355(regulation of transcription, DNA-templated);GO:0010468(regulation of gene expression);GO:0042742(defense response to bacterium);GO:0046872(metal ion binding)	ko04075(Plant hormone signal transduction)	[S]Function unknown
gma-miR156p	gp1a	miR156	Glyma.16G054500.3	829	2.5	0	28	14	0	44	22.5	TGA1	uncharacterized LOC103401427	GO:0003677(DNA binding);GO:0003700(transcription factor activity, sequence-specific DNA binding);GO:0005634(nucleus);GO:0006351(transcription, DNA-templated);GO:0006355(regulation of transcription, DNA-templated);GO:0046872(metal ion binding);GO:0048653(anther development)	ko04075(Plant hormone signal transduction)	[S]Function unknown
gma-miR156r	gp1a	miR156	Glyma.18G005600.4	1051	3.5	0	18	18	0	13	13	SPL12	uncharacterized LOC103401427	GO:0003677(DNA binding);GO:0003700(transcription factor activity, sequence-specific DNA binding);GO:0005634(nucleus);GO:0006351(transcription, DNA-templated);GO:0006355(regulation of transcription, DNA-templated);GO:0044212(transcription regulatory region DNA binding);GO:0046872(metal ion binding);GO:0048510(regulation of timing of transition from vegetative to reproductive phase);GO:0048653(anth…	ko04075(Plant hormone signal transduction)	[K]Transcription
gma-miR156r	gp1a	miR156	Glyma.04G159600.1	1267	3.5	0	6	6	2	3	3	SPL6	uncharacterized LOC103401427	GO:0003677(DNA binding);GO:0003700(transcription factor activity, sequence-specific DNA binding);GO:0005634(nucleus);GO:0006351(transcription, DNA-templated);GO:0006355(regulation of transcription, DNA-templated);GO:0010468(regulation of gene expression);GO:0042742(defense response to bacterium);GO:0046872(metal ion binding)	ko04075(Plant hormone signal transduction)	[S]Function unknown
gma-miR156r	gp1a	miR156	Glyma.09G113800.1	772	3.5				0	9	4.5	SPL9	uncharacterized LOC103401427	GO:0003677(DNA binding);GO:0003700(transcription factor activity, sequence-specific DNA binding);GO:0005634(nucleus);GO:0005737(cytoplasm);GO:0006351(transcription, DNA-templated);GO:0006355(regulation of transcription, DNA-templated);GO:0010228(vegetative to reproductive phase transition of meristem);GO:0046872(metal ion binding);GO:0048366(leaf development);GO:0048653(anther development);GO:200…	ko04075(Plant hormone signal transduction)	[K]Transcription
gma-miR156r	gp1a	miR156	Glyma.02G177500.1	769	3.5				0	9	4.5	SPL14	uncharacterized LOC103401427	GO:0003677(DNA binding);GO:0003700(transcription factor activity, sequence-specific DNA binding);GO:0005634(nucleus);GO:0005737(cytoplasm);GO:0006351(transcription, DNA-templated);GO:0006355(regulation of transcription, DNA-templated);GO:0010228(vegetative to reproductive phase transition of meristem);GO:0046872(metal ion binding);GO:0048366(leaf development);GO:0048653(anther development);GO:200…	ko04075(Plant hormone signal transduction)	[K]Transcription
gma-miR156r	gp1a	miR156	Glyma.08G011500.2	955	3.5	1	2	1				SPL13A	uncharacterized LOC103401427	GO:0003677(DNA binding);GO:0003700(transcription factor activity, sequence-specific DNA binding);GO:0005634(nucleus);GO:0006351(transcription, DNA-templated);GO:0006355(regulation of transcription, DNA-templated);GO:0046872(metal ion binding);GO:0048653(anther development)	ko04075(Plant hormone signal transduction)	[S]Function unknown
gma-miR156r	gp1a	miR156	Glyma.05G019000.2	1219	3.5	2	3	1				SPL6	uncharacterized LOC103401427	GO:0003677(DNA binding);GO:0003700(transcription factor activity, sequence-specific DNA binding);GO:0005634(nucleus);GO:0006351(transcription, DNA-templated);GO:0006355(regulation of transcription, DNA-templated);GO:0010468(regulation of gene expression);GO:0042742(defense response to bacterium);GO:0046872(metal ion binding)	ko04075(Plant hormone signal transduction)	[S]Function unknown
gma-miR156r	gp1a	miR156	Glyma.05G204100.7	946	3.5	1	2	1				SPL13A	uncharacterized LOC103401427	GO:0003677(DNA binding);GO:0003700(transcription factor activity, sequence-specific DNA binding);GO:0005634(nucleus);GO:0006351(transcription, DNA-templated);GO:0006355(regulation of transcription, DNA-templated);GO:0046872(metal ion binding);GO:0048653(anther development)	ko04075(Plant hormone signal transduction)	[S]Function unknown
gma-miR156r	gp1a	miR156	Glyma.17G080700.1	1204	3.5	2	3	1				SPL6	uncharacterized LOC103401427	GO:0003677(DNA binding);GO:0003700(transcription factor activity, sequence-specific DNA binding);GO:0005634(nucleus);GO:0006351(transcription, DNA-templated);GO:0006355(regulation of transcription, DNA-templated);GO:0010468(regulation of gene expression);GO:0042742(defense response to bacterium);GO:0046872(metal ion binding)	ko04075(Plant hormone signal transduction)	[S]Function unknown
gma-miR156r	gp1a	miR156	Glyma.17G080700.2	1156	3.5	2	3	1				SPL6	uncharacterized LOC103401427	GO:0003677(DNA binding);GO:0003700(transcription factor activity, sequence-specific DNA binding);GO:0005634(nucleus);GO:0006351(transcription, DNA-templated);GO:0006355(regulation of transcription, DNA-templated);GO:0010468(regulation of gene expression);GO:0042742(defense response to bacterium);GO:0046872(metal ion binding)	ko04075(Plant hormone signal transduction)	[S]Function unknown
gma-miR156r	gp1a	miR156	Glyma.07G109500.1	736	3.5	4	1	1				SPL7	uncharacterized LOC103401427	GO:0003677(DNA binding);GO:0003700(transcription factor activity, sequence-specific DNA binding);GO:0005634(nucleus);GO:0005737(cytoplasm);GO:0006351(transcription, DNA-templated);GO:0006355(regulation of transcription, DNA-templated);GO:0010228(vegetative to reproductive phase transition of meristem);GO:0046872(metal ion binding);GO:0048366(leaf development);GO:0048653(anther development);GO:200…	ko04075(Plant hormone signal transduction)	-
gma-miR156r	gp1a	miR156	Glyma.07G097100.1	448	4				2	3	1.5	RTNLB9	3beta-hydroxysteroid-dehydrogenase/decarboxylase isoform 2	GO:0003674(molecular_function);GO:0005739(mitochondrion);GO:0005783(endoplasmic reticulum);GO:0005789(endoplasmic reticulum membrane);GO:0008150(biological_process);GO:0016021(integral component of membrane)	ko00100(Steroid biosynthesis)	[U]Intracellular trafficking, secretion, and vesicular transport
gma-miR156r	gp1a	miR156	Glyma.03G117600.1	751	3.5	4	1	1	2	4	4	SPL7	uncharacterized LOC103401427	GO:0003677(DNA binding);GO:0003700(transcription factor activity, sequence-specific DNA binding);GO:0005634(nucleus);GO:0006351(transcription, DNA-templated);GO:0006355(regulation of transcription, DNA-templated);GO:0010358(leaf shaping);GO:0045893(positive regulation of transcription, DNA-templated);GO:0046872(metal ion binding);GO:0048510(regulation of timing of transition from vegetative to re…	ko04075(Plant hormone signal transduction)	-
gma-miR156r	gp1a	miR156	Glyma.01G063700.10	1021	2.5				2	2	0.666667	SPL6	uncharacterized LOC103401427	GO:0003677(DNA binding);GO:0003700(transcription factor activity, sequence-specific DNA binding);GO:0005634(nucleus);GO:0006351(transcription, DNA-templated);GO:0006355(regulation of transcription, DNA-templated);GO:0010468(regulation of gene expression);GO:0042742(defense response to bacterium);GO:0046872(metal ion binding)	ko04075(Plant hormone signal transduction)	[S]Function unknown
gma-miR156r	gp1a	miR156	Glyma.01G063700.1	1024	2.5				2	2	0.666667	SPL6	uncharacterized LOC103401427	GO:0003677(DNA binding);GO:0003700(transcription factor activity, sequence-specific DNA binding);GO:0005634(nucleus);GO:0006351(transcription, DNA-templated);GO:0006355(regulation of transcription, DNA-templated);GO:0010468(regulation of gene expression);GO:0042742(defense response to bacterium);GO:0046872(metal ion binding)	ko04075(Plant hormone signal transduction)	[S]Function unknown
gma-miR156r	gp1a	miR156	Glyma.01G063700.5	982	2.5				2	2	0.666667	SPL6	-	GO:0003677(DNA binding);GO:0003700(transcription factor activity, sequence-specific DNA binding);GO:0005634(nucleus);GO:0006351(transcription, DNA-templated);GO:0006355(regulation of transcription, DNA-templated);GO:0010468(regulation of gene expression);GO:0042742(defense response to bacterium);GO:0046872(metal ion binding)	-	[S]Function unknown
gma-miR156r	gp1a	miR156	Glyma.11G251500.2	1069	3.5	0	18	4.5	0	21	5.25	SPL3	uncharacterized LOC103401427	GO:0003677(DNA binding);GO:0003700(transcription factor activity, sequence-specific DNA binding);GO:0005634(nucleus);GO:0006351(transcription, DNA-templated);GO:0006355(regulation of transcription, DNA-templated);GO:0044212(transcription regulatory region DNA binding);GO:0046872(metal ion binding);GO:0048510(regulation of timing of transition from vegetative to reproductive phase);GO:0048653(anth…	ko04075(Plant hormone signal transduction)	[K]Transcription
gma-miR156r	gp1a	miR156	Glyma.11G251500.4	979	3.5	0	18	4.5	0	21	5.25	SPL12	uncharacterized LOC103401427	GO:0003677(DNA binding);GO:0003700(transcription factor activity, sequence-specific DNA binding);GO:0005634(nucleus);GO:0006351(transcription, DNA-templated);GO:0006355(regulation of transcription, DNA-templated);GO:0044212(transcription regulatory region DNA binding);GO:0046872(metal ion binding);GO:0048510(regulation of timing of transition from vegetative to reproductive phase);GO:0048653(anth…	ko04075(Plant hormone signal transduction)	[K]Transcription
gma-miR156r	gp1a	miR156	Glyma.11G251500.10	1060	3.5	0	18	4.5	0	21	5.25	SPL12	uncharacterized LOC103401427	GO:0003677(DNA binding);GO:0003700(transcription factor activity, sequence-specific DNA binding);GO:0005634(nucleus);GO:0006351(transcription, DNA-templated);GO:0006355(regulation of transcription, DNA-templated);GO:0044212(transcription regulatory region DNA binding);GO:0046872(metal ion binding);GO:0048510(regulation of timing of transition from vegetative to reproductive phase);GO:0048653(anth…	ko04075(Plant hormone signal transduction)	[K]Transcription
gma-miR156r	gp1a	miR156	Glyma.11G251500.7	988	3.5	0	18	4.5	0	21	5.25	SPL3	uncharacterized LOC103401427	GO:0003677(DNA binding);GO:0003700(transcription factor activity, sequence-specific DNA binding);GO:0005634(nucleus);GO:0006351(transcription, DNA-templated);GO:0006355(regulation of transcription, DNA-templated);GO:0044212(transcription regulatory region DNA binding);GO:0046872(metal ion binding);GO:0048510(regulation of timing of transition from vegetative to reproductive phase);GO:0048653(anth…	ko04075(Plant hormone signal transduction)	[K]Transcription
gma-miR156r	gp1a	miR156	Glyma.U015800.2	445	3.5				4	1	0.333333	SPL7	uncharacterized LOC103401427	GO:0003677(DNA binding);GO:0003700(transcription factor activity, sequence-specific DNA binding);GO:0005634(nucleus);GO:0005737(cytoplasm);GO:0006351(transcription, DNA-templated);GO:0006355(regulation of transcription, DNA-templated);GO:0010228(vegetative to reproductive phase transition of meristem);GO:0046872(metal ion binding);GO:0048366(leaf development);GO:0048653(anther development);GO:200…	ko04075(Plant hormone signal transduction)	[K]Transcription
gma-miR156r	gp1a	miR156	Glyma.01G075800.1	811	3.5				4	1	0.333333	SPL7	uncharacterized LOC103401427	GO:0003677(DNA binding);GO:0003700(transcription factor activity, sequence-specific DNA binding);GO:0005634(nucleus);GO:0006351(transcription, DNA-templated);GO:0006355(regulation of transcription, DNA-templated);GO:0010358(leaf shaping);GO:0045893(positive regulation of transcription, DNA-templated);GO:0046872(metal ion binding);GO:0048510(regulation of timing of transition from vegetative to re…	ko04075(Plant hormone signal transduction)	[K]Transcription
gma-miR156r	gp1a	miR156	Glyma.U015800.1	448	3.5				4	1	0.333333	SPL7	uncharacterized LOC103401427	GO:0003677(DNA binding);GO:0003700(transcription factor activity, sequence-specific DNA binding);GO:0005634(nucleus);GO:0005737(cytoplasm);GO:0006351(transcription, DNA-templated);GO:0006355(regulation of transcription, DNA-templated);GO:0010228(vegetative to reproductive phase transition of meristem);GO:0046872(metal ion binding);GO:0048366(leaf development);GO:0048653(anther development);GO:200…	ko04075(Plant hormone signal transduction)	[K]Transcription
gma-miR156r	gp1a	miR156	Glyma.04G197100.1	895	3.5	2	2	2	2	5	5	SPL13A	uncharacterized LOC103401427	GO:0003677(DNA binding);GO:0003700(transcription factor activity, sequence-specific DNA binding);GO:0005634(nucleus);GO:0006351(transcription, DNA-templated);GO:0006355(regulation of transcription, DNA-templated);GO:0046872(metal ion binding);GO:0048653(anther development)	ko04075(Plant hormone signal transduction)	[S]Function unknown
gma-miR156r	gp1a	miR156	Glyma.19G094000.2	829	1.5	0	28	14	0	43	21.5	TGA1	uncharacterized LOC103401427	GO:0003677(DNA binding);GO:0003700(transcription factor activity, sequence-specific DNA binding);GO:0005634(nucleus);GO:0006351(transcription, DNA-templated);GO:0006355(regulation of transcription, DNA-templated);GO:0046872(metal ion binding);GO:0048653(anther development)	ko04075(Plant hormone signal transduction)	[S]Function unknown
gma-miR156r	gp1a	miR156	Glyma.06G168600.3	886	3.5	4	1	0.5	4	1	0.5	SPL13A	uncharacterized LOC103401427	GO:0003677(DNA binding);GO:0003700(transcription factor activity, sequence-specific DNA binding);GO:0005634(nucleus);GO:0006351(transcription, DNA-templated);GO:0006355(regulation of transcription, DNA-templated);GO:0046872(metal ion binding);GO:0048653(anther development)	ko04075(Plant hormone signal transduction)	[S]Function unknown
gma-miR156r	gp1a	miR156	Glyma.06G168600.1	1003	3.5	4	1	0.5	4	1	0.5	SPL13A	uncharacterized LOC103401427	GO:0003677(DNA binding);GO:0003700(transcription factor activity, sequence-specific DNA binding);GO:0005634(nucleus);GO:0006351(transcription, DNA-templated);GO:0006355(regulation of transcription, DNA-templated);GO:0046872(metal ion binding);GO:0048653(anther development)	ko04075(Plant hormone signal transduction)	[S]Function unknown
gma-miR156r	gp1a	miR156	Glyma.02G121300.2	1021	2.5	1	4	4	0	6	6	SPL6	uncharacterized LOC103401427	GO:0003677(DNA binding);GO:0003700(transcription factor activity, sequence-specific DNA binding);GO:0005634(nucleus);GO:0006351(transcription, DNA-templated);GO:0006355(regulation of transcription, DNA-templated);GO:0010468(regulation of gene expression);GO:0042742(defense response to bacterium);GO:0046872(metal ion binding)	ko04075(Plant hormone signal transduction)	[S]Function unknown
gma-miR156r	gp1a	miR156	Glyma.16G054500.3	829	1.5	0	28	14	0	44	22.5	TGA1	uncharacterized LOC103401427	GO:0003677(DNA binding);GO:0003700(transcription factor activity, sequence-specific DNA binding);GO:0005634(nucleus);GO:0006351(transcription, DNA-templated);GO:0006355(regulation of transcription, DNA-templated);GO:0046872(metal ion binding);GO:0048653(anther development)	ko04075(Plant hormone signal transduction)	[S]Function unknown
gma-miR156c	gp1a	miR156	Glyma.18G005600.4	1051	2	0	18	18	0	13	13	SPL12	uncharacterized LOC103401427	GO:0003677(DNA binding);GO:0003700(transcription factor activity, sequence-specific DNA binding);GO:0005634(nucleus);GO:0006351(transcription, DNA-templated);GO:0006355(regulation of transcription, DNA-templated);GO:0044212(transcription regulatory region DNA binding);GO:0046872(metal ion binding);GO:0048510(regulation of timing of transition from vegetative to reproductive phase);GO:0048653(anth…	ko04075(Plant hormone signal transduction)	[K]Transcription
gma-miR156c	gp1a	miR156	Glyma.04G159600.1	1267	3	0	6	6	2	3	3	SPL6	uncharacterized LOC103401427	GO:0003677(DNA binding);GO:0003700(transcription factor activity, sequence-specific DNA binding);GO:0005634(nucleus);GO:0006351(transcription, DNA-templated);GO:0006355(regulation of transcription, DNA-templated);GO:0010468(regulation of gene expression);GO:0042742(defense response to bacterium);GO:0046872(metal ion binding)	ko04075(Plant hormone signal transduction)	[S]Function unknown
gma-miR156c	gp1a	miR156	Glyma.09G113800.1	772	2				0	9	4.5	SPL9	uncharacterized LOC103401427	GO:0003677(DNA binding);GO:0003700(transcription factor activity, sequence-specific DNA binding);GO:0005634(nucleus);GO:0005737(cytoplasm);GO:0006351(transcription, DNA-templated);GO:0006355(regulation of transcription, DNA-templated);GO:0010228(vegetative to reproductive phase transition of meristem);GO:0046872(metal ion binding);GO:0048366(leaf development);GO:0048653(anther development);GO:200…	ko04075(Plant hormone signal transduction)	[K]Transcription
gma-miR156c	gp1a	miR156	Glyma.02G177500.1	769	2				0	9	4.5	SPL14	uncharacterized LOC103401427	GO:0003677(DNA binding);GO:0003700(transcription factor activity, sequence-specific DNA binding);GO:0005634(nucleus);GO:0005737(cytoplasm);GO:0006351(transcription, DNA-templated);GO:0006355(regulation of transcription, DNA-templated);GO:0010228(vegetative to reproductive phase transition of meristem);GO:0046872(metal ion binding);GO:0048366(leaf development);GO:0048653(anther development);GO:200…	ko04075(Plant hormone signal transduction)	[K]Transcription
gma-miR156c	gp1a	miR156	Glyma.05G019000.2	1219	3	2	3	1				SPL6	uncharacterized LOC103401427	GO:0003677(DNA binding);GO:0003700(transcription factor activity, sequence-specific DNA binding);GO:0005634(nucleus);GO:0006351(transcription, DNA-templated);GO:0006355(regulation of transcription, DNA-templated);GO:0010468(regulation of gene expression);GO:0042742(defense response to bacterium);GO:0046872(metal ion binding)	ko04075(Plant hormone signal transduction)	[S]Function unknown
gma-miR156c	gp1a	miR156	Glyma.07G109500.1	736	3	4	1	1				SPL7	uncharacterized LOC103401427	GO:0003677(DNA binding);GO:0003700(transcription factor activity, sequence-specific DNA binding);GO:0005634(nucleus);GO:0005737(cytoplasm);GO:0006351(transcription, DNA-templated);GO:0006355(regulation of transcription, DNA-templated);GO:0010228(vegetative to reproductive phase transition of meristem);GO:0046872(metal ion binding);GO:0048366(leaf development);GO:0048653(anther development);GO:200…	ko04075(Plant hormone signal transduction)	-
gma-miR156c	gp1a	miR156	Glyma.17G080700.1	1204	3	2	3	1				SPL6	uncharacterized LOC103401427	GO:0003677(DNA binding);GO:0003700(transcription factor activity, sequence-specific DNA binding);GO:0005634(nucleus);GO:0006351(transcription, DNA-templated);GO:0006355(regulation of transcription, DNA-templated);GO:0010468(regulation of gene expression);GO:0042742(defense response to bacterium);GO:0046872(metal ion binding)	ko04075(Plant hormone signal transduction)	[S]Function unknown
gma-miR156c	gp1a	miR156	Glyma.05G204100.7	946	3	1	2	1				SPL13A	uncharacterized LOC103401427	GO:0003677(DNA binding);GO:0003700(transcription factor activity, sequence-specific DNA binding);GO:0005634(nucleus);GO:0006351(transcription, DNA-templated);GO:0006355(regulation of transcription, DNA-templated);GO:0046872(metal ion binding);GO:0048653(anther development)	ko04075(Plant hormone signal transduction)	[S]Function unknown
gma-miR156c	gp1a	miR156	Glyma.13G067300.1	1013	4	4	1	1				-	-	GO:0003674(molecular_function);GO:0005634(nucleus);GO:0008150(biological_process)	-	[S]Function unknown
gma-miR156c	gp1a	miR156	Glyma.17G080700.2	1156	3	2	3	1				SPL6	uncharacterized LOC103401427	GO:0003677(DNA binding);GO:0003700(transcription factor activity, sequence-specific DNA binding);GO:0005634(nucleus);GO:0006351(transcription, DNA-templated);GO:0006355(regulation of transcription, DNA-templated);GO:0010468(regulation of gene expression);GO:0042742(defense response to bacterium);GO:0046872(metal ion binding)	ko04075(Plant hormone signal transduction)	[S]Function unknown
gma-miR156c	gp1a	miR156	Glyma.08G011500.2	955	3	1	2	1				SPL13A	uncharacterized LOC103401427	GO:0003677(DNA binding);GO:0003700(transcription factor activity, sequence-specific DNA binding);GO:0005634(nucleus);GO:0006351(transcription, DNA-templated);GO:0006355(regulation of transcription, DNA-templated);GO:0046872(metal ion binding);GO:0048653(anther development)	ko04075(Plant hormone signal transduction)	[S]Function unknown
gma-miR156c	gp1a	miR156	Glyma.03G117600.1	751	3	4	1	1	2	4	4	SPL7	uncharacterized LOC103401427	GO:0003677(DNA binding);GO:0003700(transcription factor activity, sequence-specific DNA binding);GO:0005634(nucleus);GO:0006351(transcription, DNA-templated);GO:0006355(regulation of transcription, DNA-templated);GO:0010358(leaf shaping);GO:0045893(positive regulation of transcription, DNA-templated);GO:0046872(metal ion binding);GO:0048510(regulation of timing of transition from vegetative to re…	ko04075(Plant hormone signal transduction)	-
gma-miR156c	gp1a	miR156	Glyma.01G063700.5	982	2.5				2	2	0.666667	SPL6	-	GO:0003677(DNA binding);GO:0003700(transcription factor activity, sequence-specific DNA binding);GO:0005634(nucleus);GO:0006351(transcription, DNA-templated);GO:0006355(regulation of transcription, DNA-templated);GO:0010468(regulation of gene expression);GO:0042742(defense response to bacterium);GO:0046872(metal ion binding)	-	[S]Function unknown
gma-miR156c	gp1a	miR156	Glyma.01G063700.1	1024	2.5				2	2	0.666667	SPL6	uncharacterized LOC103401427	GO:0003677(DNA binding);GO:0003700(transcription factor activity, sequence-specific DNA binding);GO:0005634(nucleus);GO:0006351(transcription, DNA-templated);GO:0006355(regulation of transcription, DNA-templated);GO:0010468(regulation of gene expression);GO:0042742(defense response to bacterium);GO:0046872(metal ion binding)	ko04075(Plant hormone signal transduction)	[S]Function unknown
gma-miR156c	gp1a	miR156	Glyma.01G063700.10	1021	2.5				2	2	0.666667	SPL6	uncharacterized LOC103401427	GO:0003677(DNA binding);GO:0003700(transcription factor activity, sequence-specific DNA binding);GO:0005634(nucleus);GO:0006351(transcription, DNA-templated);GO:0006355(regulation of transcription, DNA-templated);GO:0010468(regulation of gene expression);GO:0042742(defense response to bacterium);GO:0046872(metal ion binding)	ko04075(Plant hormone signal transduction)	[S]Function unknown
gma-miR156c	gp1a	miR156	Glyma.11G251500.7	988	2	0	18	4.5	0	21	5.25	SPL3	uncharacterized LOC103401427	GO:0003677(DNA binding);GO:0003700(transcription factor activity, sequence-specific DNA binding);GO:0005634(nucleus);GO:0006351(transcription, DNA-templated);GO:0006355(regulation of transcription, DNA-templated);GO:0044212(transcription regulatory region DNA binding);GO:0046872(metal ion binding);GO:0048510(regulation of timing of transition from vegetative to reproductive phase);GO:0048653(anth…	ko04075(Plant hormone signal transduction)	[K]Transcription
gma-miR156c	gp1a	miR156	Glyma.11G251500.4	979	2	0	18	4.5	0	21	5.25	SPL12	uncharacterized LOC103401427	GO:0003677(DNA binding);GO:0003700(transcription factor activity, sequence-specific DNA binding);GO:0005634(nucleus);GO:0006351(transcription, DNA-templated);GO:0006355(regulation of transcription, DNA-templated);GO:0044212(transcription regulatory region DNA binding);GO:0046872(metal ion binding);GO:0048510(regulation of timing of transition from vegetative to reproductive phase);GO:0048653(anth…	ko04075(Plant hormone signal transduction)	[K]Transcription
gma-miR156c	gp1a	miR156	Glyma.11G251500.2	1069	2	0	18	4.5	0	21	5.25	SPL3	uncharacterized LOC103401427	GO:0003677(DNA binding);GO:0003700(transcription factor activity, sequence-specific DNA binding);GO:0005634(nucleus);GO:0006351(transcription, DNA-templated);GO:0006355(regulation of transcription, DNA-templated);GO:0044212(transcription regulatory region DNA binding);GO:0046872(metal ion binding);GO:0048510(regulation of timing of transition from vegetative to reproductive phase);GO:0048653(anth…	ko04075(Plant hormone signal transduction)	[K]Transcription
gma-miR156c	gp1a	miR156	Glyma.11G251500.10	1060	2	0	18	4.5	0	21	5.25	SPL12	uncharacterized LOC103401427	GO:0003677(DNA binding);GO:0003700(transcription factor activity, sequence-specific DNA binding);GO:0005634(nucleus);GO:0006351(transcription, DNA-templated);GO:0006355(regulation of transcription, DNA-templated);GO:0044212(transcription regulatory region DNA binding);GO:0046872(metal ion binding);GO:0048510(regulation of timing of transition from vegetative to reproductive phase);GO:0048653(anth…	ko04075(Plant hormone signal transduction)	[K]Transcription
gma-miR156c	gp1a	miR156	Glyma.U015800.1	448	3				4	1	0.333333	SPL7	uncharacterized LOC103401427	GO:0003677(DNA binding);GO:0003700(transcription factor activity, sequence-specific DNA binding);GO:0005634(nucleus);GO:0005737(cytoplasm);GO:0006351(transcription, DNA-templated);GO:0006355(regulation of transcription, DNA-templated);GO:0010228(vegetative to reproductive phase transition of meristem);GO:0046872(metal ion binding);GO:0048366(leaf development);GO:0048653(anther development);GO:200…	ko04075(Plant hormone signal transduction)	[K]Transcription
gma-miR156c	gp1a	miR156	Glyma.U015800.2	445	3				4	1	0.333333	SPL7	uncharacterized LOC103401427	GO:0003677(DNA binding);GO:0003700(transcription factor activity, sequence-specific DNA binding);GO:0005634(nucleus);GO:0005737(cytoplasm);GO:0006351(transcription, DNA-templated);GO:0006355(regulation of transcription, DNA-templated);GO:0010228(vegetative to reproductive phase transition of meristem);GO:0046872(metal ion binding);GO:0048366(leaf development);GO:0048653(anther development);GO:200…	ko04075(Plant hormone signal transduction)	[K]Transcription
gma-miR156c	gp1a	miR156	Glyma.01G075800.1	811	3				4	1	0.333333	SPL7	uncharacterized LOC103401427	GO:0003677(DNA binding);GO:0003700(transcription factor activity, sequence-specific DNA binding);GO:0005634(nucleus);GO:0006351(transcription, DNA-templated);GO:0006355(regulation of transcription, DNA-templated);GO:0010358(leaf shaping);GO:0045893(positive regulation of transcription, DNA-templated);GO:0046872(metal ion binding);GO:0048510(regulation of timing of transition from vegetative to re…	ko04075(Plant hormone signal transduction)	[K]Transcription
gma-miR156c	gp1a	miR156	Glyma.04G197100.1	895	3	2	2	2	2	5	5	SPL13A	uncharacterized LOC103401427	GO:0003677(DNA binding);GO:0003700(transcription factor activity, sequence-specific DNA binding);GO:0005634(nucleus);GO:0006351(transcription, DNA-templated);GO:0006355(regulation of transcription, DNA-templated);GO:0046872(metal ion binding);GO:0048653(anther development)	ko04075(Plant hormone signal transduction)	[S]Function unknown
gma-miR156c	gp1a	miR156	Glyma.19G094000.2	829	0	0	28	14	0	43	21.5	TGA1	uncharacterized LOC103401427	GO:0003677(DNA binding);GO:0003700(transcription factor activity, sequence-specific DNA binding);GO:0005634(nucleus);GO:0006351(transcription, DNA-templated);GO:0006355(regulation of transcription, DNA-templated);GO:0046872(metal ion binding);GO:0048653(anther development)	ko04075(Plant hormone signal transduction)	[S]Function unknown
gma-miR156c	gp1a	miR156	Glyma.06G168600.1	1003	3	4	1	0.5	4	1	0.5	SPL13A	uncharacterized LOC103401427	GO:0003677(DNA binding);GO:0003700(transcription factor activity, sequence-specific DNA binding);GO:0005634(nucleus);GO:0006351(transcription, DNA-templated);GO:0006355(regulation of transcription, DNA-templated);GO:0046872(metal ion binding);GO:0048653(anther development)	ko04075(Plant hormone signal transduction)	[S]Function unknown
gma-miR156c	gp1a	miR156	Glyma.06G168600.3	886	3	4	1	0.5	4	1	0.5	SPL13A	uncharacterized LOC103401427	GO:0003677(DNA binding);GO:0003700(transcription factor activity, sequence-specific DNA binding);GO:0005634(nucleus);GO:0006351(transcription, DNA-templated);GO:0006355(regulation of transcription, DNA-templated);GO:0046872(metal ion binding);GO:0048653(anther development)	ko04075(Plant hormone signal transduction)	[S]Function unknown
gma-miR156c	gp1a	miR156	Glyma.02G121300.2	1021	2.5	1	4	4	0	6	6	SPL6	uncharacterized LOC103401427	GO:0003677(DNA binding);GO:0003700(transcription factor activity, sequence-specific DNA binding);GO:0005634(nucleus);GO:0006351(transcription, DNA-templated);GO:0006355(regulation of transcription, DNA-templated);GO:0010468(regulation of gene expression);GO:0042742(defense response to bacterium);GO:0046872(metal ion binding)	ko04075(Plant hormone signal transduction)	[S]Function unknown
gma-miR156c	gp1a	miR156	Glyma.16G054500.3	829	0	0	28	14	0	44	22.5	TGA1	uncharacterized LOC103401427	GO:0003677(DNA binding);GO:0003700(transcription factor activity, sequence-specific DNA binding);GO:0005634(nucleus);GO:0006351(transcription, DNA-templated);GO:0006355(regulation of transcription, DNA-templated);GO:0046872(metal ion binding);GO:0048653(anther development)	ko04075(Plant hormone signal transduction)	[S]Function unknown
gma-miR156b_L+1R-1	gp1a	miR156	Glyma.18G005600.4	1051	0	0	18	18	0	13	13	SPL12	uncharacterized LOC103401427	GO:0003677(DNA binding);GO:0003700(transcription factor activity, sequence-specific DNA binding);GO:0005634(nucleus);GO:0006351(transcription, DNA-templated);GO:0006355(regulation of transcription, DNA-templated);GO:0044212(transcription regulatory region DNA binding);GO:0046872(metal ion binding);GO:0048510(regulation of timing of transition from vegetative to reproductive phase);GO:0048653(anth…	ko04075(Plant hormone signal transduction)	[K]Transcription
gma-miR156b_L+1R-1	gp1a	miR156	Glyma.04G159600.1	1267	1	0	6	6	2	3	3	SPL6	uncharacterized LOC103401427	GO:0003677(DNA binding);GO:0003700(transcription factor activity, sequence-specific DNA binding);GO:0005634(nucleus);GO:0006351(transcription, DNA-templated);GO:0006355(regulation of transcription, DNA-templated);GO:0010468(regulation of gene expression);GO:0042742(defense response to bacterium);GO:0046872(metal ion binding)	ko04075(Plant hormone signal transduction)	[S]Function unknown
gma-miR156b_L+1R-1	gp1a	miR156	Glyma.02G177500.1	769	0				0	9	4.5	SPL14	uncharacterized LOC103401427	GO:0003677(DNA binding);GO:0003700(transcription factor activity, sequence-specific DNA binding);GO:0005634(nucleus);GO:0005737(cytoplasm);GO:0006351(transcription, DNA-templated);GO:0006355(regulation of transcription, DNA-templated);GO:0010228(vegetative to reproductive phase transition of meristem);GO:0046872(metal ion binding);GO:0048366(leaf development);GO:0048653(anther development);GO:200…	ko04075(Plant hormone signal transduction)	[K]Transcription
gma-miR156b_L+1R-1	gp1a	miR156	Glyma.09G113800.1	772	0				0	9	4.5	SPL9	uncharacterized LOC103401427	GO:0003677(DNA binding);GO:0003700(transcription factor activity, sequence-specific DNA binding);GO:0005634(nucleus);GO:0005737(cytoplasm);GO:0006351(transcription, DNA-templated);GO:0006355(regulation of transcription, DNA-templated);GO:0010228(vegetative to reproductive phase transition of meristem);GO:0046872(metal ion binding);GO:0048366(leaf development);GO:0048653(anther development);GO:200…	ko04075(Plant hormone signal transduction)	[K]Transcription
gma-miR156b_L+1R-1	gp1a	miR156	Glyma.05G019000.2	1219	1	2	3	1				SPL6	uncharacterized LOC103401427	GO:0003677(DNA binding);GO:0003700(transcription factor activity, sequence-specific DNA binding);GO:0005634(nucleus);GO:0006351(transcription, DNA-templated);GO:0006355(regulation of transcription, DNA-templated);GO:0010468(regulation of gene expression);GO:0042742(defense response to bacterium);GO:0046872(metal ion binding)	ko04075(Plant hormone signal transduction)	[S]Function unknown
gma-miR156b_L+1R-1	gp1a	miR156	Glyma.17G080700.1	1204	1	2	3	1				SPL6	uncharacterized LOC103401427	GO:0003677(DNA binding);GO:0003700(transcription factor activity, sequence-specific DNA binding);GO:0005634(nucleus);GO:0006351(transcription, DNA-templated);GO:0006355(regulation of transcription, DNA-templated);GO:0010468(regulation of gene expression);GO:0042742(defense response to bacterium);GO:0046872(metal ion binding)	ko04075(Plant hormone signal transduction)	[S]Function unknown
gma-miR156b_L+1R-1	gp1a	miR156	Glyma.07G109500.1	736	1	4	1	1				SPL7	uncharacterized LOC103401427	GO:0003677(DNA binding);GO:0003700(transcription factor activity, sequence-specific DNA binding);GO:0005634(nucleus);GO:0005737(cytoplasm);GO:0006351(transcription, DNA-templated);GO:0006355(regulation of transcription, DNA-templated);GO:0010228(vegetative to reproductive phase transition of meristem);GO:0046872(metal ion binding);GO:0048366(leaf development);GO:0048653(anther development);GO:200…	ko04075(Plant hormone signal transduction)	-
gma-miR156b_L+1R-1	gp1a	miR156	Glyma.08G011500.2	955	1	1	2	1				SPL13A	uncharacterized LOC103401427	GO:0003677(DNA binding);GO:0003700(transcription factor activity, sequence-specific DNA binding);GO:0005634(nucleus);GO:0006351(transcription, DNA-templated);GO:0006355(regulation of transcription, DNA-templated);GO:0046872(metal ion binding);GO:0048653(anther development)	ko04075(Plant hormone signal transduction)	[S]Function unknown
gma-miR156b_L+1R-1	gp1a	miR156	Glyma.17G080700.2	1156	1	2	3	1				SPL6	uncharacterized LOC103401427	GO:0003677(DNA binding);GO:0003700(transcription factor activity, sequence-specific DNA binding);GO:0005634(nucleus);GO:0006351(transcription, DNA-templated);GO:0006355(regulation of transcription, DNA-templated);GO:0010468(regulation of gene expression);GO:0042742(defense response to bacterium);GO:0046872(metal ion binding)	ko04075(Plant hormone signal transduction)	[S]Function unknown
gma-miR156b_L+1R-1	gp1a	miR156	Glyma.05G204100.7	946	1	1	2	1				SPL13A	uncharacterized LOC103401427	GO:0003677(DNA binding);GO:0003700(transcription factor activity, sequence-specific DNA binding);GO:0005634(nucleus);GO:0006351(transcription, DNA-templated);GO:0006355(regulation of transcription, DNA-templated);GO:0046872(metal ion binding);GO:0048653(anther development)	ko04075(Plant hormone signal transduction)	[S]Function unknown
gma-miR156b_L+1R-1	gp1a	miR156	Glyma.03G117600.1	751	1	4	1	1	2	4	4	SPL7	uncharacterized LOC103401427	GO:0003677(DNA binding);GO:0003700(transcription factor activity, sequence-specific DNA binding);GO:0005634(nucleus);GO:0006351(transcription, DNA-templated);GO:0006355(regulation of transcription, DNA-templated);GO:0010358(leaf shaping);GO:0045893(positive regulation of transcription, DNA-templated);GO:0046872(metal ion binding);GO:0048510(regulation of timing of transition from vegetative to re…	ko04075(Plant hormone signal transduction)	-
gma-miR156b_L+1R-1	gp1a	miR156	Glyma.01G063700.1	1024	0.5				2	2	0.666667	SPL6	uncharacterized LOC103401427	GO:0003677(DNA binding);GO:0003700(transcription factor activity, sequence-specific DNA binding);GO:0005634(nucleus);GO:0006351(transcription, DNA-templated);GO:0006355(regulation of transcription, DNA-templated);GO:0010468(regulation of gene expression);GO:0042742(defense response to bacterium);GO:0046872(metal ion binding)	ko04075(Plant hormone signal transduction)	[S]Function unknown
gma-miR156b_L+1R-1	gp1a	miR156	Glyma.01G063700.5	982	0.5				2	2	0.666667	SPL6	-	GO:0003677(DNA binding);GO:0003700(transcription factor activity, sequence-specific DNA binding);GO:0005634(nucleus);GO:0006351(transcription, DNA-templated);GO:0006355(regulation of transcription, DNA-templated);GO:0010468(regulation of gene expression);GO:0042742(defense response to bacterium);GO:0046872(metal ion binding)	-	[S]Function unknown
gma-miR156b_L+1R-1	gp1a	miR156	Glyma.01G063700.10	1021	0.5				2	2	0.666667	SPL6	uncharacterized LOC103401427	GO:0003677(DNA binding);GO:0003700(transcription factor activity, sequence-specific DNA binding);GO:0005634(nucleus);GO:0006351(transcription, DNA-templated);GO:0006355(regulation of transcription, DNA-templated);GO:0010468(regulation of gene expression);GO:0042742(defense response to bacterium);GO:0046872(metal ion binding)	ko04075(Plant hormone signal transduction)	[S]Function unknown
gma-miR156b_L+1R-1	gp1a	miR156	Glyma.11G251500.7	988	0	0	18	4.5	0	21	5.25	SPL3	uncharacterized LOC103401427	GO:0003677(DNA binding);GO:0003700(transcription factor activity, sequence-specific DNA binding);GO:0005634(nucleus);GO:0006351(transcription, DNA-templated);GO:0006355(regulation of transcription, DNA-templated);GO:0044212(transcription regulatory region DNA binding);GO:0046872(metal ion binding);GO:0048510(regulation of timing of transition from vegetative to reproductive phase);GO:0048653(anth…	ko04075(Plant hormone signal transduction)	[K]Transcription
gma-miR156b_L+1R-1	gp1a	miR156	Glyma.11G251500.2	1069	0	0	18	4.5	0	21	5.25	SPL3	uncharacterized LOC103401427	GO:0003677(DNA binding);GO:0003700(transcription factor activity, sequence-specific DNA binding);GO:0005634(nucleus);GO:0006351(transcription, DNA-templated);GO:0006355(regulation of transcription, DNA-templated);GO:0044212(transcription regulatory region DNA binding);GO:0046872(metal ion binding);GO:0048510(regulation of timing of transition from vegetative to reproductive phase);GO:0048653(anth…	ko04075(Plant hormone signal transduction)	[K]Transcription
gma-miR156b_L+1R-1	gp1a	miR156	Glyma.11G251500.4	979	0	0	18	4.5	0	21	5.25	SPL12	uncharacterized LOC103401427	GO:0003677(DNA binding);GO:0003700(transcription factor activity, sequence-specific DNA binding);GO:0005634(nucleus);GO:0006351(transcription, DNA-templated);GO:0006355(regulation of transcription, DNA-templated);GO:0044212(transcription regulatory region DNA binding);GO:0046872(metal ion binding);GO:0048510(regulation of timing of transition from vegetative to reproductive phase);GO:0048653(anth…	ko04075(Plant hormone signal transduction)	[K]Transcription
gma-miR156b_L+1R-1	gp1a	miR156	Glyma.11G251500.10	1060	0	0	18	4.5	0	21	5.25	SPL12	uncharacterized LOC103401427	GO:0003677(DNA binding);GO:0003700(transcription factor activity, sequence-specific DNA binding);GO:0005634(nucleus);GO:0006351(transcription, DNA-templated);GO:0006355(regulation of transcription, DNA-templated);GO:0044212(transcription regulatory region DNA binding);GO:0046872(metal ion binding);GO:0048510(regulation of timing of transition from vegetative to reproductive phase);GO:0048653(anth…	ko04075(Plant hormone signal transduction)	[K]Transcription
gma-miR156b_L+1R-1	gp1a	miR156	Glyma.01G075800.1	811	1				4	1	0.333333	SPL7	uncharacterized LOC103401427	GO:0003677(DNA binding);GO:0003700(transcription factor activity, sequence-specific DNA binding);GO:0005634(nucleus);GO:0006351(transcription, DNA-templated);GO:0006355(regulation of transcription, DNA-templated);GO:0010358(leaf shaping);GO:0045893(positive regulation of transcription, DNA-templated);GO:0046872(metal ion binding);GO:0048510(regulation of timing of transition from vegetative to re…	ko04075(Plant hormone signal transduction)	[K]Transcription
gma-miR156b_L+1R-1	gp1a	miR156	Glyma.U015800.1	448	1				4	1	0.333333	SPL7	uncharacterized LOC103401427	GO:0003677(DNA binding);GO:0003700(transcription factor activity, sequence-specific DNA binding);GO:0005634(nucleus);GO:0005737(cytoplasm);GO:0006351(transcription, DNA-templated);GO:0006355(regulation of transcription, DNA-templated);GO:0010228(vegetative to reproductive phase transition of meristem);GO:0046872(metal ion binding);GO:0048366(leaf development);GO:0048653(anther development);GO:200…	ko04075(Plant hormone signal transduction)	[K]Transcription
gma-miR156b_L+1R-1	gp1a	miR156	Glyma.U015800.2	445	1				4	1	0.333333	SPL7	uncharacterized LOC103401427	GO:0003677(DNA binding);GO:0003700(transcription factor activity, sequence-specific DNA binding);GO:0005634(nucleus);GO:0005737(cytoplasm);GO:0006351(transcription, DNA-templated);GO:0006355(regulation of transcription, DNA-templated);GO:0010228(vegetative to reproductive phase transition of meristem);GO:0046872(metal ion binding);GO:0048366(leaf development);GO:0048653(anther development);GO:200…	ko04075(Plant hormone signal transduction)	[K]Transcription
gma-miR156b_L+1R-1	gp1a	miR156	Glyma.04G197100.1	895	1	2	2	2	2	5	5	SPL13A	uncharacterized LOC103401427	GO:0003677(DNA binding);GO:0003700(transcription factor activity, sequence-specific DNA binding);GO:0005634(nucleus);GO:0006351(transcription, DNA-templated);GO:0006355(regulation of transcription, DNA-templated);GO:0046872(metal ion binding);GO:0048653(anther development)	ko04075(Plant hormone signal transduction)	[S]Function unknown
gma-miR156b_L+1R-1	gp1a	miR156	Glyma.19G094000.2	829	2	0	28	14	0	43	21.5	TGA1	uncharacterized LOC103401427	GO:0003677(DNA binding);GO:0003700(transcription factor activity, sequence-specific DNA binding);GO:0005634(nucleus);GO:0006351(transcription, DNA-templated);GO:0006355(regulation of transcription, DNA-templated);GO:0046872(metal ion binding);GO:0048653(anther development)	ko04075(Plant hormone signal transduction)	[S]Function unknown
gma-miR156b_L+1R-1	gp1a	miR156	Glyma.06G168600.1	1003	1	4	1	0.5	4	1	0.5	SPL13A	uncharacterized LOC103401427	GO:0003677(DNA binding);GO:0003700(transcription factor activity, sequence-specific DNA binding);GO:0005634(nucleus);GO:0006351(transcription, DNA-templated);GO:0006355(regulation of transcription, DNA-templated);GO:0046872(metal ion binding);GO:0048653(anther development)	ko04075(Plant hormone signal transduction)	[S]Function unknown
gma-miR156b_L+1R-1	gp1a	miR156	Glyma.06G168600.3	886	1	4	1	0.5	4	1	0.5	SPL13A	uncharacterized LOC103401427	GO:0003677(DNA binding);GO:0003700(transcription factor activity, sequence-specific DNA binding);GO:0005634(nucleus);GO:0006351(transcription, DNA-templated);GO:0006355(regulation of transcription, DNA-templated);GO:0046872(metal ion binding);GO:0048653(anther development)	ko04075(Plant hormone signal transduction)	[S]Function unknown
gma-miR156b_L+1R-1	gp1a	miR156	Glyma.02G121300.2	1021	0.5	1	4	4	0	6	6	SPL6	uncharacterized LOC103401427	GO:0003677(DNA binding);GO:0003700(transcription factor activity, sequence-specific DNA binding);GO:0005634(nucleus);GO:0006351(transcription, DNA-templated);GO:0006355(regulation of transcription, DNA-templated);GO:0010468(regulation of gene expression);GO:0042742(defense response to bacterium);GO:0046872(metal ion binding)	ko04075(Plant hormone signal transduction)	[S]Function unknown
gma-miR156b_L+1R-1	gp1a	miR156	Glyma.16G054500.3	829	2	0	28	14	0	44	22.5	TGA1	uncharacterized LOC103401427	GO:0003677(DNA binding);GO:0003700(transcription factor activity, sequence-specific DNA binding);GO:0005634(nucleus);GO:0006351(transcription, DNA-templated);GO:0006355(regulation of transcription, DNA-templated);GO:0046872(metal ion binding);GO:0048653(anther development)	ko04075(Plant hormone signal transduction)	[S]Function unknown
gma-miR171a_L+1R-2	gp1a	miR171	Glyma.01G177200.1	572	4	2	3	3				SCL15	-	GO:0003700(transcription factor activity, sequence-specific DNA binding);GO:0005634(nucleus);GO:0006355(regulation of transcription, DNA-templated);GO:0030154(cell differentiation);GO:0043565(sequence-specific DNA binding);GO:0048831(regulation of shoot system development)	-	[K]Transcription
gma-miR171a_L+1R-2	gp1a	miR171	Glyma.13G081700.1	365	4				1	3	3	NSP2	DELLA domain GRAS family transcription factor GAI	GO:0003700(transcription factor activity, sequence-specific DNA binding);GO:0005634(nucleus);GO:0006355(regulation of transcription, DNA-templated);GO:0043565(sequence-specific DNA binding)	ko04075(Plant hormone signal transduction)	[K]Transcription
gma-miR171a_L+1R-2	gp1a	miR171	Glyma.11G065200.1	545	3	2	2	2	0	9	9	SCL15	hypothetical protein	GO:0003700(transcription factor activity, sequence-specific DNA binding);GO:0005634(nucleus);GO:0006355(regulation of transcription, DNA-templated);GO:0030154(cell differentiation);GO:0043565(sequence-specific DNA binding);GO:0048831(regulation of shoot system development)	ko04075(Plant hormone signal transduction)	[K]Transcription
gma-miR171a_L+1R-2	gp1a	miR171	Glyma.20G129200.1	2216	3.5				4	1	1	At4g34220	protein BRASSINOSTEROID INSENSITIVE 1-like	GO:0004672(protein kinase activity);GO:0004674(protein serine/threonine kinase activity);GO:0005524(ATP binding);GO:0006468(protein phosphorylation);GO:0007169(transmembrane receptor protein tyrosine kinase signaling pathway);GO:0016021(integral component of membrane)	ko04075(Plant hormone signal transduction)	[T]Signal transduction mechanisms
gma-miR171a_L+1R-2	gp1a	miR171	Glyma.01G079500.1	1232	2	2	6	3	2	6	3	SCL6	DELLA protein RHT-1-like	GO:0003700(transcription factor activity, sequence-specific DNA binding);GO:0005634(nucleus);GO:0006355(regulation of transcription, DNA-templated);GO:0010492(maintenance of shoot apical meristem identity);GO:0043565(sequence-specific DNA binding);GO:0048768(root hair cell tip growth);GO:0051301(cell division)	ko04075(Plant hormone signal transduction)	[S]Function unknown
gma-miR171a_L+1R-2	gp1a	miR171	Glyma.U013800.1	1235	2	2	6	3	2	6	3	SCL6	AtGAI1 GRAS E3 ubiquitin ligase protein	GO:0003700(transcription factor activity, sequence-specific DNA binding);GO:0005634(nucleus);GO:0006355(regulation of transcription, DNA-templated);GO:0010492(maintenance of shoot apical meristem identity);GO:0043565(sequence-specific DNA binding);GO:0048768(root hair cell tip growth);GO:0051301(cell division)	ko04075(Plant hormone signal transduction)	[S]Function unknown
gma-miR171a_L+1R-2	gp1a	miR171	Glyma.03G031800.2	1106	2				2	2	0.666667	SCL6	hypothetical protein	GO:0003700(transcription factor activity, sequence-specific DNA binding);GO:0005634(nucleus);GO:0006355(regulation of transcription, DNA-templated);GO:0010492(maintenance of shoot apical meristem identity);GO:0043565(sequence-specific DNA binding);GO:0048768(root hair cell tip growth);GO:0051301(cell division)	ko04075(Plant hormone signal transduction)	[S]Function unknown
gma-miR171a_L+1R-2	gp1a	miR171	Glyma.01G136300.1	1208	2				3	2	0.666667	SCL6	DELLA protein GAI1-like	GO:0003700(transcription factor activity, sequence-specific DNA binding);GO:0005634(nucleus);GO:0006355(regulation of transcription, DNA-templated);GO:0010492(maintenance of shoot apical meristem identity);GO:0043565(sequence-specific DNA binding);GO:0048768(root hair cell tip growth);GO:0051301(cell division)	ko04075(Plant hormone signal transduction)	[S]Function unknown
gma-miR171a_L+1R-2	gp1a	miR171	Glyma.03G031800.1	1193	2				2	2	0.666667	SCL6	hypothetical protein	GO:0003700(transcription factor activity, sequence-specific DNA binding);GO:0005634(nucleus);GO:0006355(regulation of transcription, DNA-templated);GO:0010492(maintenance of shoot apical meristem identity);GO:0043565(sequence-specific DNA binding);GO:0048768(root hair cell tip growth);GO:0051301(cell division)	ko04075(Plant hormone signal transduction)	[S]Function unknown
gma-miR171a_L+1R-2	gp1a	miR171	Glyma.12G030500.1	1172	4				4	1	0.5	PCMP-E48	pentatricopeptide repeat-containing protein At4g25270	GO:0003674(molecular_function);GO:0005575(cellular_component);GO:0008150(biological_process)	ko00240(Pyrimidine metabolism)	[S]Function unknown
gma-miR171a_L+1R-2	gp1a	miR171	Glyma.11G105600.1	1148	4				4	1	0.5	PCMP-E48	pentatricopeptide repeat-containing protein At4g25270	GO:0003674(molecular_function);GO:0005575(cellular_component);GO:0008150(biological_process)	ko00240(Pyrimidine metabolism)	[S]Function unknown
gma-miR5770a	gp1a	miR5770	Glyma.01G062400.1	142	1	2	3	3				-	primary amine oxidase-like	GO:0052597(diamine oxidase activity);GO:0055114(oxidation-reduction process);GO:0097185(cellular response to azide)	ko00260(Glycine, serine and threonine metabolism);ko00350(Tyrosine metabolism);ko00360(Phenylalanine metabolism);ko00410(beta-Alanine metabolism);ko00950(Isoquinoline alkaloid biosynthesis);ko00960(Tropane, piperidine and pyridine alkaloid biosynthesis)	[Q]Secondary metabolites biosynthesis, transport and catabolism
gma-miR5770a	gp1a	miR5770	Glyma.03G005400.1	1342	2.5	4	1	0.166667	4	1	0.166667	DTX21	-	GO:0006855(drug transmembrane transport);GO:0015238(drug transmembrane transporter activity)	-	[V]Defense mechanisms
gma-miR5770a	gp1a	miR5770	Glyma.19G120900.1	1354	3.5	4	1	0.166667	4	1	0.166667	DTX21	-	GO:0006855(drug transmembrane transport);GO:0015238(drug transmembrane transporter activity)	-	[V]Defense mechanisms
gma-miR396a-5p	gp1a	miR396	Glyma.13G159700.1	110	3.5	0	3	3				-	-	-	-	-
gma-miR396a-5p	gp1a	miR396	Glyma.09G112600.1	207	2.5	1	5	2.5	1	2	1	-	-	-	-	[S]Function unknown
gma-miR396a-5p	gp1a	miR396	Glyma.02G178700.1	204	2.5	1	5	2.5	1	2	1	-	octanoyltransferase	-	ko00785(Lipoic acid metabolism)	[S]Function unknown
gma-miR396a-5p	gp1a	miR396	Glyma.03G203600.2	544	4	4	1	1				-	-	GO:0003674(molecular_function);GO:0005634(nucleus);GO:0008150(biological_process)	-	-
gma-miR396a-5p	gp1a	miR396	Glyma.11G208800.2	503	3				0	5	2.33333	GRF4	-	GO:0005524(ATP binding);GO:0005634(nucleus);GO:0006351(transcription, DNA-templated);GO:0006355(regulation of transcription, DNA-templated);GO:0048366(leaf development)	-	-
gma-miR396a-5p	gp1a	miR396	Glyma.11G208800.1	515	3				0	5	2.33333	GRF4	-	GO:0005524(ATP binding);GO:0005634(nucleus);GO:0006351(transcription, DNA-templated);GO:0006355(regulation of transcription, DNA-templated);GO:0048366(leaf development)	-	-
gma-miR396a-5p	gp1a	miR396	Glyma.10G067200.1	527	3				2	3	2.33333	GRF3	-	GO:0005524(ATP binding);GO:0005634(nucleus);GO:0006351(transcription, DNA-templated);GO:0006355(regulation of transcription, DNA-templated);GO:0008285(negative regulation of cell proliferation);GO:0009624(response to nematode);GO:0044212(transcription regulatory region DNA binding);GO:0048364(root development);GO:0048366(leaf development);GO:0061062(regulation of nematode larval development)	-	-
gma-miR396a-5p	gp1a	miR396	Glyma.17G050200.3	347	3	2	2	1	0	10	5	GRF5	-	GO:0005524(ATP binding);GO:0005634(nucleus);GO:0006351(transcription, DNA-templated);GO:0006355(regulation of transcription, DNA-templated);GO:0048366(leaf development)	-	[K]Transcription
gma-miR396a-5p	gp1a	miR396	Glyma.17G050200.2	254	3	2	2	1	0	10	5	GRF5	-	GO:0005524(ATP binding);GO:0005634(nucleus);GO:0006351(transcription, DNA-templated);GO:0006355(regulation of transcription, DNA-templated);GO:0048366(leaf development)	-	[K]Transcription
gma-miR396a-5p	gp1a	miR396	Glyma.19G192700.2	575	3				4	1	1	GRF4	-	GO:0005524(ATP binding);GO:0005634(nucleus);GO:0006351(transcription, DNA-templated);GO:0006355(regulation of transcription, DNA-templated);GO:0048366(leaf development)	-	[K]Transcription
gma-miR396a-5p	gp1a	miR396	Glyma.03G157700.1	1638	4	2	3	1.5	2	2	1	ACA12	putative plasma membrane H+ ATPase family protein	GO:0005388(calcium-transporting ATPase activity);GO:0005887(integral component of plasma membrane);GO:0043231(intracellular membrane-bounded organelle)	ko00190(Oxidative phosphorylation)	[P]Inorganic ion transport and metabolism
gma-miR396a-5p	gp1a	miR396	Glyma.01G148600.1	320	3	2	13	4.33333	0	33	11	GRF4	-	GO:0005524(ATP binding);GO:0005634(nucleus);GO:0006351(transcription, DNA-templated);GO:0006355(regulation of transcription, DNA-templated);GO:0048366(leaf development)	-	-
gma-miR396a-5p	gp1a	miR396	Glyma.08G274300.5	450	4	4	1	0.2				-	-	GO:0005576(extracellular region);GO:0008150(biological_process)	-	[S]Function unknown
gma-miR396a-5p	gp1a	miR396	Glyma.18G237200.1	453	4	4	1	0.2				-	-	GO:0005576(extracellular region);GO:0008150(biological_process)	-	[S]Function unknown
gma-miR396a-5p	gp1a	miR396	Glyma.08G274300.11	450	4	4	1	0.2				-	-	GO:0005576(extracellular region);GO:0008150(biological_process)	-	[S]Function unknown
gma-miR396a-5p	gp1a	miR396	Glyma.08G274300.2	450	4	4	1	0.2				-	-	GO:0005576(extracellular region);GO:0008150(biological_process)	-	[S]Function unknown
gma-miR396a-5p	gp1a	miR396	Glyma.08G274300.13	450	4	4	1	0.2				-	-	GO:0005576(extracellular region);GO:0008150(biological_process)	-	[S]Function unknown
gma-miR396a-5p	gp1a	miR396	Glyma.01G234400.1	347	3				4	1	0.5	GRF4	-	GO:0005634(nucleus);GO:0009739(response to gibberellin);GO:0030912(response to deep water)	-	[K]Transcription
gma-miR396a-5p	gp1a	miR396	Glyma.11G008500.1	323	3				4	1	0.5	GRF4	-	GO:0005634(nucleus);GO:0009739(response to gibberellin);GO:0030912(response to deep water)	-	[K]Transcription
gma-miR396a-5p	gp1a	miR396	Glyma.09G212500.2	302	3	2	14	4.83333	0	33	11	GRF4	-	GO:0005524(ATP binding);GO:0005634(nucleus);GO:0006351(transcription, DNA-templated);GO:0006355(regulation of transcription, DNA-templated);GO:0048366(leaf development)	-	-
gma-miR396a-5p	gp1a	miR396	Glyma.09G212500.1	323	3	2	14	4.83333	0	33	11	GRF4	-	GO:0005524(ATP binding);GO:0005634(nucleus);GO:0006351(transcription, DNA-templated);GO:0006355(regulation of transcription, DNA-templated);GO:0048366(leaf development)	-	-
gma-miR396a-5p	gp1a	miR396	Glyma.09G091700.1	1068	4	2	5	2.5	2	6	3	Nub1	-	GO:0005634(nucleus)	-	[K]Transcription
gma-miR396a-5p	gp1a	miR396	Glyma.15G198300.1	1065	4	2	5	2.5	2	6	3	Nub1	-	GO:0005634(nucleus)	-	[K]Transcription
gma-miR396a-5p	gp1a	miR396	Glyma.U028600.3	356	3.5	2	2	0.4	2	6	1.35	GRF6	-	GO:0005524(ATP binding);GO:0005634(nucleus);GO:0006351(transcription, DNA-templated);GO:0006355(regulation of transcription, DNA-templated);GO:0008285(negative regulation of cell proliferation);GO:0048364(root development);GO:0048366(leaf development)	-	[K]Transcription
gma-miR396a-5p	gp1a	miR396	Glyma.U028600.1	788	3.5	2	2	0.4	2	6	1.35	GRF6	-	GO:0005524(ATP binding);GO:0005634(nucleus);GO:0006351(transcription, DNA-templated);GO:0006355(regulation of transcription, DNA-templated);GO:0008285(negative regulation of cell proliferation);GO:0048364(root development);GO:0048366(leaf development)	-	[K]Transcription
gma-miR396a-5p	gp1a	miR396	Glyma.U028700.1	791	3.5	3	2	0.4	2	6	1.35	GRF6	-	GO:0005515(protein binding);GO:0005524(ATP binding);GO:0005634(nucleus);GO:0006351(transcription, DNA-templated);GO:0006355(regulation of transcription, DNA-templated);GO:0009624(response to nematode);GO:0048364(root development);GO:0048366(leaf development);GO:0061062(regulation of nematode larval development)	-	[K]Transcription
gma-miR396a-5p	gp1a	miR396	Glyma.U028600.2	572	3.5	2	2	0.4	2	6	1.35	GRF6	-	GO:0005524(ATP binding);GO:0005634(nucleus);GO:0006351(transcription, DNA-templated);GO:0006355(regulation of transcription, DNA-templated);GO:0008285(negative regulation of cell proliferation);GO:0048364(root development);GO:0048366(leaf development)	-	[K]Transcription
gma-miR396a-5p	gp1a	miR396	Glyma.03G021900.2	497	3.5	4	1	0.5	2	3	1.5	GRF9	-	GO:0005634(nucleus);GO:0048366(leaf development)	-	[K]Transcription
gma-miR396a-5p	gp1a	miR396	Glyma.03G021900.1	503	3.5	4	1	0.5	2	3	1.5	GRF9	-	GO:0005634(nucleus);GO:0048366(leaf development)	-	[K]Transcription
gma-miR396a-5p	gp1a	miR396	Glyma.04G230600.6	314	3				4	1	0.166667	GRF4	-	GO:0005524(ATP binding);GO:0005634(nucleus);GO:0006351(transcription, DNA-templated);GO:0006355(regulation of transcription, DNA-templated);GO:0010114(response to red light);GO:0010218(response to far red light);GO:0048366(leaf development);GO:0080167(response to karrikin)	-	[K]Transcription
gma-miR396a-5p	gp1a	miR396	Glyma.04G230600.4	314	3				4	1	0.166667	GRF4	-	GO:0005524(ATP binding);GO:0005634(nucleus);GO:0006351(transcription, DNA-templated);GO:0006355(regulation of transcription, DNA-templated);GO:0010114(response to red light);GO:0010218(response to far red light);GO:0048366(leaf development);GO:0080167(response to karrikin)	-	[K]Transcription
gma-miR396a-5p	gp1a	miR396	Glyma.04G230600.2	731	3				4	1	0.166667	GRF4	-	GO:0005524(ATP binding);GO:0005634(nucleus);GO:0006351(transcription, DNA-templated);GO:0006355(regulation of transcription, DNA-templated);GO:0010114(response to red light);GO:0010218(response to far red light);GO:0048366(leaf development);GO:0080167(response to karrikin)	-	[K]Transcription
gma-miR396a-5p	gp1a	miR396	Glyma.04G230600.7	731	3				4	1	0.166667	GRF4	-	GO:0005524(ATP binding);GO:0005634(nucleus);GO:0006351(transcription, DNA-templated);GO:0006355(regulation of transcription, DNA-templated);GO:0010114(response to red light);GO:0010218(response to far red light);GO:0048366(leaf development);GO:0080167(response to karrikin)	-	[K]Transcription
gma-miR396a-5p	gp1a	miR396	Glyma.04G230600.1	731	3				4	1	0.166667	GRF4	-	GO:0005524(ATP binding);GO:0005634(nucleus);GO:0006351(transcription, DNA-templated);GO:0006355(regulation of transcription, DNA-templated);GO:0010114(response to red light);GO:0010218(response to far red light);GO:0048366(leaf development);GO:0080167(response to karrikin)	-	[K]Transcription
gma-miR396a-5p	gp1a	miR396	Glyma.04G230600.5	161	3				4	1	0.166667	GRF10	-	GO:0005524(ATP binding);GO:0005634(nucleus);GO:0006351(transcription, DNA-templated);GO:0006355(regulation of transcription, DNA-templated);GO:0008285(negative regulation of cell proliferation);GO:0009624(response to nematode);GO:0044212(transcription regulatory region DNA binding);GO:0048364(root development);GO:0048366(leaf development);GO:0061062(regulation of nematode larval development)	-	[K]Transcription
gma-miR396a-5p	gp1a	miR396	Glyma.15G176500.1	350	3.5	4	1	0.5	4	1	0.5	GRF5	-	GO:0005524(ATP binding);GO:0005634(nucleus);GO:0006351(transcription, DNA-templated);GO:0006355(regulation of transcription, DNA-templated);GO:0048366(leaf development)	-	[K]Transcription
gma-miR396a-5p	gp1a	miR396	Glyma.15G176500.2	350	3.5	4	1	0.5	4	1	0.5	GRF5	-	GO:0005524(ATP binding);GO:0005634(nucleus);GO:0006351(transcription, DNA-templated);GO:0006355(regulation of transcription, DNA-templated);GO:0048366(leaf development)	-	[K]Transcription
gma-miR396a-5p	gp1a	miR396	Glyma.16G007600.3	353	3	0	11	2.2	2	17	3.4	GRF5	-	GO:0005524(ATP binding);GO:0005634(nucleus);GO:0006351(transcription, DNA-templated);GO:0006355(regulation of transcription, DNA-templated);GO:0048366(leaf development)	-	[K]Transcription
gma-miR396a-5p	gp1a	miR396	Glyma.16G007600.4	143	3	0	11	2.2	2	17	3.4	GRF1	-	GO:0005634(nucleus);GO:0009739(response to gibberellin);GO:0030912(response to deep water)	-	[K]Transcription
gma-miR396a-5p	gp1a	miR396	Glyma.16G007600.1	353	3	0	11	2.2	2	17	3.4	GRF5	-	GO:0005524(ATP binding);GO:0005634(nucleus);GO:0006351(transcription, DNA-templated);GO:0006355(regulation of transcription, DNA-templated);GO:0048366(leaf development)	-	[K]Transcription
gma-miR396a-5p	gp1a	miR396	Glyma.07G038400.1	347	3	2	11	2.2	2	17	3.4	GRF5	-	GO:0005524(ATP binding);GO:0005634(nucleus);GO:0006351(transcription, DNA-templated);GO:0006355(regulation of transcription, DNA-templated);GO:0048366(leaf development)	-	[K]Transcription
gma-miR396a-5p	gp1a	miR396	Glyma.16G007600.2	143	3	0	11	2.2	2	17	3.4	GRF1	-	GO:0005634(nucleus);GO:0009739(response to gibberellin);GO:0030912(response to deep water)	-	[K]Transcription
gma-miR396a-5p	gp1a	miR396	Glyma.06G134600.1	716	3	4	1	0.5	0	2	1	GRF7	-	GO:0005524(ATP binding);GO:0005634(nucleus);GO:0006351(transcription, DNA-templated);GO:0006355(regulation of transcription, DNA-templated);GO:0010114(response to red light);GO:0010218(response to far red light);GO:0048366(leaf development);GO:0080167(response to karrikin)	-	[K]Transcription
gma-miR396a-5p	gp1a	miR396	Glyma.06G134600.2	713	3	4	1	0.5	0	2	1	GRF7	-	GO:0005524(ATP binding);GO:0005634(nucleus);GO:0006351(transcription, DNA-templated);GO:0006355(regulation of transcription, DNA-templated);GO:0010114(response to red light);GO:0010218(response to far red light);GO:0048366(leaf development);GO:0080167(response to karrikin)	-	[K]Transcription
gma-miR396a-5p	gp1a	miR396	Glyma.17G232600.1	791	3.5	3	2	0.4	2	3	0.6	GRF6	-	GO:0005515(protein binding);GO:0005524(ATP binding);GO:0005634(nucleus);GO:0006351(transcription, DNA-templated);GO:0006355(regulation of transcription, DNA-templated);GO:0009624(response to nematode);GO:0048364(root development);GO:0048366(leaf development);GO:0061062(regulation of nematode larval development)	-	[K]Transcription
gma-miR4413b	gp1a	miR4413	Glyma.07G101300.1	1120	0	1	3	3				At1g62670	putative pentatricopeptide repeat-containing protein At5g59900	GO:0000966(RNA 5'-end processing);GO:0003723(RNA binding);GO:0005739(mitochondrion)	ko03018(RNA degradation)	[S]Function unknown
gma-miR4413b	gp1a	miR4413	Glyma.16G194800.1	817	4	0	21	3.5	2	9	1.5	At1g63130	putative pentatricopeptide repeat-containing protein At5g59900	GO:0005739(mitochondrion);GO:0008150(biological_process)	ko03018(RNA degradation)	[S]Function unknown
gma-miR4413b	gp1a	miR4413	Glyma.16G195000.1	1126	1	2	21	3.5	2	9	1.5	At1g12700	putative pentatricopeptide repeat-containing protein At5g59900	GO:0004016(adenylate cyclase activity);GO:0005739(mitochondrion)	ko03018(RNA degradation)	[S]Function unknown
gma-miR4413b	gp1a	miR4413	Glyma.16G195700.1	1348	4	0	21	3.5	2	9	1.5	At1g12300	putative pentatricopeptide repeat-containing protein At5g59900	GO:0005739(mitochondrion);GO:0008150(biological_process)	ko03018(RNA degradation)	[S]Function unknown
gma-miR4413b	gp1a	miR4413	Glyma.16G197600.1	1195	2	0	21	3.5	2	9	1.5	At1g62910	putative pentatricopeptide repeat-containing protein At5g59900	GO:0000966(RNA 5'-end processing);GO:0003723(RNA binding);GO:0005739(mitochondrion)	ko03018(RNA degradation)	[S]Function unknown
gma-miR4413b	gp1a	miR4413	Glyma.16G161900.2	1150	2				2	5	1.01786	At1g12700	putative pentatricopeptide repeat-containing protein At5g59900	GO:0000966(RNA 5'-end processing);GO:0003723(RNA binding);GO:0005739(mitochondrion)	ko03018(RNA degradation)	[S]Function unknown
gma-miR4413b	gp1a	miR4413	Glyma.16G163100.1	1138	2				2	4	0.875	At1g12700	putative pentatricopeptide repeat-containing protein At5g59900	GO:0000966(RNA 5'-end processing);GO:0003723(RNA binding);GO:0005739(mitochondrion)	ko03018(RNA degradation)	[S]Function unknown
gma-miR4413b	gp1a	miR4413	Glyma.09G176000.2	1132	3	2	6	0.666667	2	3	0.333333	At1g12700	putative pentatricopeptide repeat-containing protein At5g59900	GO:0000966(RNA 5'-end processing);GO:0003723(RNA binding);GO:0005739(mitochondrion)	ko03018(RNA degradation)	[S]Function unknown
gma-miR4413b	gp1a	miR4413	Glyma.09G175800.1	1132	3	3	6	0.666667	3	3	0.333333	At1g12700	nucleolar protein 56-like	GO:0000154(rRNA modification);GO:0030515(snoRNA binding);GO:0031428(box C/D snoRNP complex);GO:0032040(small-subunit processome)	ko03008(Ribosome biogenesis in eukaryotes)	[S]Function unknown
gma-miR4413b	gp1a	miR4413	Glyma.09G176000.1	1159	3	2	6	0.666667	2	3	0.333333	At1g12700	putative pentatricopeptide repeat-containing protein At5g59900	GO:0000966(RNA 5'-end processing);GO:0003723(RNA binding);GO:0005739(mitochondrion)	ko03018(RNA degradation)	[S]Function unknown
gma-miR4413b	gp1a	miR4413	Glyma.09G176600.1	985	3	2	6	0.666667	2	3	0.333333	At1g12700	putative pentatricopeptide repeat-containing protein At5g59900	GO:0004016(adenylate cyclase activity);GO:0005739(mitochondrion)	ko03018(RNA degradation)	[S]Function unknown
gma-miR4413b	gp1a	miR4413	Glyma.09G178300.1	985	1.5	2	6	0.666667	2	3	0.333333	At1g12700	putative pentatricopeptide repeat-containing protein At5g59900	GO:0003674(molecular_function);GO:0005739(mitochondrion);GO:0008150(biological_process)	ko03018(RNA degradation)	[S]Function unknown
gma-miR4413b	gp1a	miR4413	Glyma.09G174800.1	985	3	2	6	0.666667	2	3	0.333333	At1g12700	putative pentatricopeptide repeat-containing protein At5g59900	GO:0004016(adenylate cyclase activity);GO:0005739(mitochondrion)	ko03018(RNA degradation)	[S]Function unknown
gma-miR4413b	gp1a	miR4413	Glyma.09G171200.1	985	3	2	6	0.666667	2	3	0.333333	At1g12700	putative pentatricopeptide repeat-containing protein At5g59900	GO:0004016(adenylate cyclase activity);GO:0005739(mitochondrion)	ko03018(RNA degradation)	[S]Function unknown
gma-miR4413b	gp1a	miR4413	Glyma.09G176400.1	982	1	2	6	0.666667	2	3	0.333333	At1g12700	putative pentatricopeptide repeat-containing protein At5g59900	GO:0005739(mitochondrion);GO:0006397(mRNA processing);GO:0009507(chloroplast)	ko03018(RNA degradation)	[S]Function unknown
gma-miR4413b	gp1a	miR4413	Glyma.09G175200.1	985	3	2	6	0.666667	2	3	0.333333	At1g12700	putative pentatricopeptide repeat-containing protein At5g59900	GO:0004016(adenylate cyclase activity);GO:0005739(mitochondrion)	ko03018(RNA degradation)	[S]Function unknown
gma-miR4413b	gp1a	miR4413	Glyma.16G139800.1	1153	2				2	4	0.517857	At1g12700	putative pentatricopeptide repeat-containing protein At5g59900	GO:0000966(RNA 5'-end processing);GO:0003723(RNA binding);GO:0005739(mitochondrion)	ko03018(RNA degradation)	[S]Function unknown
gma-miR4413b	gp1a	miR4413	Glyma.16G139800.3	985	2				2	4	0.517857	At1g12700	putative pentatricopeptide repeat-containing protein At5g59900	GO:0000966(RNA 5'-end processing);GO:0003723(RNA binding);GO:0005739(mitochondrion)	ko03018(RNA degradation)	[S]Function unknown
gma-miR4413b	gp1a	miR4413	Glyma.12G118300.1	1066	3				2	4	0.517857	At1g62670	putative pentatricopeptide repeat-containing protein At5g59900	GO:0000966(RNA 5'-end processing);GO:0003723(RNA binding);GO:0005739(mitochondrion)	ko03018(RNA degradation)	[S]Function unknown
gma-miR4413b	gp1a	miR4413	Glyma.16G165400.1	1111	4				2	4	0.517857	At1g12700	putative pentatricopeptide repeat-containing protein At5g59900	GO:0004016(adenylate cyclase activity);GO:0005739(mitochondrion)	ko03018(RNA degradation)	[S]Function unknown
gma-miR4413b	gp1a	miR4413	Glyma.16G160200.1	1117	1				2	4	0.517857	At1g12700	putative pentatricopeptide repeat-containing protein At5g59900	GO:0000966(RNA 5'-end processing);GO:0003723(RNA binding);GO:0005739(mitochondrion)	ko03018(RNA degradation)	[S]Function unknown
gma-miR4413b	gp1a	miR4413	Glyma.09G256600.1	1150	2				2	4	0.517857	At1g12700	putative pentatricopeptide repeat-containing protein At5g59900	GO:0000966(RNA 5'-end processing);GO:0003723(RNA binding);GO:0005739(mitochondrion)	ko03018(RNA degradation)	[S]Function unknown
gma-miR4413b	gp1a	miR4413	Glyma.05G116800.1	393	4				4	1	0.5	At1g34750	-	GO:0004722(protein serine/threonine phosphatase activity);GO:0005634(nucleus);GO:0005886(plasma membrane);GO:0006470(protein dephosphorylation);GO:0046872(metal ion binding)	-	[T]Signal transduction mechanisms
gma-miR4413b	gp1a	miR4413	Glyma.07G100300.1	628	0	0	10	10	0	20	20	At1g63150	putative pentatricopeptide repeat-containing protein At5g59900	GO:0005739(mitochondrion)	ko03018(RNA degradation)	[S]Function unknown
gma-miR4413b	gp1a	miR4413	Glyma.16G162700.1	985	1	4	1	0.5	1	2	1	At1g12700	putative pentatricopeptide repeat-containing protein At5g59900	GO:0000966(RNA 5'-end processing);GO:0003723(RNA binding);GO:0005739(mitochondrion)	ko03018(RNA degradation)	[S]Function unknown
gma-miR4413b	gp1a	miR4413	Glyma.16G162800.1	1036	1	4	1	0.5	1	2	1	At1g12700	putative pentatricopeptide repeat-containing protein At5g59900	GO:0000966(RNA 5'-end processing);GO:0003723(RNA binding);GO:0005739(mitochondrion)	ko03018(RNA degradation)	[S]Function unknown
gma-miR171k-3p	gp1a	miR171	Glyma.01G177200.1	572	3	2	3	3				SCL15	-	GO:0003700(transcription factor activity, sequence-specific DNA binding);GO:0005634(nucleus);GO:0006355(regulation of transcription, DNA-templated);GO:0030154(cell differentiation);GO:0043565(sequence-specific DNA binding);GO:0048831(regulation of shoot system development)	-	[K]Transcription
gma-miR171k-3p	gp1a	miR171	Glyma.13G081700.1	365	4				1	3	3	NSP2	DELLA domain GRAS family transcription factor GAI	GO:0003700(transcription factor activity, sequence-specific DNA binding);GO:0005634(nucleus);GO:0006355(regulation of transcription, DNA-templated);GO:0043565(sequence-specific DNA binding)	ko04075(Plant hormone signal transduction)	[K]Transcription
gma-miR171k-3p	gp1a	miR171	Glyma.11G065200.1	545	2.5	2	2	2	0	9	9	SCL15	hypothetical protein	GO:0003700(transcription factor activity, sequence-specific DNA binding);GO:0005634(nucleus);GO:0006355(regulation of transcription, DNA-templated);GO:0030154(cell differentiation);GO:0043565(sequence-specific DNA binding);GO:0048831(regulation of shoot system development)	ko04075(Plant hormone signal transduction)	[K]Transcription
gma-miR171k-3p	gp1a	miR171	Glyma.20G129200.1	2216	3.5				4	1	1	At4g34220	protein BRASSINOSTEROID INSENSITIVE 1-like	GO:0004672(protein kinase activity);GO:0004674(protein serine/threonine kinase activity);GO:0005524(ATP binding);GO:0006468(protein phosphorylation);GO:0007169(transmembrane receptor protein tyrosine kinase signaling pathway);GO:0016021(integral component of membrane)	ko04075(Plant hormone signal transduction)	[T]Signal transduction mechanisms
gma-miR171k-3p	gp1a	miR171	Glyma.01G079500.1	1232	2	2	6	3	2	6	3	SCL6	DELLA protein RHT-1-like	GO:0003700(transcription factor activity, sequence-specific DNA binding);GO:0005634(nucleus);GO:0006355(regulation of transcription, DNA-templated);GO:0010492(maintenance of shoot apical meristem identity);GO:0043565(sequence-specific DNA binding);GO:0048768(root hair cell tip growth);GO:0051301(cell division)	ko04075(Plant hormone signal transduction)	[S]Function unknown
gma-miR171k-3p	gp1a	miR171	Glyma.U013800.1	1235	2	2	6	3	2	6	3	SCL6	AtGAI1 GRAS E3 ubiquitin ligase protein	GO:0003700(transcription factor activity, sequence-specific DNA binding);GO:0005634(nucleus);GO:0006355(regulation of transcription, DNA-templated);GO:0010492(maintenance of shoot apical meristem identity);GO:0043565(sequence-specific DNA binding);GO:0048768(root hair cell tip growth);GO:0051301(cell division)	ko04075(Plant hormone signal transduction)	[S]Function unknown
gma-miR171k-3p	gp1a	miR171	Glyma.03G031800.2	1106	1				2	2	0.666667	SCL6	hypothetical protein	GO:0003700(transcription factor activity, sequence-specific DNA binding);GO:0005634(nucleus);GO:0006355(regulation of transcription, DNA-templated);GO:0010492(maintenance of shoot apical meristem identity);GO:0043565(sequence-specific DNA binding);GO:0048768(root hair cell tip growth);GO:0051301(cell division)	ko04075(Plant hormone signal transduction)	[S]Function unknown
gma-miR171k-3p	gp1a	miR171	Glyma.01G136300.1	1208	1				3	2	0.666667	SCL6	DELLA protein GAI1-like	GO:0003700(transcription factor activity, sequence-specific DNA binding);GO:0005634(nucleus);GO:0006355(regulation of transcription, DNA-templated);GO:0010492(maintenance of shoot apical meristem identity);GO:0043565(sequence-specific DNA binding);GO:0048768(root hair cell tip growth);GO:0051301(cell division)	ko04075(Plant hormone signal transduction)	[S]Function unknown
gma-miR171k-3p	gp1a	miR171	Glyma.03G031800.1	1193	1				2	2	0.666667	SCL6	hypothetical protein	GO:0003700(transcription factor activity, sequence-specific DNA binding);GO:0005634(nucleus);GO:0006355(regulation of transcription, DNA-templated);GO:0010492(maintenance of shoot apical meristem identity);GO:0043565(sequence-specific DNA binding);GO:0048768(root hair cell tip growth);GO:0051301(cell division)	ko04075(Plant hormone signal transduction)	[S]Function unknown
gma-miR4413a_L+1	gp1a	miR4413	Glyma.07G101300.1	1120	0	1	3	3				At1g62670	putative pentatricopeptide repeat-containing protein At5g59900	GO:0000966(RNA 5'-end processing);GO:0003723(RNA binding);GO:0005739(mitochondrion)	ko03018(RNA degradation)	[S]Function unknown
gma-miR4413a_L+1	gp1a	miR4413	Glyma.16G195000.1	1126	1.5	2	21	3.5	2	9	1.5	At1g12700	putative pentatricopeptide repeat-containing protein At5g59900	GO:0004016(adenylate cyclase activity);GO:0005739(mitochondrion)	ko03018(RNA degradation)	[S]Function unknown
gma-miR4413a_L+1	gp1a	miR4413	Glyma.16G197600.1	1195	2.5	0	21	3.5	2	9	1.5	At1g62910	putative pentatricopeptide repeat-containing protein At5g59900	GO:0000966(RNA 5'-end processing);GO:0003723(RNA binding);GO:0005739(mitochondrion)	ko03018(RNA degradation)	[S]Function unknown
gma-miR4413a_L+1	gp1a	miR4413	Glyma.13G186800.3	490	4	2	2	1				SUVH1	histone-lysine N-methyltransferase	GO:0000775(chromosome, centromeric region);GO:0005634(nucleus);GO:0008270(zinc ion binding);GO:0018024(histone-lysine N-methyltransferase activity);GO:0034968(histone lysine methylation);GO:0040029(regulation of gene expression, epigenetic);GO:0042054(histone methyltransferase activity);GO:0042393(histone binding)	ko00310(Lysine degradation)	[S]Function unknown ;[V]Defense mechanisms
gma-miR4413a_L+1	gp1a	miR4413	Glyma.13G186800.2	490	4	2	2	1				SUVH1	histone-lysine N-methyltransferase	GO:0000775(chromosome, centromeric region);GO:0005634(nucleus);GO:0008270(zinc ion binding);GO:0018024(histone-lysine N-methyltransferase activity);GO:0034968(histone lysine methylation);GO:0040029(regulation of gene expression, epigenetic);GO:0042054(histone methyltransferase activity);GO:0042393(histone binding)	ko00310(Lysine degradation)	[S]Function unknown ;[V]Defense mechanisms
gma-miR4413a_L+1	gp1a	miR4413	Glyma.16G161900.2	1150	2				2	5	1.01786	At1g12700	putative pentatricopeptide repeat-containing protein At5g59900	GO:0000966(RNA 5'-end processing);GO:0003723(RNA binding);GO:0005739(mitochondrion)	ko03018(RNA degradation)	[S]Function unknown
gma-miR4413a_L+1	gp1a	miR4413	Glyma.16G163100.1	1138	2				2	4	0.875	At1g12700	putative pentatricopeptide repeat-containing protein At5g59900	GO:0000966(RNA 5'-end processing);GO:0003723(RNA binding);GO:0005739(mitochondrion)	ko03018(RNA degradation)	[S]Function unknown
gma-miR4413a_L+1	gp1a	miR4413	Glyma.09G178300.1	985	1.5	2	6	0.666667	2	3	0.333333	At1g12700	putative pentatricopeptide repeat-containing protein At5g59900	GO:0003674(molecular_function);GO:0005739(mitochondrion);GO:0008150(biological_process)	ko03018(RNA degradation)	[S]Function unknown
gma-miR4413a_L+1	gp1a	miR4413	Glyma.09G176400.1	982	1	2	6	0.666667	2	3	0.333333	At1g12700	putative pentatricopeptide repeat-containing protein At5g59900	GO:0005739(mitochondrion);GO:0006397(mRNA processing);GO:0009507(chloroplast)	ko03018(RNA degradation)	[S]Function unknown
gma-miR4413a_L+1	gp1a	miR4413	Glyma.09G176600.1	985	3	2	6	0.666667	2	3	0.333333	At1g12700	putative pentatricopeptide repeat-containing protein At5g59900	GO:0004016(adenylate cyclase activity);GO:0005739(mitochondrion)	ko03018(RNA degradation)	[S]Function unknown
gma-miR4413a_L+1	gp1a	miR4413	Glyma.09G176000.1	1159	3.5	2	6	0.666667	2	3	0.333333	At1g12700	putative pentatricopeptide repeat-containing protein At5g59900	GO:0000966(RNA 5'-end processing);GO:0003723(RNA binding);GO:0005739(mitochondrion)	ko03018(RNA degradation)	[S]Function unknown
gma-miR4413a_L+1	gp1a	miR4413	Glyma.09G175800.1	1132	3.5	3	6	0.666667	3	3	0.333333	At1g12700	nucleolar protein 56-like	GO:0000154(rRNA modification);GO:0030515(snoRNA binding);GO:0031428(box C/D snoRNP complex);GO:0032040(small-subunit processome)	ko03008(Ribosome biogenesis in eukaryotes)	[S]Function unknown
gma-miR4413a_L+1	gp1a	miR4413	Glyma.09G171200.1	985	3.5	2	6	0.666667	2	3	0.333333	At1g12700	putative pentatricopeptide repeat-containing protein At5g59900	GO:0004016(adenylate cyclase activity);GO:0005739(mitochondrion)	ko03018(RNA degradation)	[S]Function unknown
gma-miR4413a_L+1	gp1a	miR4413	Glyma.09G174800.1	985	3.5	2	6	0.666667	2	3	0.333333	At1g12700	putative pentatricopeptide repeat-containing protein At5g59900	GO:0004016(adenylate cyclase activity);GO:0005739(mitochondrion)	ko03018(RNA degradation)	[S]Function unknown
gma-miR4413a_L+1	gp1a	miR4413	Glyma.09G176000.2	1132	3.5	2	6	0.666667	2	3	0.333333	At1g12700	putative pentatricopeptide repeat-containing protein At5g59900	GO:0000966(RNA 5'-end processing);GO:0003723(RNA binding);GO:0005739(mitochondrion)	ko03018(RNA degradation)	[S]Function unknown
gma-miR4413a_L+1	gp1a	miR4413	Glyma.09G175200.1	985	3.5	2	6	0.666667	2	3	0.333333	At1g12700	putative pentatricopeptide repeat-containing protein At5g59900	GO:0004016(adenylate cyclase activity);GO:0005739(mitochondrion)	ko03018(RNA degradation)	[S]Function unknown
gma-miR4413a_L+1	gp1a	miR4413	Glyma.16G139800.3	985	2				2	4	0.517857	At1g12700	putative pentatricopeptide repeat-containing protein At5g59900	GO:0000966(RNA 5'-end processing);GO:0003723(RNA binding);GO:0005739(mitochondrion)	ko03018(RNA degradation)	[S]Function unknown
gma-miR4413a_L+1	gp1a	miR4413	Glyma.16G160200.1	1117	1				2	4	0.517857	At1g12700	putative pentatricopeptide repeat-containing protein At5g59900	GO:0000966(RNA 5'-end processing);GO:0003723(RNA binding);GO:0005739(mitochondrion)	ko03018(RNA degradation)	[S]Function unknown
gma-miR4413a_L+1	gp1a	miR4413	Glyma.16G139800.1	1153	2				2	4	0.517857	At1g12700	putative pentatricopeptide repeat-containing protein At5g59900	GO:0000966(RNA 5'-end processing);GO:0003723(RNA binding);GO:0005739(mitochondrion)	ko03018(RNA degradation)	[S]Function unknown
gma-miR4413a_L+1	gp1a	miR4413	Glyma.09G256600.1	1150	2				2	4	0.517857	At1g12700	putative pentatricopeptide repeat-containing protein At5g59900	GO:0000966(RNA 5'-end processing);GO:0003723(RNA binding);GO:0005739(mitochondrion)	ko03018(RNA degradation)	[S]Function unknown
gma-miR4413a_L+1	gp1a	miR4413	Glyma.16G165400.1	1111	4				2	4	0.517857	At1g12700	putative pentatricopeptide repeat-containing protein At5g59900	GO:0004016(adenylate cyclase activity);GO:0005739(mitochondrion)	ko03018(RNA degradation)	[S]Function unknown
gma-miR4413a_L+1	gp1a	miR4413	Glyma.12G118300.1	1066	4				2	4	0.517857	At1g62670	putative pentatricopeptide repeat-containing protein At5g59900	GO:0000966(RNA 5'-end processing);GO:0003723(RNA binding);GO:0005739(mitochondrion)	ko03018(RNA degradation)	[S]Function unknown
gma-miR4413a_L+1	gp1a	miR4413	Glyma.05G116800.1	393	4				4	1	0.5	At1g34750	-	GO:0004722(protein serine/threonine phosphatase activity);GO:0005634(nucleus);GO:0005886(plasma membrane);GO:0006470(protein dephosphorylation);GO:0046872(metal ion binding)	-	[T]Signal transduction mechanisms
gma-miR4413a_L+1	gp1a	miR4413	Glyma.07G100300.1	628	0.5	0	10	10	0	20	20	At1g63150	putative pentatricopeptide repeat-containing protein At5g59900	GO:0005739(mitochondrion)	ko03018(RNA degradation)	[S]Function unknown
gma-miR4413a_L+1	gp1a	miR4413	Glyma.16G162700.1	985	1	4	1	0.5	1	2	1	At1g12700	putative pentatricopeptide repeat-containing protein At5g59900	GO:0000966(RNA 5'-end processing);GO:0003723(RNA binding);GO:0005739(mitochondrion)	ko03018(RNA degradation)	[S]Function unknown
gma-miR4413a_L+1	gp1a	miR4413	Glyma.16G162800.1	1036	1	4	1	0.5	1	2	1	At1g12700	putative pentatricopeptide repeat-containing protein At5g59900	GO:0000966(RNA 5'-end processing);GO:0003723(RNA binding);GO:0005739(mitochondrion)	ko03018(RNA degradation)	[S]Function unknown
gma-miR1513a-5p	gp1a	miR1513	Glyma.07G050300.1	474	4	2	28	9.33333	2	13	4.33333	ENDO2	-	GO:0000014(single-stranded DNA endodeoxyribonuclease activity);GO:0003676(nucleic acid binding);GO:0004519(endonuclease activity);GO:0005576(extracellular region);GO:0006308(DNA catabolic process);GO:0043765(T/G mismatch-specific endonuclease activity);GO:0046872(metal ion binding);GO:0090305(nucleic acid phosphodiester bond hydrolysis)	-	[S]Function unknown
gma-miR1513a-5p	gp1a	miR1513	Glyma.16G019200.2	240	4	2	28	9.33333	2	13	4.33333	ENDO2	-	GO:0000014(single-stranded DNA endodeoxyribonuclease activity);GO:0003676(nucleic acid binding);GO:0004519(endonuclease activity);GO:0005576(extracellular region);GO:0006308(DNA catabolic process);GO:0043765(T/G mismatch-specific endonuclease activity);GO:0046872(metal ion binding);GO:0090305(nucleic acid phosphodiester bond hydrolysis)	-	-
gma-miR1513a-5p	gp1a	miR1513	Glyma.16G019200.1	453	4	2	28	9.33333	2	13	4.33333	ENDO2	-	GO:0000014(single-stranded DNA endodeoxyribonuclease activity);GO:0003676(nucleic acid binding);GO:0004519(endonuclease activity);GO:0005576(extracellular region);GO:0006308(DNA catabolic process);GO:0043765(T/G mismatch-specific endonuclease activity);GO:0046872(metal ion binding);GO:0090305(nucleic acid phosphodiester bond hydrolysis)	-	[S]Function unknown
gma-miR1513a-5p	gp1a	miR1513	Glyma.08G252300.3	106	2	4	1	1				-	-	GO:0004842(ubiquitin-protein transferase activity);GO:0019005(SCF ubiquitin ligase complex);GO:0031146(SCF-dependent proteasomal ubiquitin-dependent protein catabolic process)	-	-
gma-miR159a-3p	gp1a	miR159	Glyma.15G079800.1	736	3.5	4	1	1	0	7	7	-	WAS/WASL-interacting protein family member 1-like	-	ko04144(Endocytosis)	[S]Function unknown
gma-miR159a-3p	gp1a	miR159	Glyma.13G271900.1	682	3	2	9	4.5	2	21	10.5	-	-	-	-	[S]Function unknown
gma-miR159a-3p	gp1a	miR159	Glyma.12G228100.1	673	3	2	9	4.5	2	21	10.5	-	WAS/WASL-interacting protein family member 1-like	-	ko04144(Endocytosis)	[S]Function unknown
gma-miR159a-3p	gp1a	miR159	Glyma.20G047600.1	964	3.5	4	1	0.5	4	1	0.25	GAM1	myb domain protein 30	GO:0003677(DNA binding);GO:0003700(transcription factor activity, sequence-specific DNA binding);GO:0005634(nucleus);GO:0006355(regulation of transcription, DNA-templated);GO:0009723(response to ethylene);GO:0009740(gibberellic acid mediated signaling pathway);GO:0009751(response to salicylic acid);GO:0043068(positive regulation of programmed cell death);GO:0045893(positive regulation of transcri…	ko04626(Plant-pathogen interaction)	[K]Transcription
gma-miR159a-3p	gp1a	miR159	Glyma.20G047600.2	544	3.5	4	1	0.5	4	1	0.25	-	-	-	-	[K]Transcription
gma-miR159a-3p	gp1a	miR159	Glyma.15G225300.3	946	3.5	4	1	0.5	2	2	1	GAM1	myb domain protein 30	GO:0003677(DNA binding);GO:0003700(transcription factor activity, sequence-specific DNA binding);GO:0005634(nucleus);GO:0006355(regulation of transcription, DNA-templated);GO:0009740(gibberellic acid mediated signaling pathway);GO:0009789(positive regulation of abscisic acid-activated signaling pathway);GO:0043068(positive regulation of programmed cell death);GO:0045893(positive regulation of tra…	ko04626(Plant-pathogen interaction)	[K]Transcription
gma-miR159a-3p	gp1a	miR159	Glyma.13G187500.2	937	3.5	4	1	0.5	2	2	1	GAM1	myb domain protein 30	GO:0003677(DNA binding);GO:0003700(transcription factor activity, sequence-specific DNA binding);GO:0005634(nucleus);GO:0006355(regulation of transcription, DNA-templated);GO:0009740(gibberellic acid mediated signaling pathway);GO:0009789(positive regulation of abscisic acid-activated signaling pathway);GO:0043068(positive regulation of programmed cell death);GO:0045893(positive regulation of tra…	ko04626(Plant-pathogen interaction)	[K]Transcription
gma-miR159a-3p	gp1a	miR159	Glyma.13G073400.1	1000	3.5	4	1	0.5	2	2	0.75	GAM1	myb domain protein 30	GO:0003677(DNA binding);GO:0003700(transcription factor activity, sequence-specific DNA binding);GO:0005634(nucleus);GO:0006355(regulation of transcription, DNA-templated);GO:0009740(gibberellic acid mediated signaling pathway);GO:0009789(positive regulation of abscisic acid-activated signaling pathway);GO:0043068(positive regulation of programmed cell death);GO:0045893(positive regulation of tra…	ko04626(Plant-pathogen interaction)	[K]Transcription
gma-miR159a-3p	gp1a	miR159	Glyma.13G073400.3	970	3.5	4	1	0.5	2	2	0.75	GAM1	myb domain protein 30	GO:0003677(DNA binding);GO:0003700(transcription factor activity, sequence-specific DNA binding);GO:0005634(nucleus);GO:0006355(regulation of transcription, DNA-templated);GO:0009740(gibberellic acid mediated signaling pathway);GO:0009789(positive regulation of abscisic acid-activated signaling pathway);GO:0043068(positive regulation of programmed cell death);GO:0045893(positive regulation of tra…	ko04626(Plant-pathogen interaction)	[K]Transcription
gma-miR319g_L+1R-2	gp1a	miR319	Glyma.19G219500.1	2087	4	2	3	1.5	2	16	8	BOR1	-	GO:0005887(integral component of plasma membrane);GO:0008509(anion transmembrane transporter activity);GO:0051453(regulation of intracellular pH);GO:0098656(anion transmembrane transport)	-	[U]Intracellular trafficking, secretion, and vesicular transport
gma-miR319g_L+1R-2	gp1a	miR319	Glyma.03G222300.1	2087	4	2	3	1.5	2	16	8	BOR1	-	GO:0005887(integral component of plasma membrane);GO:0008509(anion transmembrane transporter activity);GO:0051453(regulation of intracellular pH);GO:0098656(anion transmembrane transport)	-	[U]Intracellular trafficking, secretion, and vesicular transport
gma-miR319g_L+1R-2	gp1a	miR319	Glyma.15G092500.1	1275	3.5				4	1	1	TCP2	-	GO:0003677(DNA binding);GO:0003700(transcription factor activity, sequence-specific DNA binding);GO:0005515(protein binding);GO:0005634(nucleus);GO:0006351(transcription, DNA-templated);GO:0006355(regulation of transcription, DNA-templated);GO:0009637(response to blue light);GO:0009965(leaf morphogenesis);GO:0030154(cell differentiation);GO:0045962(positive regulation of development, heterochroni…	-	[K]Transcription
gma-miR319g_L+1R-2	gp1a	miR319	Glyma.05G142000.5	1200	3.5				4	1	1	TCP2	-	GO:0003677(DNA binding);GO:0003700(transcription factor activity, sequence-specific DNA binding);GO:0005515(protein binding);GO:0005634(nucleus);GO:0006351(transcription, DNA-templated);GO:0006355(regulation of transcription, DNA-templated);GO:0009637(response to blue light);GO:0009965(leaf morphogenesis);GO:0030154(cell differentiation);GO:0045962(positive regulation of development, heterochroni…	-	[K]Transcription
gma-miR319g_L+1R-2	gp1a	miR319	Glyma.20G047600.1	964	4	4	1	0.5	4	1	0.25	GAM1	myb domain protein 30	GO:0003677(DNA binding);GO:0003700(transcription factor activity, sequence-specific DNA binding);GO:0005634(nucleus);GO:0006355(regulation of transcription, DNA-templated);GO:0009723(response to ethylene);GO:0009740(gibberellic acid mediated signaling pathway);GO:0009751(response to salicylic acid);GO:0043068(positive regulation of programmed cell death);GO:0045893(positive regulation of transcri…	ko04626(Plant-pathogen interaction)	[K]Transcription
gma-miR319g_L+1R-2	gp1a	miR319	Glyma.20G047600.2	544	4	4	1	0.5	4	1	0.25	-	-	-	-	[K]Transcription
gma-miR319g_L+1R-2	gp1a	miR319	Glyma.13G187500.2	937	4	4	1	0.5	2	2	1	GAM1	myb domain protein 30	GO:0003677(DNA binding);GO:0003700(transcription factor activity, sequence-specific DNA binding);GO:0005634(nucleus);GO:0006355(regulation of transcription, DNA-templated);GO:0009740(gibberellic acid mediated signaling pathway);GO:0009789(positive regulation of abscisic acid-activated signaling pathway);GO:0043068(positive regulation of programmed cell death);GO:0045893(positive regulation of tra…	ko04626(Plant-pathogen interaction)	[K]Transcription
gma-miR319g_L+1R-2	gp1a	miR319	Glyma.15G225300.3	946	4	4	1	0.5	2	2	1	GAM1	myb domain protein 30	GO:0003677(DNA binding);GO:0003700(transcription factor activity, sequence-specific DNA binding);GO:0005634(nucleus);GO:0006355(regulation of transcription, DNA-templated);GO:0009740(gibberellic acid mediated signaling pathway);GO:0009789(positive regulation of abscisic acid-activated signaling pathway);GO:0043068(positive regulation of programmed cell death);GO:0045893(positive regulation of tra…	ko04626(Plant-pathogen interaction)	[K]Transcription
gma-miR319g_L+1R-2	gp1a	miR319	Glyma.13G073400.3	970	4	4	1	0.5	2	2	0.75	GAM1	myb domain protein 30	GO:0003677(DNA binding);GO:0003700(transcription factor activity, sequence-specific DNA binding);GO:0005634(nucleus);GO:0006355(regulation of transcription, DNA-templated);GO:0009740(gibberellic acid mediated signaling pathway);GO:0009789(positive regulation of abscisic acid-activated signaling pathway);GO:0043068(positive regulation of programmed cell death);GO:0045893(positive regulation of tra…	ko04626(Plant-pathogen interaction)	[K]Transcription
gma-miR319g_L+1R-2	gp1a	miR319	Glyma.13G073400.1	1000	4	4	1	0.5	2	2	0.75	GAM1	myb domain protein 30	GO:0003677(DNA binding);GO:0003700(transcription factor activity, sequence-specific DNA binding);GO:0005634(nucleus);GO:0006355(regulation of transcription, DNA-templated);GO:0009740(gibberellic acid mediated signaling pathway);GO:0009789(positive regulation of abscisic acid-activated signaling pathway);GO:0043068(positive regulation of programmed cell death);GO:0045893(positive regulation of tra…	ko04626(Plant-pathogen interaction)	[K]Transcription
gma-miR319p_L-1R+1	gp1a	miR319	Glyma.19G219500.1	2087	4	2	3	1.5	2	16	8	BOR1	-	GO:0005887(integral component of plasma membrane);GO:0008509(anion transmembrane transporter activity);GO:0051453(regulation of intracellular pH);GO:0098656(anion transmembrane transport)	-	[U]Intracellular trafficking, secretion, and vesicular transport
gma-miR319p_L-1R+1	gp1a	miR319	Glyma.03G222300.1	2087	4	2	3	1.5	2	16	8	BOR1	-	GO:0005887(integral component of plasma membrane);GO:0008509(anion transmembrane transporter activity);GO:0051453(regulation of intracellular pH);GO:0098656(anion transmembrane transport)	-	[U]Intracellular trafficking, secretion, and vesicular transport
gma-miR319p_L-1R+1	gp1a	miR319	Glyma.15G092500.1	1275	3.5				4	1	1	TCP2	-	GO:0003677(DNA binding);GO:0003700(transcription factor activity, sequence-specific DNA binding);GO:0005515(protein binding);GO:0005634(nucleus);GO:0006351(transcription, DNA-templated);GO:0006355(regulation of transcription, DNA-templated);GO:0009637(response to blue light);GO:0009965(leaf morphogenesis);GO:0030154(cell differentiation);GO:0045962(positive regulation of development, heterochroni…	-	[K]Transcription
gma-miR319p_L-1R+1	gp1a	miR319	Glyma.05G142000.5	1200	3.5				4	1	1	TCP2	-	GO:0003677(DNA binding);GO:0003700(transcription factor activity, sequence-specific DNA binding);GO:0005515(protein binding);GO:0005634(nucleus);GO:0006351(transcription, DNA-templated);GO:0006355(regulation of transcription, DNA-templated);GO:0009637(response to blue light);GO:0009965(leaf morphogenesis);GO:0030154(cell differentiation);GO:0045962(positive regulation of development, heterochroni…	-	[K]Transcription
gma-miR319p_L-1R+1	gp1a	miR319	Glyma.20G047600.2	544	4	4	1	0.5	4	1	0.25	-	-	-	-	[K]Transcription
gma-miR319p_L-1R+1	gp1a	miR319	Glyma.20G047600.1	964	4	4	1	0.5	4	1	0.25	GAM1	myb domain protein 30	GO:0003677(DNA binding);GO:0003700(transcription factor activity, sequence-specific DNA binding);GO:0005634(nucleus);GO:0006355(regulation of transcription, DNA-templated);GO:0009723(response to ethylene);GO:0009740(gibberellic acid mediated signaling pathway);GO:0009751(response to salicylic acid);GO:0043068(positive regulation of programmed cell death);GO:0045893(positive regulation of transcri…	ko04626(Plant-pathogen interaction)	[K]Transcription
gma-miR319p_L-1R+1	gp1a	miR319	Glyma.13G187500.2	937	4	4	1	0.5	2	2	1	GAM1	myb domain protein 30	GO:0003677(DNA binding);GO:0003700(transcription factor activity, sequence-specific DNA binding);GO:0005634(nucleus);GO:0006355(regulation of transcription, DNA-templated);GO:0009740(gibberellic acid mediated signaling pathway);GO:0009789(positive regulation of abscisic acid-activated signaling pathway);GO:0043068(positive regulation of programmed cell death);GO:0045893(positive regulation of tra…	ko04626(Plant-pathogen interaction)	[K]Transcription
gma-miR319p_L-1R+1	gp1a	miR319	Glyma.15G225300.3	946	4	4	1	0.5	2	2	1	GAM1	myb domain protein 30	GO:0003677(DNA binding);GO:0003700(transcription factor activity, sequence-specific DNA binding);GO:0005634(nucleus);GO:0006355(regulation of transcription, DNA-templated);GO:0009740(gibberellic acid mediated signaling pathway);GO:0009789(positive regulation of abscisic acid-activated signaling pathway);GO:0043068(positive regulation of programmed cell death);GO:0045893(positive regulation of tra…	ko04626(Plant-pathogen interaction)	[K]Transcription
gma-miR319p_L-1R+1	gp1a	miR319	Glyma.13G073400.1	1000	4	4	1	0.5	2	2	0.75	GAM1	myb domain protein 30	GO:0003677(DNA binding);GO:0003700(transcription factor activity, sequence-specific DNA binding);GO:0005634(nucleus);GO:0006355(regulation of transcription, DNA-templated);GO:0009740(gibberellic acid mediated signaling pathway);GO:0009789(positive regulation of abscisic acid-activated signaling pathway);GO:0043068(positive regulation of programmed cell death);GO:0045893(positive regulation of tra…	ko04626(Plant-pathogen interaction)	[K]Transcription
gma-miR319p_L-1R+1	gp1a	miR319	Glyma.13G073400.3	970	4	4	1	0.5	2	2	0.75	GAM1	myb domain protein 30	GO:0003677(DNA binding);GO:0003700(transcription factor activity, sequence-specific DNA binding);GO:0005634(nucleus);GO:0006355(regulation of transcription, DNA-templated);GO:0009740(gibberellic acid mediated signaling pathway);GO:0009789(positive regulation of abscisic acid-activated signaling pathway);GO:0043068(positive regulation of programmed cell death);GO:0045893(positive regulation of tra…	ko04626(Plant-pathogen interaction)	[K]Transcription
gma-miR167k_R-1	gp1a	miR167	Glyma.11G204200.1	2297	4	3	4	0.571429	2	17	3.5	ARF8	auxin response factor 19-like	GO:0003677(DNA binding);GO:0003700(transcription factor activity, sequence-specific DNA binding);GO:0005634(nucleus);GO:0006351(transcription, DNA-templated);GO:0006355(regulation of transcription, DNA-templated);GO:0009733(response to auxin);GO:0009734(auxin-activated signaling pathway);GO:0009908(flower development)	ko04075(Plant hormone signal transduction)	[K]Transcription
gma-miR167k_R-1	gp1a	miR167	Glyma.14G208500.1	2294	4	2	4	0.571429	2	17	3.5	ARF8	auxin response factor 19-like	GO:0003677(DNA binding);GO:0003700(transcription factor activity, sequence-specific DNA binding);GO:0005634(nucleus);GO:0006351(transcription, DNA-templated);GO:0006355(regulation of transcription, DNA-templated);GO:0009733(response to auxin);GO:0009734(auxin-activated signaling pathway);GO:0009908(flower development)	ko04075(Plant hormone signal transduction)	[K]Transcription
gma-miR167k_R-1	gp1a	miR167	Glyma.15G091000.1	2438	3.5	0	64	10.6667	0	156	25.7583	ARF6	hypothetical protein	GO:0003677(DNA binding);GO:0003700(transcription factor activity, sequence-specific DNA binding);GO:0005515(protein binding);GO:0005634(nucleus);GO:0006351(transcription, DNA-templated);GO:0006355(regulation of transcription, DNA-templated);GO:0009733(response to auxin);GO:0009734(auxin-activated signaling pathway);GO:0009908(flower development)	ko04075(Plant hormone signal transduction)	[K]Transcription
gma-miR167k_R-1	gp1a	miR167	Glyma.15G091000.2	2192	3.5	0	64	10.6667	0	156	25.7583	ARF6	auxin response factor 7	GO:0003677(DNA binding);GO:0003700(transcription factor activity, sequence-specific DNA binding);GO:0005515(protein binding);GO:0005634(nucleus);GO:0006351(transcription, DNA-templated);GO:0006355(regulation of transcription, DNA-templated);GO:0009733(response to auxin);GO:0009734(auxin-activated signaling pathway);GO:0009908(flower development)	ko04075(Plant hormone signal transduction)	[K]Transcription
gma-miR167k_R-1	gp1a	miR167	Glyma.15G091000.3	2195	3.5	0	64	10.6667	0	156	25.7583	ARF6	auxin response factor 7	GO:0003677(DNA binding);GO:0003700(transcription factor activity, sequence-specific DNA binding);GO:0005515(protein binding);GO:0005634(nucleus);GO:0006351(transcription, DNA-templated);GO:0006355(regulation of transcription, DNA-templated);GO:0009733(response to auxin);GO:0009734(auxin-activated signaling pathway);GO:0009908(flower development)	ko04075(Plant hormone signal transduction)	[K]Transcription
gma-miR167k_R-1	gp1a	miR167	Glyma.15G091000.4	2435	3.5	0	64	10.6667	0	156	25.7583	ARF6	hypothetical protein	GO:0003677(DNA binding);GO:0003700(transcription factor activity, sequence-specific DNA binding);GO:0005515(protein binding);GO:0005634(nucleus);GO:0006351(transcription, DNA-templated);GO:0006355(regulation of transcription, DNA-templated);GO:0009733(response to auxin);GO:0009734(auxin-activated signaling pathway);GO:0009908(flower development)	ko04075(Plant hormone signal transduction)	[K]Transcription
gma-miR167k_R-1	gp1a	miR167	Glyma.13G221400.1	2432	3.5	0	64	10.6667	0	155	25.6333	ARF6	Transcriptional factor B3 family protein / auxin-responsive factor AUX/IAA-related isoform 1	GO:0003677(DNA binding);GO:0003700(transcription factor activity, sequence-specific DNA binding);GO:0005515(protein binding);GO:0005634(nucleus);GO:0006351(transcription, DNA-templated);GO:0006355(regulation of transcription, DNA-templated);GO:0009733(response to auxin);GO:0009734(auxin-activated signaling pathway);GO:0009908(flower development)	ko04075(Plant hormone signal transduction)	[K]Transcription
gma-miR167k_R-1	gp1a	miR167	Glyma.13G221400.2	2429	3.5	0	64	10.6667	0	155	25.6333	ARF6	Transcriptional factor B3 family protein / auxin-responsive factor AUX/IAA-related isoform 1	GO:0003677(DNA binding);GO:0003700(transcription factor activity, sequence-specific DNA binding);GO:0005515(protein binding);GO:0005634(nucleus);GO:0006351(transcription, DNA-templated);GO:0006355(regulation of transcription, DNA-templated);GO:0009733(response to auxin);GO:0009734(auxin-activated signaling pathway);GO:0009908(flower development)	ko04075(Plant hormone signal transduction)	[K]Transcription
gma-miR167k_R-1	gp1a	miR167	Glyma.14G032700.1	2429	3.5	2	20	5	2	57	13.675	ARF6	Transcriptional factor B3 family protein / auxin-responsive factor AUX/IAA-related isoform 1	GO:0003677(DNA binding);GO:0003700(transcription factor activity, sequence-specific DNA binding);GO:0005515(protein binding);GO:0005634(nucleus);GO:0006351(transcription, DNA-templated);GO:0006355(regulation of transcription, DNA-templated);GO:0009733(response to auxin);GO:0009734(auxin-activated signaling pathway);GO:0009908(flower development)	ko04075(Plant hormone signal transduction)	[K]Transcription
gma-miR167k_R-1	gp1a	miR167	Glyma.14G032700.2	2429	3.5	2	20	5	0	57	13.675	ARF6	Transcriptional factor B3 family protein / auxin-responsive factor AUX/IAA-related isoform 1	GO:0003677(DNA binding);GO:0003700(transcription factor activity, sequence-specific DNA binding);GO:0005515(protein binding);GO:0005634(nucleus);GO:0006351(transcription, DNA-templated);GO:0006355(regulation of transcription, DNA-templated);GO:0009733(response to auxin);GO:0009734(auxin-activated signaling pathway);GO:0009908(flower development)	ko04075(Plant hormone signal transduction)	[K]Transcription
gma-miR167k_R-1	gp1a	miR167	Glyma.02G281700.1	2429	3.5	2	20	5	2	57	13.675	ARF6	Transcriptional factor B3 family protein / auxin-responsive factor AUX/IAA-related isoform 1	GO:0003677(DNA binding);GO:0003700(transcription factor activity, sequence-specific DNA binding);GO:0005515(protein binding);GO:0005634(nucleus);GO:0006351(transcription, DNA-templated);GO:0006355(regulation of transcription, DNA-templated);GO:0009733(response to auxin);GO:0009734(auxin-activated signaling pathway);GO:0009908(flower development)	ko04075(Plant hormone signal transduction)	[K]Transcription
gma-miR167k_R-1	gp1a	miR167	Glyma.02G281700.3	2177	3.5	2	20	5	2	57	13.675	ARF6	Transcriptional factor B3 family protein / auxin-responsive factor AUX/IAA-related isoform 1	GO:0003677(DNA binding);GO:0003700(transcription factor activity, sequence-specific DNA binding);GO:0005515(protein binding);GO:0005634(nucleus);GO:0006351(transcription, DNA-templated);GO:0006355(regulation of transcription, DNA-templated);GO:0009733(response to auxin);GO:0009734(auxin-activated signaling pathway);GO:0009908(flower development)	ko04075(Plant hormone signal transduction)	[K]Transcription
gma-miR167k_R-1	gp1a	miR167	Glyma.10G207600.1	505	2				4	1	1	-	-	GO:0005634(nucleus);GO:0008150(biological_process)	-	[S]Function unknown
gma-miR167k_R-1	gp1a	miR167	Glyma.18G046800.1	2288	4	3	4	0.571429	2	12	2.66667	ARF8	auxin response factor 19-like	GO:0003677(DNA binding);GO:0003700(transcription factor activity, sequence-specific DNA binding);GO:0005634(nucleus);GO:0006351(transcription, DNA-templated);GO:0006355(regulation of transcription, DNA-templated);GO:0009733(response to auxin);GO:0009734(auxin-activated signaling pathway);GO:0009908(flower development)	ko04075(Plant hormone signal transduction)	[K]Transcription
gma-miR167k_R-1	gp1a	miR167	Glyma.08G100100.2	2474	3.5	0	43	8.6	0	99	19.8	ARF6	Transcriptional factor B3 family protein / auxin-responsive factor AUX/IAA-related isoform 1	GO:0003677(DNA binding);GO:0003700(transcription factor activity, sequence-specific DNA binding);GO:0005515(protein binding);GO:0005634(nucleus);GO:0006351(transcription, DNA-templated);GO:0006355(regulation of transcription, DNA-templated);GO:0009733(response to auxin);GO:0009734(auxin-activated signaling pathway);GO:0009908(flower development)	ko04075(Plant hormone signal transduction)	[K]Transcription
gma-miR167k_R-1	gp1a	miR167	Glyma.05G143800.1	2342	3.5	0	43	8.6	0	99	19.8	ARF6	auxin response factor 7-like	GO:0003677(DNA binding);GO:0003700(transcription factor activity, sequence-specific DNA binding);GO:0005515(protein binding);GO:0005634(nucleus);GO:0006351(transcription, DNA-templated);GO:0006355(regulation of transcription, DNA-templated);GO:0009733(response to auxin);GO:0009734(auxin-activated signaling pathway);GO:0009908(flower development)	ko04075(Plant hormone signal transduction)	-
gma-miR167k_R-1	gp1a	miR167	Glyma.05G143800.3	1181	3.5	0	43	8.6	0	99	19.8	ARF6	auxin response factor 5-like	GO:0003677(DNA binding);GO:0003700(transcription factor activity, sequence-specific DNA binding);GO:0005515(protein binding);GO:0005634(nucleus);GO:0006351(transcription, DNA-templated);GO:0006355(regulation of transcription, DNA-templated);GO:0009733(response to auxin);GO:0009734(auxin-activated signaling pathway);GO:0009908(flower development)	ko04075(Plant hormone signal transduction)	[K]Transcription
gma-miR167k_R-1	gp1a	miR167	Glyma.08G100100.1	2477	3.5	0	43	8.6	0	99	19.8	ARF6	Transcriptional factor B3 family protein / auxin-responsive factor AUX/IAA-related isoform 1	GO:0003677(DNA binding);GO:0003700(transcription factor activity, sequence-specific DNA binding);GO:0005515(protein binding);GO:0005634(nucleus);GO:0006351(transcription, DNA-templated);GO:0006355(regulation of transcription, DNA-templated);GO:0009733(response to auxin);GO:0009734(auxin-activated signaling pathway);GO:0009908(flower development)	ko04075(Plant hormone signal transduction)	[K]Transcription
gma-miR167k_R-1	gp1a	miR167	Glyma.05G143800.2	2339	3.5	0	43	8.6	0	99	19.8	ARF6	auxin response factor 7-like	GO:0003677(DNA binding);GO:0003700(transcription factor activity, sequence-specific DNA binding);GO:0005515(protein binding);GO:0005634(nucleus);GO:0006351(transcription, DNA-templated);GO:0006355(regulation of transcription, DNA-templated);GO:0009733(response to auxin);GO:0009734(auxin-activated signaling pathway);GO:0009908(flower development)	ko04075(Plant hormone signal transduction)	-
gma-miR167k_R-1	gp1a	miR167	Glyma.02G239600.2	2054	4	2	4	0.571429	2	12	1.83333	ARF8	auxin response factor 19-like	GO:0003677(DNA binding);GO:0003700(transcription factor activity, sequence-specific DNA binding);GO:0005634(nucleus);GO:0006351(transcription, DNA-templated);GO:0006355(regulation of transcription, DNA-templated);GO:0009733(response to auxin);GO:0009734(auxin-activated signaling pathway);GO:0009908(flower development)	ko04075(Plant hormone signal transduction)	[K]Transcription
gma-miR167k_R-1	gp1a	miR167	Glyma.02G239600.4	2066	4	2	4	0.571429	2	12	1.83333	ARF8	auxin response factor 19-like	GO:0003677(DNA binding);GO:0003700(transcription factor activity, sequence-specific DNA binding);GO:0005634(nucleus);GO:0006351(transcription, DNA-templated);GO:0006355(regulation of transcription, DNA-templated);GO:0009733(response to auxin);GO:0009734(auxin-activated signaling pathway);GO:0009908(flower development)	ko04075(Plant hormone signal transduction)	[K]Transcription
gma-miR167k_R-1	gp1a	miR167	Glyma.02G239600.5	2306	4	2	4	0.571429	2	12	1.83333	ARF8	auxin response factor 19-like	GO:0003677(DNA binding);GO:0003700(transcription factor activity, sequence-specific DNA binding);GO:0005634(nucleus);GO:0006351(transcription, DNA-templated);GO:0006355(regulation of transcription, DNA-templated);GO:0009733(response to auxin);GO:0009734(auxin-activated signaling pathway);GO:0009908(flower development)	ko04075(Plant hormone signal transduction)	[K]Transcription
gma-miR167k_R-1	gp1a	miR167	Glyma.02G239600.1	2306	4	2	4	0.571429	2	12	1.83333	ARF8	auxin response factor 19-like	GO:0003677(DNA binding);GO:0003700(transcription factor activity, sequence-specific DNA binding);GO:0005634(nucleus);GO:0006351(transcription, DNA-templated);GO:0006355(regulation of transcription, DNA-templated);GO:0009733(response to auxin);GO:0009734(auxin-activated signaling pathway);GO:0009908(flower development)	ko04075(Plant hormone signal transduction)	[K]Transcription
gma-miR167k_R-1	gp1a	miR167	Glyma.15G005300.1	1338	3	2	6	6	2	12	12	Brap	-	GO:0000151(ubiquitin ligase complex);GO:0004842(ubiquitin-protein transferase activity);GO:0016567(protein ubiquitination);GO:0043130(ubiquitin binding)	-	[S]Function unknown
gma-miR172a	gp1a	miR172	Glyma.17G170300.1	1516	4				2	9	3	AP2	uncharacterized LOC106378603	GO:0003677(DNA binding);GO:0003700(transcription factor activity, sequence-specific DNA binding);GO:0005634(nucleus);GO:0006351(transcription, DNA-templated);GO:0006355(regulation of transcription, DNA-templated);GO:0009908(flower development);GO:0010073(meristem maintenance);GO:0010093(specification of floral organ identity);GO:0019953(sexual reproduction);GO:0030154(cell differentiation);GO:004…	ko00970(Aminoacyl-tRNA biosynthesis)	[K]Transcription
gma-miR172a	gp1a	miR172	Glyma.17G170300.2	1513	4				2	9	3	AP2	uncharacterized LOC106378603	GO:0003677(DNA binding);GO:0003700(transcription factor activity, sequence-specific DNA binding);GO:0005634(nucleus);GO:0006351(transcription, DNA-templated);GO:0006355(regulation of transcription, DNA-templated);GO:0009908(flower development);GO:0010073(meristem maintenance);GO:0010093(specification of floral organ identity);GO:0019953(sexual reproduction);GO:0030154(cell differentiation);GO:004…	ko00970(Aminoacyl-tRNA biosynthesis)	[K]Transcription
gma-miR172a	gp1a	miR172	Glyma.05G091200.1	1519	4				2	9	3	AP2	uncharacterized LOC106378603	GO:0003677(DNA binding);GO:0003700(transcription factor activity, sequence-specific DNA binding);GO:0005634(nucleus);GO:0006351(transcription, DNA-templated);GO:0006355(regulation of transcription, DNA-templated);GO:0009908(flower development);GO:0010073(meristem maintenance);GO:0010093(specification of floral organ identity);GO:0019953(sexual reproduction);GO:0030154(cell differentiation);GO:004…	ko00970(Aminoacyl-tRNA biosynthesis)	[K]Transcription
gma-miR172a	gp1a	miR172	Glyma.12G073300.4	1276	2	2	10	1.38611	0	49	6.97857	RAP2-7	-	GO:0003677(DNA binding);GO:0003700(transcription factor activity, sequence-specific DNA binding);GO:0005634(nucleus);GO:0006351(transcription, DNA-templated);GO:0006355(regulation of transcription, DNA-templated);GO:0009908(flower development);GO:0010073(meristem maintenance);GO:0010093(specification of floral organ identity);GO:0019953(sexual reproduction);GO:0030154(cell differentiation);GO:004…	-	[K]Transcription
gma-miR172a	gp1a	miR172	Glyma.12G073300.1	1321	2	2	10	1.38611	0	49	6.97857	RAP2-7	-	GO:0003677(DNA binding);GO:0003700(transcription factor activity, sequence-specific DNA binding);GO:0005634(nucleus);GO:0006351(transcription, DNA-templated);GO:0006355(regulation of transcription, DNA-templated);GO:0009908(flower development);GO:0010073(meristem maintenance);GO:0010093(specification of floral organ identity);GO:0019953(sexual reproduction);GO:0030154(cell differentiation);GO:004…	-	[K]Transcription
gma-miR172a	gp1a	miR172	Glyma.12G073300.3	1318	2	2	10	1.38611	0	49	6.97857	RAP2-7	-	GO:0003677(DNA binding);GO:0003700(transcription factor activity, sequence-specific DNA binding);GO:0005634(nucleus);GO:0006351(transcription, DNA-templated);GO:0006355(regulation of transcription, DNA-templated);GO:0009908(flower development);GO:0010073(meristem maintenance);GO:0010093(specification of floral organ identity);GO:0019953(sexual reproduction);GO:0030154(cell differentiation);GO:004…	-	[K]Transcription
gma-miR172a	gp1a	miR172	Glyma.12G073300.2	1273	2	2	10	1.38611	0	49	6.97857	RAP2-7	-	GO:0003677(DNA binding);GO:0003700(transcription factor activity, sequence-specific DNA binding);GO:0005634(nucleus);GO:0006351(transcription, DNA-templated);GO:0006355(regulation of transcription, DNA-templated);GO:0009908(flower development);GO:0010073(meristem maintenance);GO:0010093(specification of floral organ identity);GO:0019953(sexual reproduction);GO:0030154(cell differentiation);GO:004…	-	[K]Transcription
gma-miR172a	gp1a	miR172	Glyma.U022100.1	1213	2	2	3	0.511111	0	19	3.22857	RAP2-7	-	GO:0003677(DNA binding);GO:0003700(transcription factor activity, sequence-specific DNA binding);GO:0005634(nucleus);GO:0006351(transcription, DNA-templated);GO:0006355(regulation of transcription, DNA-templated);GO:0009908(flower development);GO:0010073(meristem maintenance);GO:0010093(specification of floral organ identity);GO:0019953(sexual reproduction);GO:0030154(cell differentiation);GO:004…	-	[K]Transcription
gma-miR172a	gp1a	miR172	Glyma.15G044400.1	1246	2	2	12	1.98611	0	43	5.92857	RAP2-7	-	GO:0003677(DNA binding);GO:0003700(transcription factor activity, sequence-specific DNA binding);GO:0005634(nucleus);GO:0006351(transcription, DNA-templated);GO:0006355(regulation of transcription, DNA-templated);GO:0009908(flower development);GO:0010073(meristem maintenance);GO:0010093(specification of floral organ identity);GO:0019953(sexual reproduction);GO:0030154(cell differentiation);GO:004…	-	[K]Transcription
gma-miR172a	gp1a	miR172	Glyma.15G044400.2	1201	2	2	12	1.98611	0	43	5.92857	RAP2-7	-	GO:0003677(DNA binding);GO:0003700(transcription factor activity, sequence-specific DNA binding);GO:0005634(nucleus);GO:0006351(transcription, DNA-templated);GO:0006355(regulation of transcription, DNA-templated);GO:0009908(flower development);GO:0010073(meristem maintenance);GO:0010093(specification of floral organ identity);GO:0019953(sexual reproduction);GO:0030154(cell differentiation);GO:004…	-	[K]Transcription
gma-miR172a	gp1a	miR172	Glyma.10G116600.2	1150	2	0	148	49.3333	0	230	76.6667	RAP2-7	-	GO:0003677(DNA binding);GO:0003700(transcription factor activity, sequence-specific DNA binding);GO:0005634(nucleus);GO:0006351(transcription, DNA-templated);GO:0006355(regulation of transcription, DNA-templated);GO:0009908(flower development);GO:0010073(meristem maintenance);GO:0010093(specification of floral organ identity);GO:0019953(sexual reproduction);GO:0030154(cell differentiation);GO:004…	-	[K]Transcription
gma-miR172a	gp1a	miR172	Glyma.10G116600.1	1180	2	0	148	49.3333	0	230	76.6667	RAP2-7	-	GO:0003677(DNA binding);GO:0003700(transcription factor activity, sequence-specific DNA binding);GO:0005634(nucleus);GO:0006351(transcription, DNA-templated);GO:0006355(regulation of transcription, DNA-templated);GO:0009908(flower development);GO:0010073(meristem maintenance);GO:0010093(specification of floral organ identity);GO:0019953(sexual reproduction);GO:0030154(cell differentiation);GO:004…	-	[K]Transcription
gma-miR172a	gp1a	miR172	Glyma.02G087400.1	1189	2	0	149	50.3333	0	232	78.6667	RAP2-7	-	GO:0003677(DNA binding);GO:0003700(transcription factor activity, sequence-specific DNA binding);GO:0005634(nucleus);GO:0006351(transcription, DNA-templated);GO:0006355(regulation of transcription, DNA-templated);GO:0009908(flower development);GO:0010073(meristem maintenance);GO:0010093(specification of floral organ identity);GO:0019953(sexual reproduction);GO:0030154(cell differentiation);GO:004…	-	[K]Transcription
gma-miR172a	gp1a	miR172	Glyma.13G329700.4	1264	2	2	12	1.98611	0	33	4.5	RAP2-7	-	GO:0003677(DNA binding);GO:0003700(transcription factor activity, sequence-specific DNA binding);GO:0005634(nucleus);GO:0006351(transcription, DNA-templated);GO:0006355(regulation of transcription, DNA-templated);GO:0009908(flower development);GO:0010073(meristem maintenance);GO:0010093(specification of floral organ identity);GO:0019953(sexual reproduction);GO:0030154(cell differentiation);GO:004…	-	[K]Transcription
gma-miR172a	gp1a	miR172	Glyma.13G329700.2	1219	2	2	12	1.98611	0	33	4.5	RAP2-7	-	GO:0003677(DNA binding);GO:0003700(transcription factor activity, sequence-specific DNA binding);GO:0005634(nucleus);GO:0006351(transcription, DNA-templated);GO:0006355(regulation of transcription, DNA-templated);GO:0009908(flower development);GO:0010073(meristem maintenance);GO:0010093(specification of floral organ identity);GO:0019953(sexual reproduction);GO:0030154(cell differentiation);GO:004…	-	[K]Transcription
gma-miR172a	gp1a	miR172	Glyma.19G178200.3	1240	3	2	4	1	2	5	1.25	RAP2-7	-	GO:0003677(DNA binding);GO:0003700(transcription factor activity, sequence-specific DNA binding);GO:0005634(nucleus);GO:0006351(transcription, DNA-templated);GO:0006355(regulation of transcription, DNA-templated);GO:0009908(flower development);GO:0010073(meristem maintenance);GO:0010093(specification of floral organ identity);GO:0019953(sexual reproduction);GO:0030154(cell differentiation);GO:004…	-	[K]Transcription
gma-miR172a	gp1a	miR172	Glyma.19G178200.2	1330	3	2	4	1	2	5	1.25	RAP2-7	-	GO:0003677(DNA binding);GO:0003700(transcription factor activity, sequence-specific DNA binding);GO:0005634(nucleus);GO:0006351(transcription, DNA-templated);GO:0006355(regulation of transcription, DNA-templated);GO:0009908(flower development);GO:0010073(meristem maintenance);GO:0010093(specification of floral organ identity);GO:0019953(sexual reproduction);GO:0030154(cell differentiation);GO:004…	-	[K]Transcription
gma-miR172a	gp1a	miR172	Glyma.03G177500.1	1243	3	2	4	1	2	5	1.25	RAP2-7	-	GO:0003677(DNA binding);GO:0003700(transcription factor activity, sequence-specific DNA binding);GO:0005634(nucleus);GO:0006351(transcription, DNA-templated);GO:0006355(regulation of transcription, DNA-templated);GO:0009908(flower development);GO:0010073(meristem maintenance);GO:0010093(specification of floral organ identity);GO:0019953(sexual reproduction);GO:0030154(cell differentiation);GO:004…	-	[K]Transcription
gma-miR172a	gp1a	miR172	Glyma.19G178200.1	1348	3	2	4	1	2	5	1.25	RAP2-7	-	GO:0003677(DNA binding);GO:0003700(transcription factor activity, sequence-specific DNA binding);GO:0005634(nucleus);GO:0006351(transcription, DNA-templated);GO:0006355(regulation of transcription, DNA-templated);GO:0009908(flower development);GO:0010073(meristem maintenance);GO:0010093(specification of floral organ identity);GO:0019953(sexual reproduction);GO:0030154(cell differentiation);GO:004…	-	[K]Transcription
gma-miR172a	gp1a	miR172	Glyma.01G188400.3	1414	3	0	26	5.2	0	50	10	AP2	uncharacterized LOC106378603	GO:0003677(DNA binding);GO:0003700(transcription factor activity, sequence-specific DNA binding);GO:0005634(nucleus);GO:0006351(transcription, DNA-templated);GO:0006355(regulation of transcription, DNA-templated);GO:0009908(flower development);GO:0010073(meristem maintenance);GO:0010093(specification of floral organ identity);GO:0019953(sexual reproduction);GO:0030154(cell differentiation);GO:004…	ko00970(Aminoacyl-tRNA biosynthesis)	[K]Transcription
gma-miR172a	gp1a	miR172	Glyma.11G053800.1	1411	3	2	26	5.2	2	50	10	AP2	uncharacterized LOC106378603	GO:0003677(DNA binding);GO:0003700(transcription factor activity, sequence-specific DNA binding);GO:0005634(nucleus);GO:0006351(transcription, DNA-templated);GO:0006355(regulation of transcription, DNA-templated);GO:0009908(flower development);GO:0010073(meristem maintenance);GO:0010093(specification of floral organ identity);GO:0019953(sexual reproduction);GO:0030154(cell differentiation);GO:004…	ko00970(Aminoacyl-tRNA biosynthesis)	[K]Transcription
gma-miR172a	gp1a	miR172	Glyma.01G188400.2	1408	3	0	26	5.2	0	50	10	AP2	uncharacterized LOC106378603	GO:0003677(DNA binding);GO:0003700(transcription factor activity, sequence-specific DNA binding);GO:0005634(nucleus);GO:0006351(transcription, DNA-templated);GO:0006355(regulation of transcription, DNA-templated);GO:0009908(flower development);GO:0010073(meristem maintenance);GO:0010093(specification of floral organ identity);GO:0019953(sexual reproduction);GO:0030154(cell differentiation);GO:004…	ko00970(Aminoacyl-tRNA biosynthesis)	[K]Transcription
gma-miR172a	gp1a	miR172	Glyma.01G188400.4	1423	3	0	26	5.2	0	50	10	AP2	uncharacterized LOC106378603	GO:0003677(DNA binding);GO:0003700(transcription factor activity, sequence-specific DNA binding);GO:0005634(nucleus);GO:0006351(transcription, DNA-templated);GO:0006355(regulation of transcription, DNA-templated);GO:0009908(flower development);GO:0010073(meristem maintenance);GO:0010093(specification of floral organ identity);GO:0019953(sexual reproduction);GO:0030154(cell differentiation);GO:004…	ko00970(Aminoacyl-tRNA biosynthesis)	[K]Transcription
gma-miR172a	gp1a	miR172	Glyma.01G188400.1	1429	3	0	26	5.2	0	50	10	AP2	uncharacterized LOC106378603	GO:0003677(DNA binding);GO:0003700(transcription factor activity, sequence-specific DNA binding);GO:0005634(nucleus);GO:0006351(transcription, DNA-templated);GO:0006355(regulation of transcription, DNA-templated);GO:0009908(flower development);GO:0010073(meristem maintenance);GO:0010093(specification of floral organ identity);GO:0019953(sexual reproduction);GO:0030154(cell differentiation);GO:004…	ko00970(Aminoacyl-tRNA biosynthesis)	[K]Transcription
gma-miR172c	gp1a	miR172	Glyma.05G091200.1	1519	2				2	9	3	AP2	uncharacterized LOC106378603	GO:0003677(DNA binding);GO:0003700(transcription factor activity, sequence-specific DNA binding);GO:0005634(nucleus);GO:0006351(transcription, DNA-templated);GO:0006355(regulation of transcription, DNA-templated);GO:0009908(flower development);GO:0010073(meristem maintenance);GO:0010093(specification of floral organ identity);GO:0019953(sexual reproduction);GO:0030154(cell differentiation);GO:004…	ko00970(Aminoacyl-tRNA biosynthesis)	[K]Transcription
gma-miR172c	gp1a	miR172	Glyma.17G170300.2	1513	2				2	9	3	AP2	uncharacterized LOC106378603	GO:0003677(DNA binding);GO:0003700(transcription factor activity, sequence-specific DNA binding);GO:0005634(nucleus);GO:0006351(transcription, DNA-templated);GO:0006355(regulation of transcription, DNA-templated);GO:0009908(flower development);GO:0010073(meristem maintenance);GO:0010093(specification of floral organ identity);GO:0019953(sexual reproduction);GO:0030154(cell differentiation);GO:004…	ko00970(Aminoacyl-tRNA biosynthesis)	[K]Transcription
gma-miR172c	gp1a	miR172	Glyma.17G170300.1	1516	2				2	9	3	AP2	uncharacterized LOC106378603	GO:0003677(DNA binding);GO:0003700(transcription factor activity, sequence-specific DNA binding);GO:0005634(nucleus);GO:0006351(transcription, DNA-templated);GO:0006355(regulation of transcription, DNA-templated);GO:0009908(flower development);GO:0010073(meristem maintenance);GO:0010093(specification of floral organ identity);GO:0019953(sexual reproduction);GO:0030154(cell differentiation);GO:004…	ko00970(Aminoacyl-tRNA biosynthesis)	[K]Transcription
gma-miR172c	gp1a	miR172	Glyma.12G073300.3	1318	1.5	2	10	1.38611	0	49	6.97857	RAP2-7	-	GO:0003677(DNA binding);GO:0003700(transcription factor activity, sequence-specific DNA binding);GO:0005634(nucleus);GO:0006351(transcription, DNA-templated);GO:0006355(regulation of transcription, DNA-templated);GO:0009908(flower development);GO:0010073(meristem maintenance);GO:0010093(specification of floral organ identity);GO:0019953(sexual reproduction);GO:0030154(cell differentiation);GO:004…	-	[K]Transcription
gma-miR172c	gp1a	miR172	Glyma.12G073300.4	1276	1.5	2	10	1.38611	0	49	6.97857	RAP2-7	-	GO:0003677(DNA binding);GO:0003700(transcription factor activity, sequence-specific DNA binding);GO:0005634(nucleus);GO:0006351(transcription, DNA-templated);GO:0006355(regulation of transcription, DNA-templated);GO:0009908(flower development);GO:0010073(meristem maintenance);GO:0010093(specification of floral organ identity);GO:0019953(sexual reproduction);GO:0030154(cell differentiation);GO:004…	-	[K]Transcription
gma-miR172c	gp1a	miR172	Glyma.12G073300.2	1273	1.5	2	10	1.38611	0	49	6.97857	RAP2-7	-	GO:0003677(DNA binding);GO:0003700(transcription factor activity, sequence-specific DNA binding);GO:0005634(nucleus);GO:0006351(transcription, DNA-templated);GO:0006355(regulation of transcription, DNA-templated);GO:0009908(flower development);GO:0010073(meristem maintenance);GO:0010093(specification of floral organ identity);GO:0019953(sexual reproduction);GO:0030154(cell differentiation);GO:004…	-	[K]Transcription
gma-miR172c	gp1a	miR172	Glyma.12G073300.1	1321	1.5	2	10	1.38611	0	49	6.97857	RAP2-7	-	GO:0003677(DNA binding);GO:0003700(transcription factor activity, sequence-specific DNA binding);GO:0005634(nucleus);GO:0006351(transcription, DNA-templated);GO:0006355(regulation of transcription, DNA-templated);GO:0009908(flower development);GO:0010073(meristem maintenance);GO:0010093(specification of floral organ identity);GO:0019953(sexual reproduction);GO:0030154(cell differentiation);GO:004…	-	[K]Transcription
gma-miR172c	gp1a	miR172	Glyma.U022100.1	1213	1.5	2	3	0.511111	0	19	3.22857	RAP2-7	-	GO:0003677(DNA binding);GO:0003700(transcription factor activity, sequence-specific DNA binding);GO:0005634(nucleus);GO:0006351(transcription, DNA-templated);GO:0006355(regulation of transcription, DNA-templated);GO:0009908(flower development);GO:0010073(meristem maintenance);GO:0010093(specification of floral organ identity);GO:0019953(sexual reproduction);GO:0030154(cell differentiation);GO:004…	-	[K]Transcription
gma-miR172c	gp1a	miR172	Glyma.15G044400.2	1201	1.5	2	12	1.98611	0	43	5.92857	RAP2-7	-	GO:0003677(DNA binding);GO:0003700(transcription factor activity, sequence-specific DNA binding);GO:0005634(nucleus);GO:0006351(transcription, DNA-templated);GO:0006355(regulation of transcription, DNA-templated);GO:0009908(flower development);GO:0010073(meristem maintenance);GO:0010093(specification of floral organ identity);GO:0019953(sexual reproduction);GO:0030154(cell differentiation);GO:004…	-	[K]Transcription
gma-miR172c	gp1a	miR172	Glyma.15G044400.1	1246	1.5	2	12	1.98611	0	43	5.92857	RAP2-7	-	GO:0003677(DNA binding);GO:0003700(transcription factor activity, sequence-specific DNA binding);GO:0005634(nucleus);GO:0006351(transcription, DNA-templated);GO:0006355(regulation of transcription, DNA-templated);GO:0009908(flower development);GO:0010073(meristem maintenance);GO:0010093(specification of floral organ identity);GO:0019953(sexual reproduction);GO:0030154(cell differentiation);GO:004…	-	[K]Transcription
gma-miR172c	gp1a	miR172	Glyma.10G116600.2	1150	3	0	148	49.3333	0	230	76.6667	RAP2-7	-	GO:0003677(DNA binding);GO:0003700(transcription factor activity, sequence-specific DNA binding);GO:0005634(nucleus);GO:0006351(transcription, DNA-templated);GO:0006355(regulation of transcription, DNA-templated);GO:0009908(flower development);GO:0010073(meristem maintenance);GO:0010093(specification of floral organ identity);GO:0019953(sexual reproduction);GO:0030154(cell differentiation);GO:004…	-	[K]Transcription
gma-miR172c	gp1a	miR172	Glyma.10G116600.1	1180	3	0	148	49.3333	0	230	76.6667	RAP2-7	-	GO:0003677(DNA binding);GO:0003700(transcription factor activity, sequence-specific DNA binding);GO:0005634(nucleus);GO:0006351(transcription, DNA-templated);GO:0006355(regulation of transcription, DNA-templated);GO:0009908(flower development);GO:0010073(meristem maintenance);GO:0010093(specification of floral organ identity);GO:0019953(sexual reproduction);GO:0030154(cell differentiation);GO:004…	-	[K]Transcription
gma-miR172c	gp1a	miR172	Glyma.02G087400.1	1189	3	0	149	50.3333	0	232	78.6667	RAP2-7	-	GO:0003677(DNA binding);GO:0003700(transcription factor activity, sequence-specific DNA binding);GO:0005634(nucleus);GO:0006351(transcription, DNA-templated);GO:0006355(regulation of transcription, DNA-templated);GO:0009908(flower development);GO:0010073(meristem maintenance);GO:0010093(specification of floral organ identity);GO:0019953(sexual reproduction);GO:0030154(cell differentiation);GO:004…	-	[K]Transcription
gma-miR172c	gp1a	miR172	Glyma.20G175900.1	148	3				4	1	0.5	-	-	GO:0003690(double-stranded DNA binding);GO:0005739(mitochondrion);GO:0006355(regulation of transcription, DNA-templated);GO:0009507(chloroplast)	-	[S]Function unknown
gma-miR172c	gp1a	miR172	Glyma.20G175900.2	91	3				4	1	0.5	-	-	GO:0003690(double-stranded DNA binding);GO:0005739(mitochondrion);GO:0006355(regulation of transcription, DNA-templated);GO:0009507(chloroplast)	-	[S]Function unknown
gma-miR172c	gp1a	miR172	Glyma.13G329700.2	1219	1.5	2	12	1.98611	0	33	4.5	RAP2-7	-	GO:0003677(DNA binding);GO:0003700(transcription factor activity, sequence-specific DNA binding);GO:0005634(nucleus);GO:0006351(transcription, DNA-templated);GO:0006355(regulation of transcription, DNA-templated);GO:0009908(flower development);GO:0010073(meristem maintenance);GO:0010093(specification of floral organ identity);GO:0019953(sexual reproduction);GO:0030154(cell differentiation);GO:004…	-	[K]Transcription
gma-miR172c	gp1a	miR172	Glyma.13G329700.4	1264	1.5	2	12	1.98611	0	33	4.5	RAP2-7	-	GO:0003677(DNA binding);GO:0003700(transcription factor activity, sequence-specific DNA binding);GO:0005634(nucleus);GO:0006351(transcription, DNA-templated);GO:0006355(regulation of transcription, DNA-templated);GO:0009908(flower development);GO:0010073(meristem maintenance);GO:0010093(specification of floral organ identity);GO:0019953(sexual reproduction);GO:0030154(cell differentiation);GO:004…	-	[K]Transcription
gma-miR172c	gp1a	miR172	Glyma.19G178200.1	1348	1	2	4	1	2	5	1.25	RAP2-7	-	GO:0003677(DNA binding);GO:0003700(transcription factor activity, sequence-specific DNA binding);GO:0005634(nucleus);GO:0006351(transcription, DNA-templated);GO:0006355(regulation of transcription, DNA-templated);GO:0009908(flower development);GO:0010073(meristem maintenance);GO:0010093(specification of floral organ identity);GO:0019953(sexual reproduction);GO:0030154(cell differentiation);GO:004…	-	[K]Transcription
gma-miR172c	gp1a	miR172	Glyma.03G177500.1	1243	1	2	4	1	2	5	1.25	RAP2-7	-	GO:0003677(DNA binding);GO:0003700(transcription factor activity, sequence-specific DNA binding);GO:0005634(nucleus);GO:0006351(transcription, DNA-templated);GO:0006355(regulation of transcription, DNA-templated);GO:0009908(flower development);GO:0010073(meristem maintenance);GO:0010093(specification of floral organ identity);GO:0019953(sexual reproduction);GO:0030154(cell differentiation);GO:004…	-	[K]Transcription
gma-miR172c	gp1a	miR172	Glyma.19G178200.3	1240	1	2	4	1	2	5	1.25	RAP2-7	-	GO:0003677(DNA binding);GO:0003700(transcription factor activity, sequence-specific DNA binding);GO:0005634(nucleus);GO:0006351(transcription, DNA-templated);GO:0006355(regulation of transcription, DNA-templated);GO:0009908(flower development);GO:0010073(meristem maintenance);GO:0010093(specification of floral organ identity);GO:0019953(sexual reproduction);GO:0030154(cell differentiation);GO:004…	-	[K]Transcription
gma-miR172c	gp1a	miR172	Glyma.19G178200.2	1330	1	2	4	1	2	5	1.25	RAP2-7	-	GO:0003677(DNA binding);GO:0003700(transcription factor activity, sequence-specific DNA binding);GO:0005634(nucleus);GO:0006351(transcription, DNA-templated);GO:0006355(regulation of transcription, DNA-templated);GO:0009908(flower development);GO:0010073(meristem maintenance);GO:0010093(specification of floral organ identity);GO:0019953(sexual reproduction);GO:0030154(cell differentiation);GO:004…	-	[K]Transcription
gma-miR172c	gp1a	miR172	Glyma.11G053800.1	1411	1	2	26	5.2	2	50	10	AP2	uncharacterized LOC106378603	GO:0003677(DNA binding);GO:0003700(transcription factor activity, sequence-specific DNA binding);GO:0005634(nucleus);GO:0006351(transcription, DNA-templated);GO:0006355(regulation of transcription, DNA-templated);GO:0009908(flower development);GO:0010073(meristem maintenance);GO:0010093(specification of floral organ identity);GO:0019953(sexual reproduction);GO:0030154(cell differentiation);GO:004…	ko00970(Aminoacyl-tRNA biosynthesis)	[K]Transcription
gma-miR172c	gp1a	miR172	Glyma.01G188400.1	1429	1	0	26	5.2	0	50	10	AP2	uncharacterized LOC106378603	GO:0003677(DNA binding);GO:0003700(transcription factor activity, sequence-specific DNA binding);GO:0005634(nucleus);GO:0006351(transcription, DNA-templated);GO:0006355(regulation of transcription, DNA-templated);GO:0009908(flower development);GO:0010073(meristem maintenance);GO:0010093(specification of floral organ identity);GO:0019953(sexual reproduction);GO:0030154(cell differentiation);GO:004…	ko00970(Aminoacyl-tRNA biosynthesis)	[K]Transcription
gma-miR172c	gp1a	miR172	Glyma.01G188400.3	1414	1	0	26	5.2	0	50	10	AP2	uncharacterized LOC106378603	GO:0003677(DNA binding);GO:0003700(transcription factor activity, sequence-specific DNA binding);GO:0005634(nucleus);GO:0006351(transcription, DNA-templated);GO:0006355(regulation of transcription, DNA-templated);GO:0009908(flower development);GO:0010073(meristem maintenance);GO:0010093(specification of floral organ identity);GO:0019953(sexual reproduction);GO:0030154(cell differentiation);GO:004…	ko00970(Aminoacyl-tRNA biosynthesis)	[K]Transcription
gma-miR172c	gp1a	miR172	Glyma.01G188400.2	1408	1	0	26	5.2	0	50	10	AP2	uncharacterized LOC106378603	GO:0003677(DNA binding);GO:0003700(transcription factor activity, sequence-specific DNA binding);GO:0005634(nucleus);GO:0006351(transcription, DNA-templated);GO:0006355(regulation of transcription, DNA-templated);GO:0009908(flower development);GO:0010073(meristem maintenance);GO:0010093(specification of floral organ identity);GO:0019953(sexual reproduction);GO:0030154(cell differentiation);GO:004…	ko00970(Aminoacyl-tRNA biosynthesis)	[K]Transcription
gma-miR172c	gp1a	miR172	Glyma.01G188400.4	1423	1	0	26	5.2	0	50	10	AP2	uncharacterized LOC106378603	GO:0003677(DNA binding);GO:0003700(transcription factor activity, sequence-specific DNA binding);GO:0005634(nucleus);GO:0006351(transcription, DNA-templated);GO:0006355(regulation of transcription, DNA-templated);GO:0009908(flower development);GO:0010073(meristem maintenance);GO:0010093(specification of floral organ identity);GO:0019953(sexual reproduction);GO:0030154(cell differentiation);GO:004…	ko00970(Aminoacyl-tRNA biosynthesis)	[K]Transcription
gma-miR156a	gp1a	miR156	Glyma.04G159600.1	1266	1	2	3	3	4	1	1	SPL6	uncharacterized LOC103401427	GO:0003677(DNA binding);GO:0003700(transcription factor activity, sequence-specific DNA binding);GO:0005634(nucleus);GO:0006351(transcription, DNA-templated);GO:0006355(regulation of transcription, DNA-templated);GO:0010468(regulation of gene expression);GO:0042742(defense response to bacterium);GO:0046872(metal ion binding)	ko04075(Plant hormone signal transduction)	[S]Function unknown
gma-miR156a	gp1a	miR156	Glyma.18G005600.4	1050	1	4	1	1	2	6	6	SPL12	uncharacterized LOC103401427	GO:0003677(DNA binding);GO:0003700(transcription factor activity, sequence-specific DNA binding);GO:0005634(nucleus);GO:0006351(transcription, DNA-templated);GO:0006355(regulation of transcription, DNA-templated);GO:0044212(transcription regulatory region DNA binding);GO:0046872(metal ion binding);GO:0048510(regulation of timing of transition from vegetative to reproductive phase);GO:0048653(anth…	ko04075(Plant hormone signal transduction)	[K]Transcription
gma-miR156a	gp1a	miR156	Glyma.02G121300.2	1020	1				2	2	2	SPL6	uncharacterized LOC103401427	GO:0003677(DNA binding);GO:0003700(transcription factor activity, sequence-specific DNA binding);GO:0005634(nucleus);GO:0006351(transcription, DNA-templated);GO:0006355(regulation of transcription, DNA-templated);GO:0010468(regulation of gene expression);GO:0042742(defense response to bacterium);GO:0046872(metal ion binding)	ko04075(Plant hormone signal transduction)	[S]Function unknown
gma-miR156a	gp1a	miR156	Glyma.11G251500.10	1059	1	2	7	1.75	2	3	0.75	SPL12	uncharacterized LOC103401427	GO:0003677(DNA binding);GO:0003700(transcription factor activity, sequence-specific DNA binding);GO:0005634(nucleus);GO:0006351(transcription, DNA-templated);GO:0006355(regulation of transcription, DNA-templated);GO:0044212(transcription regulatory region DNA binding);GO:0046872(metal ion binding);GO:0048510(regulation of timing of transition from vegetative to reproductive phase);GO:0048653(anth…	ko04075(Plant hormone signal transduction)	[K]Transcription
gma-miR156a	gp1a	miR156	Glyma.11G251500.7	987	1	2	7	1.75	2	3	0.75	SPL3	uncharacterized LOC103401427	GO:0003677(DNA binding);GO:0003700(transcription factor activity, sequence-specific DNA binding);GO:0005634(nucleus);GO:0006351(transcription, DNA-templated);GO:0006355(regulation of transcription, DNA-templated);GO:0044212(transcription regulatory region DNA binding);GO:0046872(metal ion binding);GO:0048510(regulation of timing of transition from vegetative to reproductive phase);GO:0048653(anth…	ko04075(Plant hormone signal transduction)	[K]Transcription
gma-miR156a	gp1a	miR156	Glyma.11G251500.4	978	1	2	7	1.75	2	3	0.75	SPL12	uncharacterized LOC103401427	GO:0003677(DNA binding);GO:0003700(transcription factor activity, sequence-specific DNA binding);GO:0005634(nucleus);GO:0006351(transcription, DNA-templated);GO:0006355(regulation of transcription, DNA-templated);GO:0044212(transcription regulatory region DNA binding);GO:0046872(metal ion binding);GO:0048510(regulation of timing of transition from vegetative to reproductive phase);GO:0048653(anth…	ko04075(Plant hormone signal transduction)	[K]Transcription
gma-miR156a	gp1a	miR156	Glyma.11G251500.2	1068	1	2	7	1.75	2	3	0.75	SPL3	uncharacterized LOC103401427	GO:0003677(DNA binding);GO:0003700(transcription factor activity, sequence-specific DNA binding);GO:0005634(nucleus);GO:0006351(transcription, DNA-templated);GO:0006355(regulation of transcription, DNA-templated);GO:0044212(transcription regulatory region DNA binding);GO:0046872(metal ion binding);GO:0048510(regulation of timing of transition from vegetative to reproductive phase);GO:0048653(anth…	ko04075(Plant hormone signal transduction)	[K]Transcription
gma-miR156a	gp1a	miR156	Glyma.04G197100.1	894	1				4	1	1	SPL13A	uncharacterized LOC103401427	GO:0003677(DNA binding);GO:0003700(transcription factor activity, sequence-specific DNA binding);GO:0005634(nucleus);GO:0006351(transcription, DNA-templated);GO:0006355(regulation of transcription, DNA-templated);GO:0046872(metal ion binding);GO:0048653(anther development)	ko04075(Plant hormone signal transduction)	[S]Function unknown
gma-miR156a	gp1a	miR156	Glyma.03G117600.1	750	1	4	1	1	2	4	4	SPL7	uncharacterized LOC103401427	GO:0003677(DNA binding);GO:0003700(transcription factor activity, sequence-specific DNA binding);GO:0005634(nucleus);GO:0006351(transcription, DNA-templated);GO:0006355(regulation of transcription, DNA-templated);GO:0010358(leaf shaping);GO:0045893(positive regulation of transcription, DNA-templated);GO:0046872(metal ion binding);GO:0048510(regulation of timing of transition from vegetative to re…	ko04075(Plant hormone signal transduction)	-
gma-miR156a	gp1a	miR156	Glyma.16G054500.3	828	3	2	2	1.5	2	3	1.5	TGA1	uncharacterized LOC103401427	GO:0003677(DNA binding);GO:0003700(transcription factor activity, sequence-specific DNA binding);GO:0005634(nucleus);GO:0006351(transcription, DNA-templated);GO:0006355(regulation of transcription, DNA-templated);GO:0046872(metal ion binding);GO:0048653(anther development)	ko04075(Plant hormone signal transduction)	[S]Function unknown
gma-miR156a	gp1a	miR156	Glyma.01G063700.5	981	1				4	1	0.333333	SPL6	-	GO:0003677(DNA binding);GO:0003700(transcription factor activity, sequence-specific DNA binding);GO:0005634(nucleus);GO:0006351(transcription, DNA-templated);GO:0006355(regulation of transcription, DNA-templated);GO:0010468(regulation of gene expression);GO:0042742(defense response to bacterium);GO:0046872(metal ion binding)	-	[S]Function unknown
gma-miR156a	gp1a	miR156	Glyma.01G063700.1	1023	1				4	1	0.333333	SPL6	uncharacterized LOC103401427	GO:0003677(DNA binding);GO:0003700(transcription factor activity, sequence-specific DNA binding);GO:0005634(nucleus);GO:0006351(transcription, DNA-templated);GO:0006355(regulation of transcription, DNA-templated);GO:0010468(regulation of gene expression);GO:0042742(defense response to bacterium);GO:0046872(metal ion binding)	ko04075(Plant hormone signal transduction)	[S]Function unknown
gma-miR156a	gp1a	miR156	Glyma.01G063700.10	1020	1				4	1	0.333333	SPL6	uncharacterized LOC103401427	GO:0003677(DNA binding);GO:0003700(transcription factor activity, sequence-specific DNA binding);GO:0005634(nucleus);GO:0006351(transcription, DNA-templated);GO:0006355(regulation of transcription, DNA-templated);GO:0010468(regulation of gene expression);GO:0042742(defense response to bacterium);GO:0046872(metal ion binding)	ko04075(Plant hormone signal transduction)	[S]Function unknown
gma-miR156a	gp1a	miR156	Glyma.19G094000.2	828	3	4	1	0.5	2	3	1.5	TGA1	uncharacterized LOC103401427	GO:0003677(DNA binding);GO:0003700(transcription factor activity, sequence-specific DNA binding);GO:0005634(nucleus);GO:0006351(transcription, DNA-templated);GO:0006355(regulation of transcription, DNA-templated);GO:0046872(metal ion binding);GO:0048653(anther development)	ko04075(Plant hormone signal transduction)	[S]Function unknown
gma-miR156a	gp1a	miR156	Glyma.05G019000.2	1218	1	2	2	0.666667	2	2	0.666667	SPL6	uncharacterized LOC103401427	GO:0003677(DNA binding);GO:0003700(transcription factor activity, sequence-specific DNA binding);GO:0005634(nucleus);GO:0006351(transcription, DNA-templated);GO:0006355(regulation of transcription, DNA-templated);GO:0010468(regulation of gene expression);GO:0042742(defense response to bacterium);GO:0046872(metal ion binding)	ko04075(Plant hormone signal transduction)	[S]Function unknown
gma-miR156a	gp1a	miR156	Glyma.17G080700.2	1155	1	2	2	0.666667	2	2	0.666667	SPL6	uncharacterized LOC103401427	GO:0003677(DNA binding);GO:0003700(transcription factor activity, sequence-specific DNA binding);GO:0005634(nucleus);GO:0006351(transcription, DNA-templated);GO:0006355(regulation of transcription, DNA-templated);GO:0010468(regulation of gene expression);GO:0042742(defense response to bacterium);GO:0046872(metal ion binding)	ko04075(Plant hormone signal transduction)	[S]Function unknown
gma-miR156a	gp1a	miR156	Glyma.17G080700.1	1203	1	2	2	0.666667	2	2	0.666667	SPL6	uncharacterized LOC103401427	GO:0003677(DNA binding);GO:0003700(transcription factor activity, sequence-specific DNA binding);GO:0005634(nucleus);GO:0006351(transcription, DNA-templated);GO:0006355(regulation of transcription, DNA-templated);GO:0010468(regulation of gene expression);GO:0042742(defense response to bacterium);GO:0046872(metal ion binding)	ko04075(Plant hormone signal transduction)	[S]Function unknown
gma-miR156a	gp1a	miR156	Glyma.19G146000.1	747	1	4	1	0.5	4	1	0.5	SPL9	uncharacterized LOC103401427	GO:0003677(DNA binding);GO:0003700(transcription factor activity, sequence-specific DNA binding);GO:0005634(nucleus);GO:0005737(cytoplasm);GO:0006351(transcription, DNA-templated);GO:0006355(regulation of transcription, DNA-templated);GO:0010228(vegetative to reproductive phase transition of meristem);GO:0046872(metal ion binding);GO:0048366(leaf development);GO:0048653(anther development);GO:200…	ko04075(Plant hormone signal transduction)	[K]Transcription
gma-miR156a	gp1a	miR156	Glyma.06G168600.3	885	1	4	1	0.5	4	1	0.5	SPL13A	uncharacterized LOC103401427	GO:0003677(DNA binding);GO:0003700(transcription factor activity, sequence-specific DNA binding);GO:0005634(nucleus);GO:0006351(transcription, DNA-templated);GO:0006355(regulation of transcription, DNA-templated);GO:0046872(metal ion binding);GO:0048653(anther development)	ko04075(Plant hormone signal transduction)	[S]Function unknown
gma-miR156a	gp1a	miR156	Glyma.03G143100.1	771	1	4	1	0.5	4	1	0.5	SPL9	uncharacterized LOC103401427	GO:0003677(DNA binding);GO:0003700(transcription factor activity, sequence-specific DNA binding);GO:0005634(nucleus);GO:0005737(cytoplasm);GO:0006351(transcription, DNA-templated);GO:0006355(regulation of transcription, DNA-templated);GO:0010228(vegetative to reproductive phase transition of meristem);GO:0046872(metal ion binding);GO:0048366(leaf development);GO:0048653(anther development);GO:200…	ko04075(Plant hormone signal transduction)	[K]Transcription
gma-miR156a	gp1a	miR156	Glyma.03G143900.1	63	4	4	1	0.5	4	1	0.5	-	-	-	-	-
gma-miR156a	gp1a	miR156	Glyma.06G168600.1	1002	1	4	1	0.5	4	1	0.5	SPL13A	uncharacterized LOC103401427	GO:0003677(DNA binding);GO:0003700(transcription factor activity, sequence-specific DNA binding);GO:0005634(nucleus);GO:0006351(transcription, DNA-templated);GO:0006355(regulation of transcription, DNA-templated);GO:0046872(metal ion binding);GO:0048653(anther development)	ko04075(Plant hormone signal transduction)	[S]Function unknown
gma-miR5767	gp1a	miR5767	Glyma.16G147100.1	218	0				2	3	3	-	-	-	-	-
gma-miR5767	gp1a	miR5767	Glyma.02G041600.1	157	1	4	1	1				-	Phenylalanyl-tRNA synthetase class IIc family protein	GO:0004842(ubiquitin-protein transferase activity);GO:0019005(SCF ubiquitin ligase complex);GO:0031146(SCF-dependent proteasomal ubiquitin-dependent protein catabolic process)	ko00970(Aminoacyl-tRNA biosynthesis)	[S]Function unknown
gma-miR4376a-3p	gp1a	miR4376	Glyma.16G145700.1	738	4				2	3	3	RBL19	-	GO:0004252(serine-type endopeptidase activity);GO:0005794(Golgi apparatus);GO:0006890(retrograde vesicle-mediated transport, Golgi to ER);GO:0016021(integral component of membrane)	-	[S]Function unknown
gma-miR4376a-3p	gp1a	miR4376	Glyma.07G134800.1	1832	3.5				4	1	1	ARF9	auxin response factor 9-like	GO:0003677(DNA binding);GO:0003700(transcription factor activity, sequence-specific DNA binding);GO:0005515(protein binding);GO:0005634(nucleus);GO:0006351(transcription, DNA-templated);GO:0006355(regulation of transcription, DNA-templated);GO:0009734(auxin-activated signaling pathway)	ko04075(Plant hormone signal transduction)	[K]Transcription
gma-miR4376a-3p	gp1a	miR4376	Glyma.02G064500.1	738	4	2	3	1.5	2	2	1	RBL19	-	GO:0004252(serine-type endopeptidase activity);GO:0005794(Golgi apparatus);GO:0006890(retrograde vesicle-mediated transport, Golgi to ER);GO:0016021(integral component of membrane)	-	[S]Function unknown
gma-miR393a_L+1	gp1a	miR393	Glyma.03G209400.1	1532	2	2	30	15.5	2	33	16.5	TIR1	protein TRANSPORT INHIBITOR RESPONSE 1-like	GO:0000822(inositol hexakisphosphate binding);GO:0009734(auxin-activated signaling pathway)	ko04075(Plant hormone signal transduction)	[S]Function unknown
gma-miR393a_L+1	gp1a	miR393	Glyma.10G021500.1	1529	2	2	36	12	2	36	12	TIR1	protein TRANSPORT INHIBITOR RESPONSE 1	GO:0000822(inositol hexakisphosphate binding);GO:0009734(auxin-activated signaling pathway)	ko04075(Plant hormone signal transduction)	[S]Function unknown
gma-miR393a_L+1	gp1a	miR393	Glyma.02G152800.2	1529	2	2	36	12	2	36	12	TIR1	protein TRANSPORT INHIBITOR RESPONSE 1	GO:0000822(inositol hexakisphosphate binding);GO:0009734(auxin-activated signaling pathway)	ko04075(Plant hormone signal transduction)	[S]Function unknown
gma-miR393a_L+1	gp1a	miR393	Glyma.10G021500.3	1073	2	2	36	12	2	36	12	TIR1	protein TRANSPORT INHIBITOR RESPONSE 1	GO:0000822(inositol hexakisphosphate binding);GO:0009734(auxin-activated signaling pathway)	ko04075(Plant hormone signal transduction)	[S]Function unknown
gma-miR393a_L+1	gp1a	miR393	Glyma.19G100200.1	1514	3	2	94	47	2	129	64.5	AFB2	protein TRANSPORT INHIBITOR RESPONSE 1	GO:0000822(inositol hexakisphosphate binding);GO:0009734(auxin-activated signaling pathway)	ko04075(Plant hormone signal transduction)	[S]Function unknown
gma-miR393a_L+1	gp1a	miR393	Glyma.16G050500.1	1514	3	2	94	47	2	129	64.5	AFB2	protein TRANSPORT INHIBITOR RESPONSE 1	GO:0000822(inositol hexakisphosphate binding);GO:0009734(auxin-activated signaling pathway)	ko04075(Plant hormone signal transduction)	[S]Function unknown
gma-miR393a_L+1	gp1a	miR393	Glyma.19G206800.1	1535	2	2	29	14.5	2	33	16.5	TIR1	protein TRANSPORT INHIBITOR RESPONSE 1-like	GO:0000822(inositol hexakisphosphate binding);GO:0009734(auxin-activated signaling pathway)	ko04075(Plant hormone signal transduction)	[S]Function unknown
gma-miR393a_L+1	gp1a	miR393	Glyma.02G065300.1	1517	3.5	2	7	7	2	18	18	AFB2	protein TRANSPORT INHIBITOR RESPONSE 1-like	GO:0000822(inositol hexakisphosphate binding);GO:0009734(auxin-activated signaling pathway)	ko04075(Plant hormone signal transduction)	[S]Function unknown
gma-miR4996_R+1	gp1a	miR4996	Glyma.07G193600.1	986	3.5	2	2	2				-	polyphenol oxidase A1, chloroplastic	GO:1901708((+)-3'-hydroxylarreatricin biosynthetic process);GO:1901709((+)-larreatricin metabolic process)	ko00350(Tyrosine metabolism);ko00950(Isoquinoline alkaloid biosynthesis)	[S]Function unknown
gma-miR4996_R+1	gp1a	miR4996	Glyma.06G270400.1	1046	4	2	4	4	2	2	2	-	polyphenol oxidase	GO:0004503(monophenol monooxygenase activity);GO:0036263(L-DOPA monooxygenase activity)	ko00350(Tyrosine metabolism);ko00950(Isoquinoline alkaloid biosynthesis)	[S]Function unknown
gma-miR9749	gp1a	miR9749	Glyma.08G329200.6	263	4	2	2	2				-	hypothetical protein	GO:0003677(DNA binding);GO:0005634(nucleus);GO:0005739(mitochondrion);GO:0005829(cytosol)	ko00073(Cutin, suberine and wax biosynthesis)	[S]Function unknown
gma-miR9749	gp1a	miR9749	Glyma.16G197600.1	920	1.5	2	3	1.5				At1g62910	putative pentatricopeptide repeat-containing protein At5g59900	GO:0000966(RNA 5'-end processing);GO:0003723(RNA binding);GO:0005739(mitochondrion)	ko03018(RNA degradation)	[S]Function unknown
gma-miR9749	gp1a	miR9749	Glyma.16G194800.1	542	1.5	2	3	1.5				At1g63130	putative pentatricopeptide repeat-containing protein At5g59900	GO:0005739(mitochondrion);GO:0008150(biological_process)	ko03018(RNA degradation)	[S]Function unknown
gma-miR9749	gp1a	miR9749	Glyma.17G015400.1	707	4				4	1	0.5	CYP77A2	cytochrome P450 77A1-like	GO:0016020(membrane);GO:0016709(oxidoreductase activity, acting on paired donors, with incorporation or reduction of molecular oxygen, NAD(P)H as one donor, and incorporation of one atom of oxygen);GO:0044550(secondary metabolite biosynthetic process)	ko00903(Limonene and pinene degradation);ko00945(Stilbenoid, diarylheptanoid and gingerol biosynthesis)	[Q]Secondary metabolites biosynthesis, transport and catabolism
gma-miR9749	gp1a	miR9749	Glyma.18G077600.6	263	3.5	2	3	0.6	2	2	0.4	-	hypothetical protein	GO:0003677(DNA binding);GO:0005634(nucleus);GO:0005739(mitochondrion);GO:0005829(cytosol)	ko00073(Cutin, suberine and wax biosynthesis)	[S]Function unknown
gma-miR9749	gp1a	miR9749	Glyma.18G077600.1	263	3.5	2	3	0.6	2	2	0.4	-	hypothetical protein	GO:0003677(DNA binding);GO:0005634(nucleus);GO:0005739(mitochondrion);GO:0005829(cytosol)	ko00073(Cutin, suberine and wax biosynthesis)	[S]Function unknown
gma-miR9749	gp1a	miR9749	Glyma.18G077600.3	263	3.5	2	3	0.6	2	2	0.4	-	hypothetical protein	GO:0003677(DNA binding);GO:0005634(nucleus);GO:0005739(mitochondrion);GO:0005829(cytosol)	ko00073(Cutin, suberine and wax biosynthesis)	[S]Function unknown
gma-miR9749	gp1a	miR9749	Glyma.18G077600.2	263	3.5	2	3	0.6	2	2	0.4	-	hypothetical protein	GO:0003677(DNA binding);GO:0005634(nucleus);GO:0005739(mitochondrion);GO:0005829(cytosol)	ko00073(Cutin, suberine and wax biosynthesis)	[S]Function unknown
gma-miR9749	gp1a	miR9749	Glyma.18G077600.5	263	3.5	2	3	0.6	2	2	0.4	-	hypothetical protein	GO:0003677(DNA binding);GO:0005634(nucleus);GO:0005739(mitochondrion);GO:0005829(cytosol)	ko00073(Cutin, suberine and wax biosynthesis)	[S]Function unknown
gma-MIR9755-p3_2ss9AT18GT	gp1a	MIR9755	Glyma.12G232900.1	579	3.5	2	2	2				petA	apocytochrome f precursor	GO:0009536(plastid)	ko00195(Photosynthesis)	[C]Energy production and conversion
gma-MIR9755-p3_2ss9AT18GT	gp1a	MIR9755	Glyma.20G092600.1	151	3.5				4	1	1	-	-	-	-	-
gma-MIR9755-p3_2ss9AT18GT	gp1a	MIR9755	Glyma.03G081600.3	131	4	4	1	0.333333				-	-	GO:0003674(molecular_function);GO:0005634(nucleus);GO:0008150(biological_process);GO:0016021(integral component of membrane)	-	[S]Function unknown
gma-MIR9755-p3_2ss9AT18GT	gp1a	MIR9755	Glyma.03G081600.1	131	4	4	1	0.333333				-	-	GO:0003674(molecular_function);GO:0005634(nucleus);GO:0008150(biological_process);GO:0016021(integral component of membrane)	-	[S]Function unknown
gma-MIR9755-p3_2ss9AT18GT	gp1a	MIR9755	Glyma.03G081600.2	131	4	4	1	0.333333				-	-	GO:0003674(molecular_function);GO:0005634(nucleus);GO:0008150(biological_process);GO:0016021(integral component of membrane)	-	[S]Function unknown
gma-MIR9755-p3_2ss9AT18GT	gp1a	MIR9755	Glyma.13G299000.1	308	4				4	1	0.333333	EPF1	uncharacterized LOC102704056	GO:0010052(guard cell differentiation)	ko00230(Purine metabolism);ko00240(Pyrimidine metabolism);ko03030(DNA replication);ko03410(Base excision repair);ko03420(Nucleotide excision repair);ko03440(Homologous recombination)	[S]Function unknown
gma-miR4348b_R+1	gp1a	miR4348	Glyma.01G051700.1	796	0	2	41	41	2	39	39	MYB28	hypothetical protein	GO:0003677(DNA binding);GO:0003700(transcription factor activity, sequence-specific DNA binding);GO:0005634(nucleus);GO:0006355(regulation of transcription, DNA-templated);GO:0010091(trichome branching)	ko00190(Oxidative phosphorylation);ko00860(Porphyrin and chlorophyll metabolism)	[K]Transcription
gma-miR4348b_R+1	gp1a	miR4348	Glyma.02G110000.1	775	3.5	2	2	2				MYB28	hypothetical protein	GO:0000902(cell morphogenesis);GO:0003677(DNA binding);GO:0003700(transcription factor activity, sequence-specific DNA binding);GO:0005634(nucleus);GO:0006355(regulation of transcription, DNA-templated);GO:0009651(response to salt stress);GO:0009723(response to ethylene);GO:0009733(response to auxin);GO:0009739(response to gibberellin);GO:0009751(response to salicylic acid);GO:0009753(response to…	ko00190(Oxidative phosphorylation);ko00860(Porphyrin and chlorophyll metabolism)	[K]Transcription
gma-miR169j-3p	gp1a	miR169	Glyma.08G015100.1	2158	4	2	2	2				-	-	GO:0003674(molecular_function);GO:0005634(nucleus);GO:0008150(biological_process)	-	[S]Function unknown
gma-MIR1507b-p5	gp1a	MIR1507	Glyma.13G155000.1	263	2.5	2	2	2				-	-	-	-	-
gma-miR5042-5p	gp1a	miR5042	Glyma.02G030500.1	1336	3	2	2	2				At4g33300	probable disease resistance protein At4g27220	GO:0004553(hydrolase activity, hydrolyzing O-glycosyl compounds);GO:0030247(polysaccharide binding);GO:0046658(anchored component of plasma membrane)	ko04626(Plant-pathogen interaction)	[S]Function unknown
gma-miR5042-5p	gp1a	miR5042	Glyma.08G303500.1	1309	3	2	3	1.5	0	9	4.5	-	-	GO:0004553(hydrolase activity, hydrolyzing O-glycosyl compounds);GO:0030247(polysaccharide binding);GO:0046658(anchored component of plasma membrane)	-	[S]Function unknown
gma-miR5042-5p	gp1a	miR5042	Glyma.08G305600.1	1348	3	2	3	1.5	0	9	4.5	-	-	GO:0004553(hydrolase activity, hydrolyzing O-glycosyl compounds);GO:0030247(polysaccharide binding);GO:0046658(anchored component of plasma membrane)	-	[S]Function unknown
gma-MIR1507a-p5	gp1a	MIR1507	Glyma.13G155000.1	263	3.5	2	2	2				-	-	-	-	-
gma-MIR5033-p5	gp1a	MIR5033	Glyma.08G183000.1	37	3.5	2	5	5	2	2	2	-	-	GO:0003674(molecular_function);GO:0005576(extracellular region);GO:0080167(response to karrikin)	-	[S]Function unknown
gma-miR396b-5p	gp1a	miR396	Glyma.09G112600.1	207	3.5	1	5	2.5	1	2	1	-	-	-	-	[S]Function unknown
gma-miR396b-5p	gp1a	miR396	Glyma.02G178700.1	204	3.5	1	5	2.5	1	2	1	-	octanoyltransferase	-	ko00785(Lipoic acid metabolism)	[S]Function unknown
gma-miR396b-5p	gp1a	miR396	Glyma.11G208800.1	515	4				0	5	2.33333	GRF4	-	GO:0005524(ATP binding);GO:0005634(nucleus);GO:0006351(transcription, DNA-templated);GO:0006355(regulation of transcription, DNA-templated);GO:0048366(leaf development)	-	-
gma-miR396b-5p	gp1a	miR396	Glyma.11G208800.2	503	4				0	5	2.33333	GRF4	-	GO:0005524(ATP binding);GO:0005634(nucleus);GO:0006351(transcription, DNA-templated);GO:0006355(regulation of transcription, DNA-templated);GO:0048366(leaf development)	-	-
gma-miR396b-5p	gp1a	miR396	Glyma.10G067200.1	527	4				2	3	2.33333	GRF3	-	GO:0005524(ATP binding);GO:0005634(nucleus);GO:0006351(transcription, DNA-templated);GO:0006355(regulation of transcription, DNA-templated);GO:0008285(negative regulation of cell proliferation);GO:0009624(response to nematode);GO:0044212(transcription regulatory region DNA binding);GO:0048364(root development);GO:0048366(leaf development);GO:0061062(regulation of nematode larval development)	-	-
gma-miR396b-5p	gp1a	miR396	Glyma.17G050200.3	347	4	2	2	1	0	10	5	GRF5	-	GO:0005524(ATP binding);GO:0005634(nucleus);GO:0006351(transcription, DNA-templated);GO:0006355(regulation of transcription, DNA-templated);GO:0048366(leaf development)	-	[K]Transcription
gma-miR396b-5p	gp1a	miR396	Glyma.17G050200.2	254	4	2	2	1	0	10	5	GRF5	-	GO:0005524(ATP binding);GO:0005634(nucleus);GO:0006351(transcription, DNA-templated);GO:0006355(regulation of transcription, DNA-templated);GO:0048366(leaf development)	-	[K]Transcription
gma-miR396b-5p	gp1a	miR396	Glyma.19G192700.2	575	4				4	1	1	GRF4	-	GO:0005524(ATP binding);GO:0005634(nucleus);GO:0006351(transcription, DNA-templated);GO:0006355(regulation of transcription, DNA-templated);GO:0048366(leaf development)	-	[K]Transcription
gma-miR396b-5p	gp1a	miR396	Glyma.03G157700.1	1638	3.5	2	3	1.5	2	2	1	ACA12	putative plasma membrane H+ ATPase family protein	GO:0005388(calcium-transporting ATPase activity);GO:0005887(integral component of plasma membrane);GO:0043231(intracellular membrane-bounded organelle)	ko00190(Oxidative phosphorylation)	[P]Inorganic ion transport and metabolism
gma-miR396b-5p	gp1a	miR396	Glyma.19G159900.1	2037	4	2	3	1.5	2	2	1	ACA12	putative plasma membrane H+ ATPase family protein	GO:0005388(calcium-transporting ATPase activity);GO:0005887(integral component of plasma membrane);GO:0043231(intracellular membrane-bounded organelle)	ko00190(Oxidative phosphorylation)	[P]Inorganic ion transport and metabolism
gma-miR396b-5p	gp1a	miR396	Glyma.01G148600.1	320	4	2	13	4.33333	0	33	11	GRF4	-	GO:0005524(ATP binding);GO:0005634(nucleus);GO:0006351(transcription, DNA-templated);GO:0006355(regulation of transcription, DNA-templated);GO:0048366(leaf development)	-	-
gma-miR396b-5p	gp1a	miR396	Glyma.01G234400.1	347	4				4	1	0.5	GRF4	-	GO:0005634(nucleus);GO:0009739(response to gibberellin);GO:0030912(response to deep water)	-	[K]Transcription
gma-miR396b-5p	gp1a	miR396	Glyma.11G008500.1	323	4				4	1	0.5	GRF4	-	GO:0005634(nucleus);GO:0009739(response to gibberellin);GO:0030912(response to deep water)	-	[K]Transcription
gma-miR396b-5p	gp1a	miR396	Glyma.17G072400.1	1731	3.5				4	1	0.5	HSP70	heat shock 70 kDa protein	GO:0005524(ATP binding);GO:0005618(cell wall);GO:0005737(cytoplasm);GO:0005829(cytosol);GO:0005886(plasma membrane);GO:0006457(protein folding);GO:0009408(response to heat);GO:0009507(chloroplast);GO:0009615(response to virus);GO:0016020(membrane)	ko03040(Spliceosome);ko04141(Protein processing in endoplasmic reticulum);ko04144(Endocytosis)	[O]Posttranslational modification, protein turnover, chaperones
gma-miR396b-5p	gp1a	miR396	Glyma.02G205600.1	1731	3.5				4	1	0.5	HSP70	heat shock 70 kDa protein-like	GO:0005524(ATP binding);GO:0005618(cell wall);GO:0005737(cytoplasm);GO:0005829(cytosol);GO:0005886(plasma membrane);GO:0006457(protein folding);GO:0009408(response to heat);GO:0009507(chloroplast);GO:0009615(response to virus);GO:0016020(membrane)	ko03040(Spliceosome);ko04141(Protein processing in endoplasmic reticulum);ko04144(Endocytosis)	[O]Posttranslational modification, protein turnover, chaperones
gma-miR396b-5p	gp1a	miR396	Glyma.09G212500.2	302	4	2	14	4.83333	0	33	11	GRF4	-	GO:0005524(ATP binding);GO:0005634(nucleus);GO:0006351(transcription, DNA-templated);GO:0006355(regulation of transcription, DNA-templated);GO:0048366(leaf development)	-	-
gma-miR396b-5p	gp1a	miR396	Glyma.09G212500.1	323	4	2	14	4.83333	0	33	11	GRF4	-	GO:0005524(ATP binding);GO:0005634(nucleus);GO:0006351(transcription, DNA-templated);GO:0006355(regulation of transcription, DNA-templated);GO:0048366(leaf development)	-	-
gma-miR396b-5p	gp1a	miR396	Glyma.05G096800.1	442	3.5				4	1	0.333333	RD21A	cysteine protease	GO:0004197(cysteine-type endopeptidase activity);GO:0005615(extracellular space);GO:0005764(lysosome);GO:0051603(proteolysis involved in cellular protein catabolic process)	ko04145(Phagosome)	[O]Posttranslational modification, protein turnover, chaperones
gma-miR396b-5p	gp1a	miR396	Glyma.17G168300.1	448	3.5				4	1	0.333333	RD21A	cysteine protease	GO:0004197(cysteine-type endopeptidase activity);GO:0005615(extracellular space);GO:0005764(lysosome);GO:0051603(proteolysis involved in cellular protein catabolic process)	ko04145(Phagosome)	[O]Posttranslational modification, protein turnover, chaperones
gma-miR396b-5p	gp1a	miR396	Glyma.16G095900.1	448	3.5				4	1	0.333333	RD21A	cysteine protease	GO:0004197(cysteine-type endopeptidase activity);GO:0005615(extracellular space);GO:0005764(lysosome);GO:0051603(proteolysis involved in cellular protein catabolic process)	ko04145(Phagosome)	[O]Posttranslational modification, protein turnover, chaperones
gma-miR396b-5p	gp1a	miR396	Glyma.U028600.1	788	4	2	2	0.4	2	6	1.35	GRF6	-	GO:0005524(ATP binding);GO:0005634(nucleus);GO:0006351(transcription, DNA-templated);GO:0006355(regulation of transcription, DNA-templated);GO:0008285(negative regulation of cell proliferation);GO:0048364(root development);GO:0048366(leaf development)	-	[K]Transcription
gma-miR396b-5p	gp1a	miR396	Glyma.U028600.2	572	4	2	2	0.4	2	6	1.35	GRF6	-	GO:0005524(ATP binding);GO:0005634(nucleus);GO:0006351(transcription, DNA-templated);GO:0006355(regulation of transcription, DNA-templated);GO:0008285(negative regulation of cell proliferation);GO:0048364(root development);GO:0048366(leaf development)	-	[K]Transcription
gma-miR396b-5p	gp1a	miR396	Glyma.U028700.1	791	4	3	2	0.4	2	6	1.35	GRF6	-	GO:0005515(protein binding);GO:0005524(ATP binding);GO:0005634(nucleus);GO:0006351(transcription, DNA-templated);GO:0006355(regulation of transcription, DNA-templated);GO:0009624(response to nematode);GO:0048364(root development);GO:0048366(leaf development);GO:0061062(regulation of nematode larval development)	-	[K]Transcription
gma-miR396b-5p	gp1a	miR396	Glyma.U028600.3	356	4	2	2	0.4	2	6	1.35	GRF6	-	GO:0005524(ATP binding);GO:0005634(nucleus);GO:0006351(transcription, DNA-templated);GO:0006355(regulation of transcription, DNA-templated);GO:0008285(negative regulation of cell proliferation);GO:0048364(root development);GO:0048366(leaf development)	-	[K]Transcription
gma-miR396b-5p	gp1a	miR396	Glyma.03G021900.2	497	4	4	1	0.5	2	3	1.5	GRF9	-	GO:0005634(nucleus);GO:0048366(leaf development)	-	[K]Transcription
gma-miR396b-5p	gp1a	miR396	Glyma.03G021900.1	503	4	4	1	0.5	2	3	1.5	GRF9	-	GO:0005634(nucleus);GO:0048366(leaf development)	-	[K]Transcription
gma-miR396b-5p	gp1a	miR396	Glyma.04G230600.6	314	4				4	1	0.166667	GRF4	-	GO:0005524(ATP binding);GO:0005634(nucleus);GO:0006351(transcription, DNA-templated);GO:0006355(regulation of transcription, DNA-templated);GO:0010114(response to red light);GO:0010218(response to far red light);GO:0048366(leaf development);GO:0080167(response to karrikin)	-	[K]Transcription
gma-miR396b-5p	gp1a	miR396	Glyma.04G230600.1	731	4				4	1	0.166667	GRF4	-	GO:0005524(ATP binding);GO:0005634(nucleus);GO:0006351(transcription, DNA-templated);GO:0006355(regulation of transcription, DNA-templated);GO:0010114(response to red light);GO:0010218(response to far red light);GO:0048366(leaf development);GO:0080167(response to karrikin)	-	[K]Transcription
gma-miR396b-5p	gp1a	miR396	Glyma.04G230600.4	314	4				4	1	0.166667	GRF4	-	GO:0005524(ATP binding);GO:0005634(nucleus);GO:0006351(transcription, DNA-templated);GO:0006355(regulation of transcription, DNA-templated);GO:0010114(response to red light);GO:0010218(response to far red light);GO:0048366(leaf development);GO:0080167(response to karrikin)	-	[K]Transcription
gma-miR396b-5p	gp1a	miR396	Glyma.04G230600.7	731	4				4	1	0.166667	GRF4	-	GO:0005524(ATP binding);GO:0005634(nucleus);GO:0006351(transcription, DNA-templated);GO:0006355(regulation of transcription, DNA-templated);GO:0010114(response to red light);GO:0010218(response to far red light);GO:0048366(leaf development);GO:0080167(response to karrikin)	-	[K]Transcription
gma-miR396b-5p	gp1a	miR396	Glyma.04G230600.5	161	4				4	1	0.166667	GRF10	-	GO:0005524(ATP binding);GO:0005634(nucleus);GO:0006351(transcription, DNA-templated);GO:0006355(regulation of transcription, DNA-templated);GO:0008285(negative regulation of cell proliferation);GO:0009624(response to nematode);GO:0044212(transcription regulatory region DNA binding);GO:0048364(root development);GO:0048366(leaf development);GO:0061062(regulation of nematode larval development)	-	[K]Transcription
gma-miR396b-5p	gp1a	miR396	Glyma.04G230600.2	731	4				4	1	0.166667	GRF4	-	GO:0005524(ATP binding);GO:0005634(nucleus);GO:0006351(transcription, DNA-templated);GO:0006355(regulation of transcription, DNA-templated);GO:0010114(response to red light);GO:0010218(response to far red light);GO:0048366(leaf development);GO:0080167(response to karrikin)	-	[K]Transcription
gma-miR396b-5p	gp1a	miR396	Glyma.15G176500.1	350	4	4	1	0.5	4	1	0.5	GRF5	-	GO:0005524(ATP binding);GO:0005634(nucleus);GO:0006351(transcription, DNA-templated);GO:0006355(regulation of transcription, DNA-templated);GO:0048366(leaf development)	-	[K]Transcription
gma-miR396b-5p	gp1a	miR396	Glyma.15G176500.2	350	4	4	1	0.5	4	1	0.5	GRF5	-	GO:0005524(ATP binding);GO:0005634(nucleus);GO:0006351(transcription, DNA-templated);GO:0006355(regulation of transcription, DNA-templated);GO:0048366(leaf development)	-	[K]Transcription
gma-miR396b-5p	gp1a	miR396	Glyma.16G007600.3	353	4	0	11	2.2	2	17	3.4	GRF5	-	GO:0005524(ATP binding);GO:0005634(nucleus);GO:0006351(transcription, DNA-templated);GO:0006355(regulation of transcription, DNA-templated);GO:0048366(leaf development)	-	[K]Transcription
gma-miR396b-5p	gp1a	miR396	Glyma.16G007600.1	353	4	0	11	2.2	2	17	3.4	GRF5	-	GO:0005524(ATP binding);GO:0005634(nucleus);GO:0006351(transcription, DNA-templated);GO:0006355(regulation of transcription, DNA-templated);GO:0048366(leaf development)	-	[K]Transcription
gma-miR396b-5p	gp1a	miR396	Glyma.16G007600.4	143	4	0	11	2.2	2	17	3.4	GRF1	-	GO:0005634(nucleus);GO:0009739(response to gibberellin);GO:0030912(response to deep water)	-	[K]Transcription
gma-miR396b-5p	gp1a	miR396	Glyma.07G038400.1	347	4	2	11	2.2	2	17	3.4	GRF5	-	GO:0005524(ATP binding);GO:0005634(nucleus);GO:0006351(transcription, DNA-templated);GO:0006355(regulation of transcription, DNA-templated);GO:0048366(leaf development)	-	[K]Transcription
gma-miR396b-5p	gp1a	miR396	Glyma.16G007600.2	143	4	0	11	2.2	2	17	3.4	GRF1	-	GO:0005634(nucleus);GO:0009739(response to gibberellin);GO:0030912(response to deep water)	-	[K]Transcription
gma-miR396b-5p	gp1a	miR396	Glyma.06G134600.2	713	4	4	1	0.5	0	2	1	GRF7	-	GO:0005524(ATP binding);GO:0005634(nucleus);GO:0006351(transcription, DNA-templated);GO:0006355(regulation of transcription, DNA-templated);GO:0010114(response to red light);GO:0010218(response to far red light);GO:0048366(leaf development);GO:0080167(response to karrikin)	-	[K]Transcription
gma-miR396b-5p	gp1a	miR396	Glyma.06G134600.1	716	4	4	1	0.5	0	2	1	GRF7	-	GO:0005524(ATP binding);GO:0005634(nucleus);GO:0006351(transcription, DNA-templated);GO:0006355(regulation of transcription, DNA-templated);GO:0010114(response to red light);GO:0010218(response to far red light);GO:0048366(leaf development);GO:0080167(response to karrikin)	-	[K]Transcription
gma-miR396b-5p	gp1a	miR396	Glyma.17G232600.1	791	4	3	2	0.4	2	3	0.6	GRF6	-	GO:0005515(protein binding);GO:0005524(ATP binding);GO:0005634(nucleus);GO:0006351(transcription, DNA-templated);GO:0006355(regulation of transcription, DNA-templated);GO:0009624(response to nematode);GO:0048364(root development);GO:0048366(leaf development);GO:0061062(regulation of nematode larval development)	-	[K]Transcription
gma-miR1515a_R-1	gp1a	miR1515	Glyma.09G025300.2	2996	2.5	2	7	2.33333	2	24	8	At3g03300	DEAD-box ATP-dependent RNA helicase 2-like	GO:0003723(RNA binding);GO:0004525(ribonuclease III activity);GO:0005634(nucleus);GO:0005737(cytoplasm);GO:0016442(RISC complex);GO:0030422(production of siRNA involved in RNA interference)	ko03040(Spliceosome);ko03013(RNA transport);ko03015(mRNA surveillance pathway)	[K]Transcription ;[L]Replication, recombination and repair
gma-miR1515a_R-1	gp1a	miR1515	Glyma.09G025300.3	2897	2.5	2	7	2.33333	2	24	8	At3g03300	DEAD-box ATP-dependent RNA helicase 2-like	GO:0003723(RNA binding);GO:0004525(ribonuclease III activity);GO:0005634(nucleus);GO:0005737(cytoplasm);GO:0016442(RISC complex);GO:0030422(production of siRNA involved in RNA interference)	ko03040(Spliceosome);ko03013(RNA transport);ko03015(mRNA surveillance pathway)	[K]Transcription ;[L]Replication, recombination and repair
gma-miR1515a_R-1	gp1a	miR1515	Glyma.09G025300.1	2999	2.5	2	7	2.33333	2	24	8	At3g03300	DEAD-box ATP-dependent RNA helicase 2-like	GO:0003723(RNA binding);GO:0004525(ribonuclease III activity);GO:0005634(nucleus);GO:0005737(cytoplasm);GO:0016442(RISC complex);GO:0030422(production of siRNA involved in RNA interference)	ko03040(Spliceosome);ko03013(RNA transport);ko03015(mRNA surveillance pathway)	[K]Transcription ;[L]Replication, recombination and repair
gma-miR5373	gp1a	miR5373	Glyma.20G152200.2	1428	4	2	5	2.5	4	1	0.5	RH7	ATP-dependent RNA helicase DBP2	GO:0004004(ATP-dependent RNA helicase activity);GO:0010501(RNA secondary structure unwinding)	ko03040(Spliceosome)	[L]Replication, recombination and repair
gma-miR5373	gp1a	miR5373	Glyma.20G152200.1	1428	4	2	5	2.5	4	1	0.5	RH7	ATP-dependent RNA helicase DBP2	GO:0004004(ATP-dependent RNA helicase activity);GO:0010501(RNA secondary structure unwinding)	ko03040(Spliceosome)	[L]Replication, recombination and repair
gma-miR5373	gp1a	miR5373	Glyma.06G213300.3	1922	4	2	2	1				PHN1	beta-glucosidase 40-like	GO:0003743(translation initiation factor activity);GO:0005737(cytoplasm);GO:0019827(stem cell population maintenance);GO:0048366(leaf development)	ko00500(Starch and sucrose metabolism);ko00460(Cyanoamino acid metabolism);ko00940(Phenylpropanoid biosynthesis)	[J]Translation, ribosomal structure and biogenesis
gma-miR5373	gp1a	miR5373	Glyma.04G150900.1	1922	4	2	2	1				PHN1	beta-glucosidase 40-like	GO:0003743(translation initiation factor activity);GO:0005737(cytoplasm);GO:0019827(stem cell population maintenance);GO:0048366(leaf development)	ko00500(Starch and sucrose metabolism);ko00460(Cyanoamino acid metabolism);ko00940(Phenylpropanoid biosynthesis)	[J]Translation, ribosomal structure and biogenesis
gma-MIR5380b-p5_1ss2CT	gp1a	MIR5380	Glyma.19G210600.1	331	4	3	5	2.5	4	1	0.5	OsI_027940	uncharacterized protein OsI_027940-like	GO:0003674(molecular_function);GO:0005634(nucleus);GO:0005737(cytoplasm);GO:0005829(cytosol);GO:0005886(plasma membrane);GO:0009506(plasmodesma);GO:0010449(root meristem growth);GO:0010628(positive regulation of gene expression);GO:0080037(negative regulation of cytokinin-activated signaling pathway);GO:2000012(regulation of auxin polar transport)	ko00590(Arachidonic acid metabolism)	[S]Function unknown
gma-MIR5380b-p5_1ss2CT	gp1a	MIR5380	Glyma.02G048700.1	802	4	2	2	2	4	1	1	-	-	GO:0009507(chloroplast);GO:0009813(flavonoid biosynthetic process);GO:0016853(isomerase activity);GO:0045430(chalcone isomerase activity)	-	[S]Function unknown
gma-MIR5380b-p5_1ss2CT	gp1a	MIR5380	Glyma.03G213800.1	291	4	3	5	2.5	3	2	1.5	OsI_027940	uncharacterized protein OsI_027940-like	GO:0003674(molecular_function);GO:0005634(nucleus);GO:0005737(cytoplasm);GO:0005829(cytosol);GO:0005886(plasma membrane);GO:0009506(plasmodesma);GO:0010449(root meristem growth);GO:0010628(positive regulation of gene expression);GO:0080037(negative regulation of cytokinin-activated signaling pathway);GO:2000012(regulation of auxin polar transport)	ko00590(Arachidonic acid metabolism)	[S]Function unknown
gma-MIR5380b-p5_1ss2CT	gp1a	MIR5380	Glyma.07G183700.1	426	3.5				2	3	1.5	At1g18265	-	GO:0003674(molecular_function);GO:0008150(biological_process);GO:0016020(membrane);GO:0016021(integral component of membrane)	-	[S]Function unknown
gma-MIR5380b-p5_1ss2CT	gp1a	MIR5380	Glyma.20G231100.1	283	4				4	1	1	-	-	GO:0003674(molecular_function);GO:0005634(nucleus);GO:0008150(biological_process)	-	[S]Function unknown
gma-MIR5380b-p5_1ss2CT	gp1a	MIR5380	Glyma.14G183000.1	6526	4	4	1	0.333333				UPL1	E3 ubiquitin-protein ligase UPL1-like	GO:0004842(ubiquitin-protein transferase activity);GO:0005634(nucleus);GO:0005737(cytoplasm);GO:0042787(protein ubiquitination involved in ubiquitin-dependent protein catabolic process)	ko04120(Ubiquitin mediated proteolysis)	[O]Posttranslational modification, protein turnover, chaperones
gma-MIR5380b-p5_1ss2CT	gp1a	MIR5380	Glyma.14G183000.3	6526	4	4	1	0.333333				UPL1	E3 ubiquitin-protein ligase UPL1-like	GO:0004842(ubiquitin-protein transferase activity);GO:0005634(nucleus);GO:0005737(cytoplasm);GO:0042787(protein ubiquitination involved in ubiquitin-dependent protein catabolic process)	ko04120(Ubiquitin mediated proteolysis)	[O]Posttranslational modification, protein turnover, chaperones
gma-MIR5380b-p5_1ss2CT	gp1a	MIR5380	Glyma.02G216000.1	6517	3.5	4	1	0.333333				UPL1	E3 ubiquitin-protein ligase UPL1-like	GO:0004842(ubiquitin-protein transferase activity);GO:0005634(nucleus);GO:0005737(cytoplasm);GO:0042787(protein ubiquitination involved in ubiquitin-dependent protein catabolic process)	ko04120(Ubiquitin mediated proteolysis)	[O]Posttranslational modification, protein turnover, chaperones
gma-MIR5380b-p5_1ss2CT	gp1a	MIR5380	Glyma.17G131600.3	574	3.5	4	1	0.333333	4	1	0.333333	BAG1	-	GO:0005739(mitochondrion);GO:0051087(chaperone binding)	-	[O]Posttranslational modification, protein turnover, chaperones
gma-miR169p	gp1a	miR169	Glyma.12G033600.1	594	4	2	3	1.5				-	-	GO:0005886(plasma membrane);GO:0015099(nickel cation transmembrane transporter activity);GO:0015675(nickel cation transport);GO:0016021(integral component of membrane)	-	[S]Function unknown
gma-miR169p	gp1a	miR169	Glyma.09G218700.1	471	4	2	3	1.5				-	-	GO:0005886(plasma membrane);GO:0015099(nickel cation transmembrane transporter activity);GO:0015675(nickel cation transport);GO:0016021(integral component of membrane)	-	[S]Function unknown
gma-miR169p	gp1a	miR169	Glyma.05G235500.6	581	2.5	2	4	0.5	2	3	0.375	TIFY7	protein TIFY 6B	GO:0003714(transcription corepressor activity);GO:0005634(nucleus);GO:0009611(response to wounding);GO:0031347(regulation of defense response);GO:1903507(negative regulation of nucleic acid-templated transcription);GO:2000022(regulation of jasmonic acid mediated signaling pathway)	ko04075(Plant hormone signal transduction)	[S]Function unknown
gma-miR169p	gp1a	miR169	Glyma.05G235500.3	890	2.5	2	4	0.5	2	3	0.375	TIFY6B	protein TIFY 6B	GO:0003714(transcription corepressor activity);GO:0005634(nucleus);GO:0009611(response to wounding);GO:0031347(regulation of defense response);GO:1903507(negative regulation of nucleic acid-templated transcription);GO:2000022(regulation of jasmonic acid mediated signaling pathway)	ko04075(Plant hormone signal transduction)	[S]Function unknown
gma-miR169p	gp1a	miR169	Glyma.05G235500.2	869	2.5	2	4	0.5	2	3	0.375	TIFY6B	protein TIFY 6B	GO:0003714(transcription corepressor activity);GO:0005634(nucleus);GO:0009611(response to wounding);GO:0031347(regulation of defense response);GO:1903507(negative regulation of nucleic acid-templated transcription);GO:2000022(regulation of jasmonic acid mediated signaling pathway)	ko04075(Plant hormone signal transduction)	[S]Function unknown
gma-miR169p	gp1a	miR169	Glyma.05G235500.4	959	2.5	2	4	0.5	2	3	0.375	TIFY6B	protein TIFY 6B	GO:0003714(transcription corepressor activity);GO:0005634(nucleus);GO:0009611(response to wounding);GO:0031347(regulation of defense response);GO:1903507(negative regulation of nucleic acid-templated transcription);GO:2000022(regulation of jasmonic acid mediated signaling pathway)	ko04075(Plant hormone signal transduction)	[S]Function unknown
gma-miR169p	gp1a	miR169	Glyma.05G235500.5	962	2.5	2	4	0.5	2	3	0.375	TIFY6B	protein TIFY 6B	GO:0003714(transcription corepressor activity);GO:0005634(nucleus);GO:0009611(response to wounding);GO:0031347(regulation of defense response);GO:1903507(negative regulation of nucleic acid-templated transcription);GO:2000022(regulation of jasmonic acid mediated signaling pathway)	ko04075(Plant hormone signal transduction)	[S]Function unknown
gma-miR169p	gp1a	miR169	Glyma.05G235500.1	968	2.5	2	4	0.5	2	3	0.375	TIFY6B	protein TIFY 6B	GO:0003714(transcription corepressor activity);GO:0005634(nucleus);GO:0009611(response to wounding);GO:0031347(regulation of defense response);GO:1903507(negative regulation of nucleic acid-templated transcription);GO:2000022(regulation of jasmonic acid mediated signaling pathway)	ko04075(Plant hormone signal transduction)	[S]Function unknown
gma-miR169p	gp1a	miR169	Glyma.08G043000.2	971	2.5	2	4	0.5	2	3	0.375	TIFY6A	protein TIFY 6B-like	GO:0003714(transcription corepressor activity);GO:0005634(nucleus);GO:0009611(response to wounding);GO:0031347(regulation of defense response);GO:1903507(negative regulation of nucleic acid-templated transcription);GO:2000022(regulation of jasmonic acid mediated signaling pathway)	ko04075(Plant hormone signal transduction)	[S]Function unknown
gma-miR169p	gp1a	miR169	Glyma.05G235500.7	809	2.5	2	4	0.5	2	3	0.375	TIFY7	protein TIFY 6B	GO:0003714(transcription corepressor activity);GO:0005634(nucleus);GO:0009611(response to wounding);GO:0031347(regulation of defense response);GO:1903507(negative regulation of nucleic acid-templated transcription);GO:2000022(regulation of jasmonic acid mediated signaling pathway)	ko04075(Plant hormone signal transduction)	[S]Function unknown
gma-miR169e_L+2	gp1a	miR169	Glyma.12G033600.1	594	4	2	3	1.5				-	-	GO:0005886(plasma membrane);GO:0015099(nickel cation transmembrane transporter activity);GO:0015675(nickel cation transport);GO:0016021(integral component of membrane)	-	[S]Function unknown
gma-miR169e_L+2	gp1a	miR169	Glyma.09G218700.1	471	4	2	3	1.5				-	-	GO:0005886(plasma membrane);GO:0015099(nickel cation transmembrane transporter activity);GO:0015675(nickel cation transport);GO:0016021(integral component of membrane)	-	[S]Function unknown
gma-miR169e_L+2	gp1a	miR169	Glyma.05G235500.6	581	2.5	2	4	0.5	2	3	0.375	TIFY7	protein TIFY 6B	GO:0003714(transcription corepressor activity);GO:0005634(nucleus);GO:0009611(response to wounding);GO:0031347(regulation of defense response);GO:1903507(negative regulation of nucleic acid-templated transcription);GO:2000022(regulation of jasmonic acid mediated signaling pathway)	ko04075(Plant hormone signal transduction)	[S]Function unknown
gma-miR169e_L+2	gp1a	miR169	Glyma.05G235500.5	962	2.5	2	4	0.5	2	3	0.375	TIFY6B	protein TIFY 6B	GO:0003714(transcription corepressor activity);GO:0005634(nucleus);GO:0009611(response to wounding);GO:0031347(regulation of defense response);GO:1903507(negative regulation of nucleic acid-templated transcription);GO:2000022(regulation of jasmonic acid mediated signaling pathway)	ko04075(Plant hormone signal transduction)	[S]Function unknown
gma-miR169e_L+2	gp1a	miR169	Glyma.08G043000.2	971	2.5	2	4	0.5	2	3	0.375	TIFY6A	protein TIFY 6B-like	GO:0003714(transcription corepressor activity);GO:0005634(nucleus);GO:0009611(response to wounding);GO:0031347(regulation of defense response);GO:1903507(negative regulation of nucleic acid-templated transcription);GO:2000022(regulation of jasmonic acid mediated signaling pathway)	ko04075(Plant hormone signal transduction)	[S]Function unknown
gma-miR169e_L+2	gp1a	miR169	Glyma.05G235500.1	968	2.5	2	4	0.5	2	3	0.375	TIFY6B	protein TIFY 6B	GO:0003714(transcription corepressor activity);GO:0005634(nucleus);GO:0009611(response to wounding);GO:0031347(regulation of defense response);GO:1903507(negative regulation of nucleic acid-templated transcription);GO:2000022(regulation of jasmonic acid mediated signaling pathway)	ko04075(Plant hormone signal transduction)	[S]Function unknown
gma-miR169e_L+2	gp1a	miR169	Glyma.05G235500.3	890	2.5	2	4	0.5	2	3	0.375	TIFY6B	protein TIFY 6B	GO:0003714(transcription corepressor activity);GO:0005634(nucleus);GO:0009611(response to wounding);GO:0031347(regulation of defense response);GO:1903507(negative regulation of nucleic acid-templated transcription);GO:2000022(regulation of jasmonic acid mediated signaling pathway)	ko04075(Plant hormone signal transduction)	[S]Function unknown
gma-miR169e_L+2	gp1a	miR169	Glyma.05G235500.2	869	2.5	2	4	0.5	2	3	0.375	TIFY6B	protein TIFY 6B	GO:0003714(transcription corepressor activity);GO:0005634(nucleus);GO:0009611(response to wounding);GO:0031347(regulation of defense response);GO:1903507(negative regulation of nucleic acid-templated transcription);GO:2000022(regulation of jasmonic acid mediated signaling pathway)	ko04075(Plant hormone signal transduction)	[S]Function unknown
gma-miR169e_L+2	gp1a	miR169	Glyma.05G235500.7	809	2.5	2	4	0.5	2	3	0.375	TIFY7	protein TIFY 6B	GO:0003714(transcription corepressor activity);GO:0005634(nucleus);GO:0009611(response to wounding);GO:0031347(regulation of defense response);GO:1903507(negative regulation of nucleic acid-templated transcription);GO:2000022(regulation of jasmonic acid mediated signaling pathway)	ko04075(Plant hormone signal transduction)	[S]Function unknown
gma-miR169e_L+2	gp1a	miR169	Glyma.05G235500.4	959	2.5	2	4	0.5	2	3	0.375	TIFY6B	protein TIFY 6B	GO:0003714(transcription corepressor activity);GO:0005634(nucleus);GO:0009611(response to wounding);GO:0031347(regulation of defense response);GO:1903507(negative regulation of nucleic acid-templated transcription);GO:2000022(regulation of jasmonic acid mediated signaling pathway)	ko04075(Plant hormone signal transduction)	[S]Function unknown
gma-MIR167c-p3	gp1a	MIR167	Glyma.15G183100.1	1534	4	3	3	1.5				SMU2	-	GO:0003674(molecular_function);GO:0005634(nucleus);GO:0008380(RNA splicing)	-	[S]Function unknown
gma-MIR167c-p3	gp1a	MIR167	Glyma.09G074100.1	1540	4	3	3	1.5				SMU2	-	GO:0003674(molecular_function);GO:0005634(nucleus);GO:0008380(RNA splicing)	-	[S]Function unknown
[truncated: 485 more rows]
