# Supplementary material for: MicroRNAs Involved in Regulatory Cytoplasmic Male Sterility by Analysis RNA-seq and Small RNA-seq in Soybean
Source: Front Genet. 2021 May 12;12:654146. doi: 10.3389/fgene.2021.654146 (PMC8153375; doi:10.3389/fgene.2021.654146)
Supplement: Supplementary Table 7 — The primers sequence of in this study. [file Table_7.XLSX]

## Sheet: Feuil1
Table S7. The primers sequence of in this study.
miR_name	Primer sequence 5’-3’
U6-R	GGGGACATCCGATAAAATTGG
U6-F	GATTTGTGCGTGTCATCCTT
ahy-miR160-5p_L+1_1ss16AC-RT	GTCGTATCCAGTGCAGGGTCCGAGGTATTCGCACTGGATACGACTGGCAT
ahy-miR160-5p_L+1_1ss16AC-RT-F	GCCTGGCTCCCTGCATG
gma-MIR482e-p5-RT	GTCGTATCCAGTGCAGGGTCCGAGGTATTCGCACTGGATACGACCCCATG
gma-MIR482e-p5-F	GGCCAAAATTGGGGGAAG
gma-MIR1524-p3-RT	GTCGTATCCAGTGCAGGGTCCGAGGTATTCGCACTGGATACGACGAAACC
gma-MIR1524-p3-F	GGCGGCTTATTGGAAACAAG
gma-miR396b-3p_L-1-RT	GTCGTATCCAGTGCAGGGTCCGAGGTATTCGCACTGGATACGACTCTCCC
gma-miR396b-3p_L-1-F	GCGGCTCAAGAAAGCTGTG
gma-MIR4403-p5_2ss18AG21CG-RT	GTCGTATCCAGTGCAGGGTCCGAGGTATTCGCACTGGATACGACCACCTG
gma-MIR4403-p5_2ss18AG21CG-F	CACGGACACGGGCAGGT
mtr-MIR2609b-p3_2ss10CT18TG-RT	GTCGTATCCAGTGCAGGGTCCGAGGTATTCGCACTGGATACGACAAGCAA
mtr-MIR2609b-p3_2ss10CT18TG-F	GGCGGCTCTTGACATTGC
ahy-miR160-5p_L+1_1ss16AC-RT	GTCGTATCCAGTGCAGGGTCCGAGGTATTCGCACTGGATACGACTGGCAT
ahy-miR160-5p_L+1_1ss16AC-RT-F	GCCTGGCTCCCTGCATG
